# Supplementary material for: Loss of cardiolipin and porins bypasses the essentiality of the sigma E cell envelope stress response in Escherichia coli
Source: mBio. 2025 Aug 18;16(9):e01613-25. doi: 10.1128/mbio.01613-25 (PMC12421810; doi:10.1128/mbio.01613-25)
Supplement: Table S3 — Bimodal analysis of WT gene essentiality. [file mbio.01613-25-s0004.xlsx]

## Sheet: WT
Table S3. Bimodal analysis of WT gene essentiality
locus_tag	gene_name	ins_index	essential	non-essential	unclear
BW25113_0001	thrL	0.277778	FALSE	TRUE	FALSE
BW25113_0002	thrA	0.138001	FALSE	TRUE	FALSE
BW25113_0003	thrB	0.207497	FALSE	TRUE	FALSE
BW25113_0004	thrC	0.14646	FALSE	TRUE	FALSE
BW25113_0005	yaaX	0.205021	FALSE	TRUE	FALSE
BW25113_0006	yaaA	0.126806	FALSE	TRUE	FALSE
BW25113_0007	yaaJ	0.160699	FALSE	TRUE	FALSE
BW25113_0008	talB	0.153141	FALSE	TRUE	FALSE
BW25113_0009	mog	0.165254	FALSE	TRUE	FALSE
BW25113_0010	satP	0.127473	FALSE	TRUE	FALSE
BW25113_0011	yaaW	0.0961538	FALSE	TRUE	FALSE
BW25113_0013	yaaI	0.141538	FALSE	TRUE	FALSE
BW25113_0014	dnaK	0.0188925	FALSE	FALSE	TRUE
BW25113_0015	dnaJ	0.139227	FALSE	TRUE	FALSE
BW25113_0016	insL1	0.181818	FALSE	TRUE	FALSE
BW25113_0018	mokC	0.136905	FALSE	TRUE	FALSE
BW25113_0019	nhaA	0.139037	FALSE	TRUE	FALSE
BW25113_0020	nhaR	0.118457	FALSE	TRUE	FALSE
BW25113_0021	insB1	0.331683	FALSE	TRUE	FALSE
BW25113_0022	insA	0.225225	FALSE	TRUE	FALSE
BW25113_0023	rpsT	0.00471698	TRUE	FALSE	FALSE
BW25113_0024	yaaY	0.135593	FALSE	TRUE	FALSE
BW25113_0025	ribF	0.00265252	TRUE	FALSE	FALSE
BW25113_0026	ileS	0.00177384	TRUE	FALSE	FALSE
BW25113_0027	lspA	0	TRUE	FALSE	FALSE
BW25113_0028	fkpB	0.127778	FALSE	TRUE	FALSE
BW25113_0029	ispH	0.00394218	TRUE	FALSE	FALSE
BW25113_0030	rihC	0.143247	FALSE	TRUE	FALSE
BW25113_0031	dapB	0.00151976	TRUE	FALSE	FALSE
BW25113_0032	carA	0.0955483	FALSE	TRUE	FALSE
BW25113_0033	carB	0.134213	FALSE	TRUE	FALSE
BW25113_0034	caiF	0.421384	FALSE	TRUE	FALSE
BW25113_0035	caiE	0.156448	FALSE	TRUE	FALSE
BW25113_0036	caiD	0.185714	FALSE	TRUE	FALSE
BW25113_0037	caiC	0.118971	FALSE	TRUE	FALSE
BW25113_0038	caiB	0.102459	FALSE	TRUE	FALSE
BW25113_0039	caiA	0.0852459	FALSE	TRUE	FALSE
BW25113_0040	caiT	0.143446	FALSE	TRUE	FALSE
BW25113_0041	fixA	0.157212	FALSE	TRUE	FALSE
BW25113_0042	fixB	0.128647	FALSE	TRUE	FALSE
BW25113_0043	fixC	0.0931135	FALSE	TRUE	FALSE
BW25113_0044	fixX	0.125	FALSE	TRUE	FALSE
BW25113_0045	yaaU	0.125704	FALSE	TRUE	FALSE
BW25113_0046	kefF	0.174118	FALSE	TRUE	FALSE
BW25113_0047	kefC	0.147552	FALSE	TRUE	FALSE
BW25113_0048	folA	0.00520833	TRUE	FALSE	FALSE
BW25113_0049	apaH	0.139259	FALSE	TRUE	FALSE
BW25113_0050	apaG	0.184211	FALSE	TRUE	FALSE
BW25113_0051	rsmA	0.107903	FALSE	TRUE	FALSE
BW25113_0052	pdxA	0.165404	FALSE	TRUE	FALSE
BW25113_0053	surA	0.184287	FALSE	TRUE	FALSE
BW25113_0054	lptD	0.00371353	TRUE	FALSE	FALSE
BW25113_0055	djlA	0.137615	FALSE	TRUE	FALSE
BW25113_0058	rluA	0.11553	FALSE	TRUE	FALSE
BW25113_0059	rapA	0.125913	FALSE	TRUE	FALSE
BW25113_0060	polB	0.119022	FALSE	TRUE	FALSE
BW25113_0061	araD	0.108456	FALSE	TRUE	FALSE
BW25113_0064	araC	0.0865248	FALSE	TRUE	FALSE
BW25113_0065	yabI	0.120718	FALSE	TRUE	FALSE
BW25113_0066	thiQ	0.128342	FALSE	TRUE	FALSE
BW25113_0067	thiP	0.199379	FALSE	TRUE	FALSE
BW25113_0068	thiB	0.128173	FALSE	TRUE	FALSE
BW25113_0069	sgrR	0.104072	FALSE	TRUE	FALSE
BW25113_0070	setA	0.138624	FALSE	TRUE	FALSE
BW25113_0071	leuD	0.113169	FALSE	TRUE	FALSE
BW25113_0072	leuC	0.132917	FALSE	TRUE	FALSE
BW25113_0073	leuB	0.144165	FALSE	TRUE	FALSE
BW25113_0074	leuA	0.111288	FALSE	TRUE	FALSE
BW25113_0075	leuL	0.450704	FALSE	TRUE	FALSE
BW25113_0076	leuO	0.364597	FALSE	TRUE	FALSE
BW25113_0077	ilvI	0.111513	FALSE	TRUE	FALSE
BW25113_0078	ilvH	0.124365	FALSE	TRUE	FALSE
BW25113_0080	cra	0.10559	FALSE	TRUE	FALSE
BW25113_0081	mraZ	0.0487805	FALSE	TRUE	FALSE
BW25113_0082	rsmH	0.0251989	FALSE	TRUE	FALSE
BW25113_0083	ftsL	0.00680272	TRUE	FALSE	FALSE
BW25113_0084	ftsI	0	TRUE	FALSE	FALSE
BW25113_0085	murE	0.00167785	TRUE	FALSE	FALSE
BW25113_0086	murF	0.000918274	TRUE	FALSE	FALSE
BW25113_0087	mraY	0	TRUE	FALSE	FALSE
BW25113_0088	murD	0.00189573	TRUE	FALSE	FALSE
BW25113_0089	ftsW	0.00401204	TRUE	FALSE	FALSE
BW25113_0090	murG	0.00233645	TRUE	FALSE	FALSE
BW25113_0091	murC	0.00169205	TRUE	FALSE	FALSE
BW25113_0092	ddlB	0.0583446	FALSE	TRUE	FALSE
BW25113_0093	ftsQ	0.00451128	TRUE	FALSE	FALSE
BW25113_0094	ftsA	0.0049456	TRUE	FALSE	FALSE
BW25113_0095	ftsZ	0.0010846	TRUE	FALSE	FALSE
BW25113_0096	lpxC	0.00271739	TRUE	FALSE	FALSE
BW25113_0097	secM	0.0291971	FALSE	TRUE	FALSE
BW25113_0098	secA	0.00323176	TRUE	FALSE	FALSE
BW25113_0099	mutT	0.105769	FALSE	TRUE	FALSE
BW25113_0101	yacG	0.06875	FALSE	TRUE	FALSE
BW25113_0102	zapD	0.104027	FALSE	TRUE	FALSE
BW25113_0103	coaE	0.00402414	TRUE	FALSE	FALSE
BW25113_0104	guaC	0.155502	FALSE	TRUE	FALSE
BW25113_0106	hofC	0.123572	FALSE	TRUE	FALSE
BW25113_0107	hofB	0.111712	FALSE	TRUE	FALSE
BW25113_0108	ppdD	0.113314	FALSE	TRUE	FALSE
BW25113_0109	nadC	0.0949721	FALSE	TRUE	FALSE
BW25113_0110	ampD	0.122172	FALSE	TRUE	FALSE
BW25113_0111	ampE	0.148905	FALSE	TRUE	FALSE
BW25113_0112	aroP	0.123636	FALSE	TRUE	FALSE
BW25113_0113	pdhR	0.0603589	FALSE	TRUE	FALSE
BW25113_0114	aceE	0.0131332	TRUE	FALSE	FALSE
BW25113_0115	aceF	0.00990099	TRUE	FALSE	FALSE
BW25113_0116	lpd	0.00175285	TRUE	FALSE	FALSE
BW25113_0117	yacH	0.153639	FALSE	TRUE	FALSE
BW25113_0118	acnB	0.0216346	FALSE	FALSE	TRUE
BW25113_0119	yacL	0.199313	FALSE	TRUE	FALSE
BW25113_0120	speD	0.152276	FALSE	TRUE	FALSE
BW25113_0121	speE	0.109353	FALSE	TRUE	FALSE
BW25113_0122	yacC	0.0928571	FALSE	TRUE	FALSE
BW25113_0123	cueO	0.117647	FALSE	TRUE	FALSE
BW25113_0124	gcd	0.159958	FALSE	TRUE	FALSE
BW25113_0125	hpt	0.118329	FALSE	TRUE	FALSE
BW25113_0126	can	0.00188324	TRUE	FALSE	FALSE
BW25113_0127	yadG	0.0969044	FALSE	TRUE	FALSE
BW25113_0128	yadH	0.139384	FALSE	TRUE	FALSE
BW25113_0129	yadI	0.11898	FALSE	TRUE	FALSE
BW25113_0130	yadE	0.105691	FALSE	TRUE	FALSE
BW25113_0131	panD	0.0885246	FALSE	TRUE	FALSE
BW25113_0132	yadD	0.106501	FALSE	TRUE	FALSE
BW25113_0133	panC	0.0762463	FALSE	TRUE	FALSE
BW25113_0134	panB	0.0675039	FALSE	TRUE	FALSE
BW25113_0135	yadC	0.320242	FALSE	TRUE	FALSE
BW25113_0136	yadK	0.292276	FALSE	TRUE	FALSE
BW25113_0137	yadL	0.397119	FALSE	TRUE	FALSE
BW25113_0138	yadM	0.392544	FALSE	TRUE	FALSE
BW25113_0139	htrE	0.343269	FALSE	TRUE	FALSE
BW25113_0140	yadV	0.274874	FALSE	TRUE	FALSE
BW25113_0141	yadN	0.351812	FALSE	TRUE	FALSE
BW25113_0142	folK	0.0416667	FALSE	TRUE	FALSE
BW25113_0143	pcnB	0.0491071	FALSE	TRUE	FALSE
BW25113_0144	gluQ	0.0874832	FALSE	TRUE	FALSE
BW25113_0145	dksA	0.0355191	FALSE	TRUE	FALSE
BW25113_0146	sfsA	0.132743	FALSE	TRUE	FALSE
BW25113_0147	ligT	0.131765	FALSE	TRUE	FALSE
BW25113_0148	hrpB	0.151235	FALSE	TRUE	FALSE
BW25113_0149	mrcB	0.16412	FALSE	TRUE	FALSE
BW25113_0150	fhuA	0.125835	FALSE	TRUE	FALSE
BW25113_0151	fhuC	0.139063	FALSE	TRUE	FALSE
BW25113_0152	fhuD	0.169705	FALSE	TRUE	FALSE
BW25113_0153	fhuB	0.181474	FALSE	TRUE	FALSE
BW25113_0154	hemL	0.00878049	TRUE	FALSE	FALSE
BW25113_0155	clcA	0.137961	FALSE	TRUE	FALSE
BW25113_0156	erpA	0.00361011	TRUE	FALSE	FALSE
BW25113_0157	yadS	0.078	FALSE	TRUE	FALSE
BW25113_0158	btuF	0.0624025	FALSE	TRUE	FALSE
BW25113_0159	mtn	0.00534759	TRUE	FALSE	FALSE
BW25113_0160	dgt	0.227796	FALSE	TRUE	FALSE
BW25113_0161	degP	0.0946538	FALSE	TRUE	FALSE
BW25113_0162	cdaR	0.0862069	FALSE	TRUE	FALSE
BW25113_0163	yaeH	0.073955	FALSE	TRUE	FALSE
BW25113_0164	yaeI	0.078341	FALSE	TRUE	FALSE
BW25113_0166	dapD	0	TRUE	FALSE	FALSE
BW25113_0167	glnD	0.0336606	FALSE	TRUE	FALSE
BW25113_0168	map	0.00627943	TRUE	FALSE	FALSE
BW25113_0169	rpsB	0.00343643	TRUE	FALSE	FALSE
BW25113_0170	tsf	0.00293255	TRUE	FALSE	FALSE
BW25113_0171	pyrH	0.00515464	TRUE	FALSE	FALSE
BW25113_0172	frr	0.00223214	TRUE	FALSE	FALSE
BW25113_0173	dxr	0.00312826	TRUE	FALSE	FALSE
BW25113_0174	ispU	0.00491803	TRUE	FALSE	FALSE
BW25113_0175	cdsA	0	TRUE	FALSE	FALSE
BW25113_0176	rseP	0.000923361	TRUE	FALSE	FALSE
BW25113_0177	bamA	0.00410889	TRUE	FALSE	FALSE
BW25113_0178	skp	0.0615385	FALSE	TRUE	FALSE
BW25113_0179	lpxD	0	TRUE	FALSE	FALSE
BW25113_0180	fabZ	0	TRUE	FALSE	FALSE
BW25113_0181	lpxA	0	TRUE	FALSE	FALSE
BW25113_0182	lpxB	0.00217155	TRUE	FALSE	FALSE
BW25113_0183	rnhB	0.0730689	FALSE	TRUE	FALSE
BW25113_0184	dnaE	0.000358809	TRUE	FALSE	FALSE
BW25113_0185	accA	0.00390625	TRUE	FALSE	FALSE
BW25113_0186	ldcC	0.096266	FALSE	TRUE	FALSE
BW25113_0187	yaeR	0.0897436	FALSE	TRUE	FALSE
BW25113_0188	tilS	0.0413064	FALSE	TRUE	FALSE
BW25113_0189	rof	0.136585	FALSE	TRUE	FALSE
BW25113_0190	yaeQ	0.10274	FALSE	TRUE	FALSE
BW25113_0191	arfB	0.123894	FALSE	TRUE	FALSE
BW25113_0192	nlpE	0.112478	FALSE	TRUE	FALSE
BW25113_0193	yaeF	0.118003	FALSE	TRUE	FALSE
BW25113_0194	proS	0	TRUE	FALSE	FALSE
BW25113_0195	tsaA	0.15669	FALSE	TRUE	FALSE
BW25113_0196	rcsF	0.169231	FALSE	TRUE	FALSE
BW25113_0197	metQ	0.108563	FALSE	TRUE	FALSE
BW25113_0198	metI	0.162214	FALSE	TRUE	FALSE
BW25113_0199	metN	0.124697	FALSE	TRUE	FALSE
BW25113_0200	gmhB	0.0670996	FALSE	TRUE	FALSE
BW25113_0201	rrsH	0.0867099	FALSE	TRUE	FALSE
BW25113_0202	ileV	0.238095	FALSE	TRUE	FALSE
BW25113_0203	alaV	0.0483871	FALSE	TRUE	FALSE
BW25113_0204	rrlH	0.108434	FALSE	TRUE	FALSE
BW25113_0205	rrfH	0.09375	FALSE	TRUE	FALSE
BW25113_0206	aspU	0.031746	FALSE	TRUE	FALSE
BW25113_0207	dkgB	0.0496894	FALSE	TRUE	FALSE
BW25113_0208	yafC	0.0763984	FALSE	TRUE	FALSE
BW25113_0209	yafD	0.131045	FALSE	TRUE	FALSE
BW25113_0210	yafE	0.074	FALSE	TRUE	FALSE
BW25113_0211	mltD	0.0863177	FALSE	TRUE	FALSE
BW25113_0212	gloB	0.039604	FALSE	TRUE	FALSE
BW25113_0213	yafS	0.0552677	FALSE	TRUE	FALSE
BW25113_0214	rnhA	0.0345745	FALSE	TRUE	FALSE
BW25113_0215	dnaQ	0.0290102	FALSE	TRUE	FALSE
BW25113_0216	aspV	0.142857	FALSE	TRUE	FALSE
BW25113_0217	yafT	0.253968	FALSE	TRUE	FALSE
BW25113_0218	yafU	0.174216	FALSE	TRUE	FALSE
BW25113_0219	yafV	0.089141	FALSE	TRUE	FALSE
BW25113_0220	ivy	0.165789	FALSE	TRUE	FALSE
BW25113_0221	fadE	0.110884	FALSE	TRUE	FALSE
BW25113_0222	gmhA	0.0451613	FALSE	TRUE	FALSE
BW25113_0223	yafJ	0.0714286	FALSE	TRUE	FALSE
BW25113_0224	yafK	0.107926	FALSE	TRUE	FALSE
BW25113_0225	yafQ	0.0888889	FALSE	TRUE	FALSE
BW25113_0226	dinJ	0.138756	FALSE	TRUE	FALSE
BW25113_0227	yafL	0.0783333	FALSE	TRUE	FALSE
BW25113_0228	rayT	0.0925	FALSE	TRUE	FALSE
BW25113_0229	lfhA	0.10868	FALSE	TRUE	FALSE
BW25113_0230	lafU	0.0808581	FALSE	TRUE	FALSE
BW25113_0231	dinB	0.0945626	FALSE	TRUE	FALSE
BW25113_0232	yafN	0.0381356	FALSE	TRUE	FALSE
BW25113_0233	yafO	0.292835	FALSE	TRUE	FALSE
BW25113_0234	yafP	0.220386	FALSE	TRUE	FALSE
BW25113_0235	ykfJ	0.299401	FALSE	TRUE	FALSE
BW25113_0236	prfH	0.0723192	FALSE	TRUE	FALSE
BW25113_0237	pepD	0.067637	FALSE	TRUE	FALSE
BW25113_0238	gpt	0.0948509	FALSE	TRUE	FALSE
BW25113_0239	frsA	0.0952859	FALSE	TRUE	FALSE
BW25113_0240	crl	0.149068	FALSE	TRUE	FALSE
BW25113_0241	phoE	0.281324	FALSE	TRUE	FALSE
BW25113_0242	proB	0.0882353	FALSE	TRUE	FALSE
BW25113_0243	proA	0.100598	FALSE	TRUE	FALSE
BW25113_0244	thrW	0.0967742	FALSE	TRUE	FALSE
BW25113_0245	ykfI	0.120438	FALSE	TRUE	FALSE
BW25113_0246	yafW	0.15625	FALSE	TRUE	FALSE
BW25113_0247	ykfG	0.0913838	FALSE	TRUE	FALSE
BW25113_0248	yafX	0.159892	FALSE	TRUE	FALSE
BW25113_0249	ykfF	0.125	FALSE	TRUE	FALSE
BW25113_0250	ykfB	0.125	FALSE	TRUE	FALSE
BW25113_0251	yafY	0.109551	FALSE	TRUE	FALSE
BW25113_0252	yafZ	0.1231	FALSE	TRUE	FALSE
BW25113_0253	ykfA	0.130058	FALSE	TRUE	FALSE
BW25113_0254	perR	0.101955	FALSE	TRUE	FALSE
BW25113_0256	insI1	0.144252	FALSE	TRUE	FALSE
BW25113_0258	ykfC	0.0900901	FALSE	TRUE	FALSE
BW25113_0259	insH1	0.306748	FALSE	TRUE	FALSE
BW25113_0260	mmuP	0.115658	FALSE	TRUE	FALSE
BW25113_0261	mmuM	0.148594	FALSE	TRUE	FALSE
BW25113_0262	afuC	0.112038	FALSE	TRUE	FALSE
BW25113_0263	afuB	0.125	FALSE	TRUE	FALSE
BW25113_0264	insB1	0.311881	FALSE	TRUE	FALSE
BW25113_0265	insA	0.18018	FALSE	TRUE	FALSE
BW25113_0266	yagB	0.176707	FALSE	TRUE	FALSE
BW25113_0267	yagA	0.171892	FALSE	TRUE	FALSE
BW25113_0268	yagE	0.128944	FALSE	TRUE	FALSE
BW25113_0269	yagF	0.140863	FALSE	TRUE	FALSE
BW25113_0270	yagG	0.152665	FALSE	TRUE	FALSE
BW25113_0271	yagH	0.153607	FALSE	TRUE	FALSE
BW25113_0272	yagI	0.20197	FALSE	TRUE	FALSE
BW25113_0273	argF	0.12795	FALSE	TRUE	FALSE
BW25113_0274	insB1	0.336634	FALSE	TRUE	FALSE
BW25113_0275	insA	0.184685	FALSE	TRUE	FALSE
BW25113_0276	yagJ	0.0933735	FALSE	TRUE	FALSE
BW25113_0277	yagK	0.294235	FALSE	TRUE	FALSE
BW25113_0278	yagL	0.276292	FALSE	TRUE	FALSE
BW25113_0279	yagM	0.156204	FALSE	TRUE	FALSE
BW25113_0280	yagN	0.201133	FALSE	TRUE	FALSE
BW25113_0281	intF	0.0856378	FALSE	TRUE	FALSE
BW25113_0283	paoD	0.125163	FALSE	TRUE	FALSE
BW25113_0284	paoC	0.13799	FALSE	TRUE	FALSE
BW25113_0285	paoB	0.146023	FALSE	TRUE	FALSE
BW25113_0286	paoA	0.110507	FALSE	TRUE	FALSE
BW25113_0287	yagU	0.361055	FALSE	TRUE	FALSE
BW25113_0288	ykgJ	0.242424	FALSE	TRUE	FALSE
BW25113_0289	ecpE	0.0984183	FALSE	TRUE	FALSE
BW25113_0290	ecpD	0.0858663	FALSE	TRUE	FALSE
BW25113_0291	ecpC	0.0845697	FALSE	TRUE	FALSE
BW25113_0292	ecpB	0.0707635	FALSE	TRUE	FALSE
BW25113_0293	ecpA	0.0995763	FALSE	TRUE	FALSE
BW25113_0294	ecpR	0.137421	FALSE	TRUE	FALSE
BW25113_0295	ykgL	0.190217	FALSE	TRUE	FALSE
BW25113_0296	ykgM	0.169811	FALSE	TRUE	FALSE
BW25113_0297	eaeH	0.191977	FALSE	TRUE	FALSE
BW25113_0298	insE1	0.208333	FALSE	TRUE	FALSE
BW25113_0299	insF1	0.247482	FALSE	TRUE	FALSE
BW25113_0300	ykgA	0.189781	FALSE	TRUE	FALSE
BW25113_0301	rclC	0.306723	FALSE	TRUE	FALSE
BW25113_0303	rclB	0.115183	FALSE	TRUE	FALSE
BW25113_0304	rclA	0.282486	FALSE	TRUE	FALSE
BW25113_0305	rclR	0.216058	FALSE	TRUE	FALSE
BW25113_0306	ykgE	0.152778	FALSE	TRUE	FALSE
BW25113_0307	ykgF	0.0874126	FALSE	TRUE	FALSE
BW25113_0308	ykgG	0.132616	FALSE	TRUE	FALSE
BW25113_0310	ykgH	0.139665	FALSE	TRUE	FALSE
BW25113_0311	betA	0.115183	FALSE	TRUE	FALSE
BW25113_0312	betB	0.112807	FALSE	TRUE	FALSE
BW25113_0313	betI	0.114407	FALSE	TRUE	FALSE
BW25113_0314	betT	0.119165	FALSE	TRUE	FALSE
BW25113_0315	yahA	0.226804	FALSE	TRUE	FALSE
BW25113_0316	yahB	0.157965	FALSE	TRUE	FALSE
BW25113_0317	yahC	0.105	FALSE	TRUE	FALSE
BW25113_0318	yahD	0.176955	FALSE	TRUE	FALSE
BW25113_0319	yahE	0.222543	FALSE	TRUE	FALSE
BW25113_0320	yahF	0.0951613	FALSE	TRUE	FALSE
BW25113_0321	yahG	0.112577	FALSE	TRUE	FALSE
BW25113_0323	yahI	0.103811	FALSE	TRUE	FALSE
BW25113_0324	yahJ	0.108401	FALSE	TRUE	FALSE
BW25113_0325	yahK	0.120238	FALSE	TRUE	FALSE
BW25113_0326	yahL	0.169725	FALSE	TRUE	FALSE
BW25113_0327	yahM	0.181818	FALSE	TRUE	FALSE
BW25113_0328	yahN	0.184015	FALSE	TRUE	FALSE
BW25113_0329	yahO	0.157658	FALSE	TRUE	FALSE
BW25113_0330	prpR	0.101495	FALSE	TRUE	FALSE
BW25113_0331	prpB	0.0673212	FALSE	TRUE	FALSE
BW25113_0333	prpC	0.107906	FALSE	TRUE	FALSE
BW25113_0334	prpD	0.10327	FALSE	TRUE	FALSE
BW25113_0335	prpE	0.117141	FALSE	TRUE	FALSE
BW25113_0336	codB	0.0892857	FALSE	TRUE	FALSE
BW25113_0337	codA	0.0875486	FALSE	TRUE	FALSE
BW25113_0338	cynR	0.0805556	FALSE	TRUE	FALSE
BW25113_0339	cynT	0.0719697	FALSE	TRUE	FALSE
BW25113_0340	cynS	0.106101	FALSE	TRUE	FALSE
BW25113_0341	cynX	0.132973	FALSE	TRUE	FALSE
BW25113_0342	lacA	0.283673	FALSE	TRUE	FALSE
BW25113_0343	lacY	0.263944	FALSE	TRUE	FALSE
BW25113_0344	lacZ	0.117647	FALSE	TRUE	FALSE
BW25113_0345	lacI	0.144175	FALSE	TRUE	FALSE
BW25113_0346	mhpR	0.107784	FALSE	TRUE	FALSE
BW25113_0347	mhpA	0.108777	FALSE	TRUE	FALSE
BW25113_0348	mhpB	0.113606	FALSE	TRUE	FALSE
BW25113_0349	mhpC	0.139466	FALSE	TRUE	FALSE
BW25113_0350	mhpD	0.0740741	FALSE	TRUE	FALSE
BW25113_0351	mhpF	0.086728	FALSE	TRUE	FALSE
BW25113_0352	mhpE	0.12931	FALSE	TRUE	FALSE
BW25113_0353	mhpT	0.11134	FALSE	TRUE	FALSE
BW25113_0354	yaiL	0.125	FALSE	TRUE	FALSE
BW25113_0355	frmB	0.0838323	FALSE	TRUE	FALSE
BW25113_0356	frmA	0.079955	FALSE	TRUE	FALSE
BW25113_0357	frmR	0.0540541	FALSE	TRUE	FALSE
BW25113_0358	yaiO	0.183871	FALSE	TRUE	FALSE
BW25113_0360	insC1	0.272109	FALSE	TRUE	FALSE
BW25113_0361	insD1	0.257576	FALSE	TRUE	FALSE
BW25113_0363	yaiP	0.207508	FALSE	TRUE	FALSE
BW25113_0364	yaiS	0.234375	FALSE	TRUE	FALSE
BW25113_0365	tauA	0.106355	FALSE	TRUE	FALSE
BW25113_0366	tauB	0.113636	FALSE	TRUE	FALSE
BW25113_0367	tauC	0.0768072	FALSE	TRUE	FALSE
BW25113_0368	tauD	0.0865103	FALSE	TRUE	FALSE
BW25113_0369	hemB	0.00384123	TRUE	FALSE	FALSE
BW25113_0372	insF1	0.247482	FALSE	TRUE	FALSE
BW25113_0373	insE1	0.229167	FALSE	TRUE	FALSE
BW25113_0375	yaiV	0.184	FALSE	TRUE	FALSE
BW25113_0376	ampH	0.173491	FALSE	TRUE	FALSE
BW25113_0377	sbmA	0.0880246	FALSE	TRUE	FALSE
BW25113_0378	yaiW	0.0661345	FALSE	TRUE	FALSE
BW25113_0379	yaiY	0.0963855	FALSE	TRUE	FALSE
BW25113_0380	yaiZ	0.122807	FALSE	TRUE	FALSE
BW25113_0381	ddlA	0.0820981	FALSE	TRUE	FALSE
BW25113_0382	iraP	0.425837	FALSE	TRUE	FALSE
BW25113_0383	phoA	0.107584	FALSE	TRUE	FALSE
BW25113_0384	psiF	0.0933852	FALSE	TRUE	FALSE
BW25113_0385	yaiC	0.112975	FALSE	TRUE	FALSE
BW25113_0386	proC	0.00925926	TRUE	FALSE	FALSE
BW25113_0387	yaiI	0.0623306	FALSE	TRUE	FALSE
BW25113_0388	aroL	0.0712589	FALSE	TRUE	FALSE
BW25113_0389	yaiA	0.12987	FALSE	TRUE	FALSE
BW25113_0390	aroM	0.0992647	FALSE	TRUE	FALSE
BW25113_0391	yaiE	0.218341	FALSE	TRUE	FALSE
BW25113_0392	ykiA	0.291971	FALSE	TRUE	FALSE
BW25113_0393	rdgC	0.10274	FALSE	TRUE	FALSE
BW25113_0394	mak	0.116598	FALSE	TRUE	FALSE
BW25113_0396	araJ	0.199157	FALSE	TRUE	FALSE
BW25113_0397	sbcC	0.0893212	FALSE	TRUE	FALSE
BW25113_0398	sbcD	0.0965732	FALSE	TRUE	FALSE
BW25113_0399	phoB	0.112319	FALSE	TRUE	FALSE
BW25113_0400	phoR	0.104046	FALSE	TRUE	FALSE
BW25113_0401	brnQ	0.112689	FALSE	TRUE	FALSE
BW25113_0402	proY	0.102727	FALSE	TRUE	FALSE
BW25113_0403	malZ	0.0853407	FALSE	TRUE	FALSE
BW25113_0404	acpH	0.0686695	FALSE	TRUE	FALSE
BW25113_0405	queA	0.0875146	FALSE	TRUE	FALSE
BW25113_0406	tgt	0.102876	FALSE	TRUE	FALSE
BW25113_0407	yajC	0.0749064	FALSE	TRUE	FALSE
BW25113_0408	secD	0.0195946	FALSE	FALSE	TRUE
BW25113_0409	secF	0.0205656	FALSE	FALSE	TRUE
BW25113_0410	yajD	0.121429	FALSE	TRUE	FALSE
BW25113_0411	tsx	0.111425	FALSE	TRUE	FALSE
BW25113_0412	yajI	0.0949074	FALSE	TRUE	FALSE
BW25113_0413	nrdR	0.0388889	FALSE	TRUE	FALSE
BW25113_0414	ribD	0.00226244	TRUE	FALSE	FALSE
BW25113_0415	ribE	0	TRUE	FALSE	FALSE
BW25113_0416	nusB	0.014881	TRUE	FALSE	FALSE
BW25113_0417	thiL	0.00255102	TRUE	FALSE	FALSE
BW25113_0418	pgpA	0.0695444	FALSE	TRUE	FALSE
BW25113_0419	yajO	0.0704225	FALSE	TRUE	FALSE
BW25113_0420	dxs	0.000670691	TRUE	FALSE	FALSE
BW25113_0421	ispA	0.00138889	TRUE	FALSE	FALSE
BW25113_0422	xseB	0.0205128	FALSE	FALSE	TRUE
BW25113_0423	thiI	0.100775	FALSE	TRUE	FALSE
BW25113_0424	yajL	0.0951374	FALSE	TRUE	FALSE
BW25113_0425	panE	0.110959	FALSE	TRUE	FALSE
BW25113_0426	yajQ	0.0913706	FALSE	TRUE	FALSE
BW25113_0427	yajR	0.0924062	FALSE	TRUE	FALSE
BW25113_0428	cyoE	0.106592	FALSE	TRUE	FALSE
BW25113_0429	cyoD	0.109848	FALSE	TRUE	FALSE
BW25113_0430	cyoC	0.111562	FALSE	TRUE	FALSE
BW25113_0431	cyoB	0.114178	FALSE	TRUE	FALSE
BW25113_0432	cyoA	0.151316	FALSE	TRUE	FALSE
BW25113_0433	ampG	0.123519	FALSE	TRUE	FALSE
BW25113_0434	yajG	0.150538	FALSE	TRUE	FALSE
BW25113_0435	bolA	0.125	FALSE	TRUE	FALSE
BW25113_0436	tig	0.0951009	FALSE	TRUE	FALSE
BW25113_0437	clpP	0.076	FALSE	TRUE	FALSE
BW25113_0438	clpX	0.101861	FALSE	TRUE	FALSE
BW25113_0439	lon	0.06313	FALSE	TRUE	FALSE
BW25113_0440	hupB	0.13242	FALSE	TRUE	FALSE
BW25113_0441	ppiD	0.139519	FALSE	TRUE	FALSE
BW25113_0442	ybaV	0.127517	FALSE	TRUE	FALSE
BW25113_0443	fadM	0.11838	FALSE	TRUE	FALSE
BW25113_0444	queC	0.114695	FALSE	TRUE	FALSE
BW25113_0445	ybaE	0.137399	FALSE	TRUE	FALSE
BW25113_0446	cof	0.111111	FALSE	TRUE	FALSE
BW25113_0447	ybaO	0.0921409	FALSE	TRUE	FALSE
BW25113_0448	mdlA	0.111346	FALSE	TRUE	FALSE
BW25113_0449	mdlB	0.138149	FALSE	TRUE	FALSE
BW25113_0450	glnK	0.102564	FALSE	TRUE	FALSE
BW25113_0451	amtB	0.112512	FALSE	TRUE	FALSE
BW25113_0452	tesB	0.100145	FALSE	TRUE	FALSE
BW25113_0453	ybaY	0.0827887	FALSE	TRUE	FALSE
BW25113_0454	ybaZ	0.0929487	FALSE	TRUE	FALSE
BW25113_0455	ffs	0	TRUE	FALSE	FALSE
BW25113_0456	ybaA	0.084507	FALSE	TRUE	FALSE
BW25113_0457	ylaB	0.159549	FALSE	TRUE	FALSE
BW25113_0458	ylaC	0.116711	FALSE	TRUE	FALSE
BW25113_0459	maa	0.237557	FALSE	TRUE	FALSE
BW25113_0460	hha	0.248588	FALSE	TRUE	FALSE
BW25113_0461	tomB	0.292359	FALSE	TRUE	FALSE
BW25113_0462	acrB	0.120635	FALSE	TRUE	FALSE
BW25113_0463	acrA	0.100418	FALSE	TRUE	FALSE
BW25113_0464	acrR	0.192308	FALSE	TRUE	FALSE
BW25113_0465	mscK	0.09699	FALSE	TRUE	FALSE
BW25113_0466	ybaM	0.107692	FALSE	TRUE	FALSE
BW25113_0467	priC	0.132075	FALSE	TRUE	FALSE
BW25113_0468	ybaN	0.148026	FALSE	TRUE	FALSE
BW25113_0469	apt	0.162896	FALSE	TRUE	FALSE
BW25113_0470	dnaX	0.000646831	TRUE	FALSE	FALSE
BW25113_0471	ybaB	0.162879	FALSE	TRUE	FALSE
BW25113_0472	recR	0.144033	FALSE	TRUE	FALSE
BW25113_0473	htpG	0.121919	FALSE	TRUE	FALSE
BW25113_0474	adk	0	TRUE	FALSE	FALSE
BW25113_0475	hemH	0.00389105	TRUE	FALSE	FALSE
BW25113_0476	aes	0.0911458	FALSE	TRUE	FALSE
BW25113_0477	gsk	0.0880383	FALSE	TRUE	FALSE
BW25113_0478	ybaL	0.104244	FALSE	TRUE	FALSE
BW25113_0479	fsr	0.0962129	FALSE	TRUE	FALSE
BW25113_0480	ushA	0.0702948	FALSE	TRUE	FALSE
BW25113_0481	ybaK	0.0572917	FALSE	TRUE	FALSE
BW25113_0482	ybaP	0.0800628	FALSE	TRUE	FALSE
BW25113_0483	ybaQ	0.113139	FALSE	TRUE	FALSE
BW25113_0484	copA	0.137656	FALSE	TRUE	FALSE
BW25113_0485	glsA	0.0950469	FALSE	TRUE	FALSE
BW25113_0486	ybaT	0.0859903	FALSE	TRUE	FALSE
BW25113_0487	cueR	0.115854	FALSE	TRUE	FALSE
BW25113_0488	ybbJ	0.108401	FALSE	TRUE	FALSE
BW25113_0489	qmcA	0.105978	FALSE	TRUE	FALSE
BW25113_0490	fetA	0.238971	FALSE	TRUE	FALSE
BW25113_0491	fetB	0.248397	FALSE	TRUE	FALSE
BW25113_0492	ybbN	0.116788	FALSE	TRUE	FALSE
BW25113_0493	ybbO	0.123457	FALSE	TRUE	FALSE
BW25113_0494	tesA	0.109344	FALSE	TRUE	FALSE
BW25113_0495	ybbA	0.125227	FALSE	TRUE	FALSE
BW25113_0496	ybbP	0.160372	FALSE	TRUE	FALSE
BW25113_0497	rhsD	0.20146	FALSE	TRUE	FALSE
BW25113_0498	ybbC	0.0808081	FALSE	TRUE	FALSE
BW25113_0499	rhsH	0.31162	FALSE	TRUE	FALSE
BW25113_0501	ybbD	0.0636132	FALSE	TRUE	FALSE
BW25113_0502	ylbG	0.0650888	FALSE	TRUE	FALSE
BW25113_0503	mnmH	0.0649943	FALSE	TRUE	FALSE
BW25113_0504	allS	0.0484522	FALSE	TRUE	FALSE
BW25113_0505	allA	0.0620155	FALSE	TRUE	FALSE
BW25113_0506	allR	0.0642202	FALSE	TRUE	FALSE
BW25113_0507	gcl	0.101683	FALSE	TRUE	FALSE
BW25113_0508	hyi	0.146067	FALSE	TRUE	FALSE
BW25113_0509	glxR	0.151773	FALSE	TRUE	FALSE
BW25113_0511	ybbW	0.212017	FALSE	TRUE	FALSE
BW25113_0512	allB	0.0816514	FALSE	TRUE	FALSE
BW25113_0513	ybbY	0.182342	FALSE	TRUE	FALSE
BW25113_0514	glxK	0.136166	FALSE	TRUE	FALSE
BW25113_0515	allE	0.271429	FALSE	TRUE	FALSE
BW25113_0516	allC	0.2	FALSE	TRUE	FALSE
BW25113_0517	allD	0.152381	FALSE	TRUE	FALSE
BW25113_0518	fdrA	0.133982	FALSE	TRUE	FALSE
BW25113_0520	ylbF	0.122324	FALSE	TRUE	FALSE
BW25113_0521	ybcF	0.127095	FALSE	TRUE	FALSE
BW25113_0522	purK	0.134346	FALSE	TRUE	FALSE
BW25113_0523	purE	0.137255	FALSE	TRUE	FALSE
BW25113_0524	lpxH	0	TRUE	FALSE	FALSE
BW25113_0525	ppiB	0.0277078	FALSE	TRUE	FALSE
BW25113_0526	cysS	0.000900901	TRUE	FALSE	FALSE
BW25113_0527	ybcI	0.0645933	FALSE	TRUE	FALSE
BW25113_0528	ybcJ	0.0584795	FALSE	TRUE	FALSE
BW25113_0529	folD	0	TRUE	FALSE	FALSE
BW25113_0530	sfmA	0.252874	FALSE	TRUE	FALSE
BW25113_0531	sfmC	0.230631	FALSE	TRUE	FALSE
BW25113_0532	sfmD	0.22025	FALSE	TRUE	FALSE
BW25113_0533	sfmH	0.177665	FALSE	TRUE	FALSE
BW25113_0534	sfmF	0.195652	FALSE	TRUE	FALSE
BW25113_0535	sfmZ	0.114398	FALSE	TRUE	FALSE
BW25113_0536	argU	0	TRUE	FALSE	FALSE
BW25113_0537	intD	0.0965665	FALSE	TRUE	FALSE
BW25113_0539	exoD	0.106667	FALSE	TRUE	FALSE
BW25113_0540	insE1	0.2125	FALSE	TRUE	FALSE
BW25113_0541	insF1	0.246043	FALSE	TRUE	FALSE
BW25113_0542	renD	0.246805	FALSE	TRUE	FALSE
BW25113_0543	emrE	0.314607	FALSE	TRUE	FALSE
BW25113_0544	ybcK	0.0621423	FALSE	TRUE	FALSE
BW25113_0545	ybcL	0.289593	FALSE	TRUE	FALSE
BW25113_0546	ybcM	0.115625	FALSE	TRUE	FALSE
BW25113_0547	ybcN	0.103825	FALSE	TRUE	FALSE
BW25113_0548	ninE	0.0875912	FALSE	TRUE	FALSE
BW25113_0549	ybcO	0.0729614	FALSE	TRUE	FALSE
BW25113_0550	rusA	0.127148	FALSE	TRUE	FALSE
BW25113_0551	quuD	0.211039	FALSE	TRUE	FALSE
BW25113_0552	insH1	0.310429	FALSE	TRUE	FALSE
BW25113_0553	nmpC	0.251767	FALSE	TRUE	FALSE
BW25113_0554	essD	0.252874	FALSE	TRUE	FALSE
BW25113_0555	rrrD	0.2175	FALSE	TRUE	FALSE
BW25113_0556	rzpD	0.22973	FALSE	TRUE	FALSE
BW25113_0557	borD	0.266949	FALSE	TRUE	FALSE
BW25113_0558	ybcV	0.0729483	FALSE	TRUE	FALSE
BW25113_0559	ybcW	0.287425	FALSE	TRUE	FALSE
BW25113_0560	nohD	0.0570776	FALSE	TRUE	FALSE
BW25113_0561	tfaD	0.0880682	FALSE	TRUE	FALSE
BW25113_0562	ybcY	0.177143	FALSE	TRUE	FALSE
BW25113_0563	tfaX	0.292517	FALSE	TRUE	FALSE
BW25113_0564	appY	0.0283333	FALSE	TRUE	FALSE
BW25113_0565	ompT	0.312827	FALSE	TRUE	FALSE
BW25113_0566	envY	0.145902	FALSE	TRUE	FALSE
BW25113_0567	ybcH	0.0659187	FALSE	TRUE	FALSE
BW25113_0568	nfrA	0.0798655	FALSE	TRUE	FALSE
BW25113_0569	nfrB	0.0686384	FALSE	TRUE	FALSE
BW25113_0570	cusS	0.0839827	FALSE	TRUE	FALSE
BW25113_0571	cusR	0.0675182	FALSE	TRUE	FALSE
BW25113_0572	cusC	0.177273	FALSE	TRUE	FALSE
BW25113_0573	cusF	0.329588	FALSE	TRUE	FALSE
BW25113_0574	cusB	0.115306	FALSE	TRUE	FALSE
BW25113_0575	cusA	0.0886328	FALSE	TRUE	FALSE
BW25113_0576	pheP	0.0770626	FALSE	TRUE	FALSE
BW25113_0577	ybdG	0.282	FALSE	TRUE	FALSE
BW25113_0578	nfsB	0.0916031	FALSE	TRUE	FALSE
BW25113_0579	ybdF	0.0606061	FALSE	TRUE	FALSE
BW25113_0580	ybdJ	0.0845771	FALSE	TRUE	FALSE
BW25113_0581	ybdK	0.0668896	FALSE	TRUE	FALSE
BW25113_0582	insL1	0.159371	FALSE	TRUE	FALSE
BW25113_0583	entD	0.0603622	FALSE	TRUE	FALSE
BW25113_0584	fepA	0.0786392	FALSE	TRUE	FALSE
BW25113_0585	fes	0.0882658	FALSE	TRUE	FALSE
BW25113_0586	entF	0.114617	FALSE	TRUE	FALSE
BW25113_0587	fepE	0.200441	FALSE	TRUE	FALSE
BW25113_0588	fepC	0.0993884	FALSE	TRUE	FALSE
BW25113_0589	fepG	0.135849	FALSE	TRUE	FALSE
BW25113_0590	fepD	0.150311	FALSE	TRUE	FALSE
BW25113_0591	entS	0.126873	FALSE	TRUE	FALSE
BW25113_0592	fepB	0.110821	FALSE	TRUE	FALSE
BW25113_0593	entC	0.116773	FALSE	TRUE	FALSE
BW25113_0594	entE	0.10706	FALSE	TRUE	FALSE
BW25113_0595	entB	0.104651	FALSE	TRUE	FALSE
BW25113_0596	entA	0.101836	FALSE	TRUE	FALSE
BW25113_0597	entH	0.13253	FALSE	TRUE	FALSE
BW25113_0598	cstA	0.128114	FALSE	TRUE	FALSE
BW25113_0599	ybdH	0.104238	FALSE	TRUE	FALSE
BW25113_0600	ybdL	0.100108	FALSE	TRUE	FALSE
BW25113_0601	ybdM	0.105159	FALSE	TRUE	FALSE
BW25113_0602	ybdN	0.116684	FALSE	TRUE	FALSE
BW25113_0603	ybdO	0.153527	FALSE	TRUE	FALSE
BW25113_0604	dsbG	0.116861	FALSE	TRUE	FALSE
BW25113_0605	ahpC	0.0752212	FALSE	TRUE	FALSE
BW25113_0606	ahpF	0.0741627	FALSE	TRUE	FALSE
BW25113_0607	uspG	0.124638	FALSE	TRUE	FALSE
BW25113_0608	ybdR	0.0805639	FALSE	TRUE	FALSE
BW25113_0610	rnk	0.0759878	FALSE	TRUE	FALSE
BW25113_0611	rna	0.0602782	FALSE	TRUE	FALSE
BW25113_0612	citT	0.0819113	FALSE	TRUE	FALSE
BW25113_0613	citG	0.104965	FALSE	TRUE	FALSE
BW25113_0614	citX	0.0904977	FALSE	TRUE	FALSE
BW25113_0615	citF	0.105134	FALSE	TRUE	FALSE
BW25113_0616	citE	0.0987654	FALSE	TRUE	FALSE
BW25113_0617	citD	0.0711297	FALSE	TRUE	FALSE
BW25113_0618	citC	0.138987	FALSE	TRUE	FALSE
BW25113_0619	citA	0.118134	FALSE	TRUE	FALSE
BW25113_0620	citB	0.144954	FALSE	TRUE	FALSE
BW25113_0621	dcuC	0.118919	FALSE	TRUE	FALSE
BW25113_0622	pagP	0.180401	FALSE	TRUE	FALSE
BW25113_0623	cspE	0.0595238	FALSE	TRUE	FALSE
BW25113_0624	flc	0.0487013	FALSE	TRUE	FALSE
BW25113_0627	tatE	0.0731707	FALSE	TRUE	FALSE
BW25113_0628	lipA	0.00387597	TRUE	FALSE	FALSE
BW25113_0629	ybeF	0.189791	FALSE	TRUE	FALSE
BW25113_0630	lipB	0.0233463	FALSE	TRUE	FALSE
BW25113_0631	ybeD	0.00471698	TRUE	FALSE	FALSE
BW25113_0632	dacA	0.0958763	FALSE	TRUE	FALSE
BW25113_0633	rlpA	0.103093	FALSE	TRUE	FALSE
BW25113_0634	mrdB	0.00673401	TRUE	FALSE	FALSE
BW25113_0635	mrdA	0.00065703	TRUE	FALSE	FALSE
BW25113_0636	rlmH	0.0638298	FALSE	TRUE	FALSE
BW25113_0637	rsfS	0.128906	FALSE	TRUE	FALSE
BW25113_0638	cobC	0.12449	FALSE	TRUE	FALSE
BW25113_0639	nadD	0.00389105	TRUE	FALSE	FALSE
BW25113_0640	holA	0.00121065	TRUE	FALSE	FALSE
BW25113_0641	lptE	0	TRUE	FALSE	FALSE
BW25113_0642	leuS	0.00193517	TRUE	FALSE	FALSE
BW25113_0643	ybeL	0.0826873	FALSE	TRUE	FALSE
BW25113_0644	ybeQ	0.1875	FALSE	TRUE	FALSE
BW25113_0645	ybeR	0.209507	FALSE	TRUE	FALSE
BW25113_0646	djlB	0.178322	FALSE	TRUE	FALSE
BW25113_0647	ybeT	0.278652	FALSE	TRUE	FALSE
BW25113_0648	ybeU	0.18662	FALSE	TRUE	FALSE
BW25113_0649	djlC	0.129088	FALSE	TRUE	FALSE
BW25113_0650	hscC	0.107704	FALSE	TRUE	FALSE
BW25113_0651	rihA	0.1	FALSE	TRUE	FALSE
BW25113_0652	gltL	0.0601375	FALSE	TRUE	FALSE
BW25113_0653	gltK	0.064695	FALSE	TRUE	FALSE
BW25113_0654	gltJ	0.074199	FALSE	TRUE	FALSE
BW25113_0655	gltI	0.0493827	FALSE	TRUE	FALSE
BW25113_0656	insH1	0.311656	FALSE	TRUE	FALSE
BW25113_0657	lnt	0.00081103	TRUE	FALSE	FALSE
BW25113_0658	ybeX	0.10922	FALSE	TRUE	FALSE
BW25113_0659	ybeY	0.00265957	TRUE	FALSE	FALSE
BW25113_0660	ybeZ	0.0792317	FALSE	TRUE	FALSE
BW25113_0661	miaB	0.101665	FALSE	TRUE	FALSE
BW25113_0662	ubiF	0.0382166	FALSE	TRUE	FALSE
BW25113_0664	glnX	0.0983607	FALSE	TRUE	FALSE
BW25113_0665	glnV	0.0491803	FALSE	TRUE	FALSE
BW25113_0666	metU	0	TRUE	FALSE	FALSE
BW25113_0668	glnW	0.0163934	FALSE	FALSE	TRUE
BW25113_0670	glnU	0.0163934	FALSE	FALSE	TRUE
BW25113_0672	leuW	0	TRUE	FALSE	FALSE
BW25113_0673	metT	0.015873	FALSE	FALSE	TRUE
BW25113_0674	asnB	0.117029	FALSE	TRUE	FALSE
BW25113_0675	umpH	0.0845771	FALSE	TRUE	FALSE
BW25113_0676	nagC	0.0655067	FALSE	TRUE	FALSE
BW25113_0677	nagA	0.0814332	FALSE	TRUE	FALSE
BW25113_0678	nagB	0.0826833	FALSE	TRUE	FALSE
BW25113_0679	nagE	0.0930083	FALSE	TRUE	FALSE
BW25113_0680	glnS	0	TRUE	FALSE	FALSE
BW25113_0681	chiP	0.0771961	FALSE	TRUE	FALSE
BW25113_0682	chiQ	0.0722433	FALSE	TRUE	FALSE
BW25113_0683	fur	0.0334262	FALSE	TRUE	FALSE
BW25113_0684	fldA	0	TRUE	FALSE	FALSE
BW25113_0685	ybfE	0.0720339	FALSE	TRUE	FALSE
BW25113_0686	ybfF	0.0750408	FALSE	TRUE	FALSE
BW25113_0687	seqA	0.0205479	FALSE	FALSE	TRUE
BW25113_0688	pgm	0.0967251	FALSE	TRUE	FALSE
BW25113_0689	ybfP	0.241814	FALSE	TRUE	FALSE
BW25113_0691	ybfG	0.270633	FALSE	TRUE	FALSE
BW25113_0692	potE	0.0842803	FALSE	TRUE	FALSE
BW25113_0693	speF	0.0999432	FALSE	TRUE	FALSE
BW25113_0694	kdpE	0.126838	FALSE	TRUE	FALSE
BW25113_0695	kdpD	0.127501	FALSE	TRUE	FALSE
BW25113_0696	kdpC	0.12854	FALSE	TRUE	FALSE
BW25113_0697	kdpB	0.110299	FALSE	TRUE	FALSE
BW25113_0698	kdpA	0.106716	FALSE	TRUE	FALSE
BW25113_0699	ybfA	0.125749	FALSE	TRUE	FALSE
BW25113_0700	rhsC	0.231824	FALSE	TRUE	FALSE
BW25113_0702	ybfB	0.0494297	FALSE	TRUE	FALSE
BW25113_0703	rhsO	0.316352	FALSE	TRUE	FALSE
BW25113_0704	ybfC	0.0921053	FALSE	TRUE	FALSE
BW25113_0705	ybfL	0.174533	FALSE	TRUE	FALSE
BW25113_0706	ybfD	0.172131	FALSE	TRUE	FALSE
BW25113_0707	ybgA	0.0735294	FALSE	TRUE	FALSE
BW25113_0708	phr	0.05365	FALSE	TRUE	FALSE
BW25113_0709	dtpD	0.0876897	FALSE	TRUE	FALSE
BW25113_0710	ybgI	0.0973154	FALSE	TRUE	FALSE
BW25113_0711	ybgJ	0.106262	FALSE	TRUE	FALSE
BW25113_0712	ybgK	0.124498	FALSE	TRUE	FALSE
BW25113_0713	ybgL	0.103565	FALSE	TRUE	FALSE
BW25113_0714	nei	0.0946372	FALSE	TRUE	FALSE
BW25113_0715	abrB	0.0917759	FALSE	TRUE	FALSE
BW25113_0716	ybgO	0.108235	FALSE	TRUE	FALSE
BW25113_0717	ybgP	0.0547009	FALSE	TRUE	FALSE
BW25113_0718	ybgQ	0.12449	FALSE	TRUE	FALSE
BW25113_0719	ybgD	0.296703	FALSE	TRUE	FALSE
BW25113_0720	gltA	0.0787938	FALSE	TRUE	FALSE
BW25113_0721	sdhC	0.0801282	FALSE	TRUE	FALSE
BW25113_0722	sdhD	0.0928571	FALSE	TRUE	FALSE
BW25113_0723	sdhA	0.0939929	FALSE	TRUE	FALSE
BW25113_0724	sdhB	0.0713043	FALSE	TRUE	FALSE
BW25113_0726	sucA	0.0958965	FALSE	TRUE	FALSE
BW25113_0727	sucB	0.057377	FALSE	TRUE	FALSE
BW25113_0728	sucC	0.084492	FALSE	TRUE	FALSE
BW25113_0729	sucD	0.0933908	FALSE	TRUE	FALSE
BW25113_0730	mngR	0.0846287	FALSE	TRUE	FALSE
BW25113_0731	mngA	0.0795957	FALSE	TRUE	FALSE
BW25113_0732	mngB	0.120019	FALSE	TRUE	FALSE
BW25113_0733	cydA	0.00159109	TRUE	FALSE	FALSE
BW25113_0734	cydB	0.00438596	TRUE	FALSE	FALSE
BW25113_0735	ybgE	0.101695	FALSE	TRUE	FALSE
BW25113_0736	ybgC	0.129231	FALSE	TRUE	FALSE
BW25113_0737	tolQ	0.0936937	FALSE	TRUE	FALSE
BW25113_0738	tolR	0.156522	FALSE	TRUE	FALSE
BW25113_0739	tolA	0.0927022	FALSE	TRUE	FALSE
BW25113_0740	tolB	0.100483	FALSE	TRUE	FALSE
BW25113_0741	pal	0.0956938	FALSE	TRUE	FALSE
BW25113_0742	ybgF	0.123028	FALSE	TRUE	FALSE
BW25113_0743	lysT	0.016129	FALSE	FALSE	TRUE
BW25113_0744	valT	0.0483871	FALSE	TRUE	FALSE
BW25113_0745	lysW	0.0483871	FALSE	TRUE	FALSE
BW25113_0746	valZ	0.0806452	FALSE	TRUE	FALSE
BW25113_0747	lysY	0.0806452	FALSE	TRUE	FALSE
BW25113_0748	lysZ	0.0645161	FALSE	TRUE	FALSE
BW25113_0749	lysQ	0.0322581	FALSE	TRUE	FALSE
BW25113_0750	nadA	0.0657895	FALSE	TRUE	FALSE
BW25113_0751	pnuC	0.0850694	FALSE	TRUE	FALSE
BW25113_0752	zitB	0.0862069	FALSE	TRUE	FALSE
BW25113_0753	ybgS	0.095082	FALSE	TRUE	FALSE
BW25113_0754	aroG	0.0688019	FALSE	TRUE	FALSE
BW25113_0755	gpmA	0.0862355	FALSE	TRUE	FALSE
BW25113_0756	galM	0.0636255	FALSE	TRUE	FALSE
BW25113_0757	galK	0.0694897	FALSE	TRUE	FALSE
BW25113_0758	galT	0.0727056	FALSE	TRUE	FALSE
BW25113_0759	galE	0.0797546	FALSE	TRUE	FALSE
BW25113_0760	modF	0.086514	FALSE	TRUE	FALSE
BW25113_0761	modE	0.0821485	FALSE	TRUE	FALSE
BW25113_0762	acrZ	0.0583333	FALSE	TRUE	FALSE
BW25113_0763	modA	0.0596774	FALSE	TRUE	FALSE
BW25113_0764	modB	0.0869565	FALSE	TRUE	FALSE
BW25113_0765	modC	0.041225	FALSE	TRUE	FALSE
BW25113_0766	ybhA	0.0730594	FALSE	TRUE	FALSE
BW25113_0767	pgl	0.056391	FALSE	TRUE	FALSE
BW25113_0768	ybhD	0.147906	FALSE	TRUE	FALSE
BW25113_0769	ybhH	0.243179	FALSE	TRUE	FALSE
BW25113_0770	ybhI	0.207317	FALSE	TRUE	FALSE
BW25113_0771	ybhJ	0.098895	FALSE	TRUE	FALSE
BW25113_0772	ybhC	0.121595	FALSE	TRUE	FALSE
BW25113_0773	ybhB	0.10705	FALSE	TRUE	FALSE
BW25113_0774	bioA	0.101744	FALSE	TRUE	FALSE
BW25113_0775	bioB	0.142857	FALSE	TRUE	FALSE
BW25113_0776	bioF	0.124324	FALSE	TRUE	FALSE
BW25113_0777	bioC	0.122112	FALSE	TRUE	FALSE
BW25113_0778	bioD	0.104779	FALSE	TRUE	FALSE
BW25113_0779	uvrB	0.0679852	FALSE	TRUE	FALSE
BW25113_0780	ybhK	0.079561	FALSE	TRUE	FALSE
BW25113_0781	moaA	0.0782828	FALSE	TRUE	FALSE
BW25113_0782	moaB	0.0875912	FALSE	TRUE	FALSE
BW25113_0783	moaC	0.0666667	FALSE	TRUE	FALSE
BW25113_0784	moaD	0.0505051	FALSE	TRUE	FALSE
BW25113_0785	moaE	0.0936639	FALSE	TRUE	FALSE
BW25113_0786	ybhL	0.150442	FALSE	TRUE	FALSE
BW25113_0787	ybhM	0.262238	FALSE	TRUE	FALSE
BW25113_0788	ybhN	0.0964798	FALSE	TRUE	FALSE
BW25113_0789	clsB	0.0784708	FALSE	TRUE	FALSE
BW25113_0790	ybhP	0.0770492	FALSE	TRUE	FALSE
BW25113_0791	ybhQ	0.118541	FALSE	TRUE	FALSE
BW25113_0792	ybhR	0.0687711	FALSE	TRUE	FALSE
BW25113_0793	ybhS	0.0814978	FALSE	TRUE	FALSE
BW25113_0794	ybhF	0.112868	FALSE	TRUE	FALSE
BW25113_0795	ybhG	0.139825	FALSE	TRUE	FALSE
BW25113_0796	ybiH	0.148699	FALSE	TRUE	FALSE
BW25113_0797	rhlE	0.115279	FALSE	TRUE	FALSE
BW25113_0798	ybiA	0.0775194	FALSE	TRUE	FALSE
BW25113_0799	dinG	0.0976177	FALSE	TRUE	FALSE
BW25113_0800	ybiB	0.129702	FALSE	TRUE	FALSE
BW25113_0801	ybiC	0.126437	FALSE	TRUE	FALSE
BW25113_0802	ybiJ	0.062201	FALSE	TRUE	FALSE
BW25113_0803	ybiI	0.0930233	FALSE	TRUE	FALSE
BW25113_0804	ybiX	0.0827206	FALSE	TRUE	FALSE
BW25113_0805	fiu	0.0799124	FALSE	TRUE	FALSE
BW25113_0806	mcbA	0.0956938	FALSE	TRUE	FALSE
BW25113_0807	rlmF	0.10498	FALSE	TRUE	FALSE
BW25113_0808	ybiO	0.0735129	FALSE	TRUE	FALSE
BW25113_0809	glnQ	0.0587219	FALSE	TRUE	FALSE
BW25113_0810	glnP	0.0814394	FALSE	TRUE	FALSE
BW25113_0811	glnH	0.0868114	FALSE	TRUE	FALSE
BW25113_0812	dps	0.180693	FALSE	TRUE	FALSE
BW25113_0813	rhtA	0.0926966	FALSE	TRUE	FALSE
BW25113_0814	ompX	0.113527	FALSE	TRUE	FALSE
BW25113_0815	ybiP	0.10489	FALSE	TRUE	FALSE
BW25113_0817	mntR	0.0771277	FALSE	TRUE	FALSE
BW25113_0818	ybiR	0.103679	FALSE	TRUE	FALSE
BW25113_0819	ldtB	0.12483	FALSE	TRUE	FALSE
BW25113_0820	ybiT	0.0729412	FALSE	TRUE	FALSE
BW25113_0821	ybiU	0.0927022	FALSE	TRUE	FALSE
BW25113_0822	ybiV	0.0535168	FALSE	TRUE	FALSE
BW25113_0823	ybiW	0.0934771	FALSE	TRUE	FALSE
BW25113_0824	ybiY	0.0875	FALSE	TRUE	FALSE
BW25113_0825	fsaA	0.0903955	FALSE	TRUE	FALSE
BW25113_0826	moeB	0.13	FALSE	TRUE	FALSE
BW25113_0827	moeA	0.109091	FALSE	TRUE	FALSE
BW25113_0828	iaaA	0.102067	FALSE	TRUE	FALSE
BW25113_0829	gsiA	0.0847797	FALSE	TRUE	FALSE
BW25113_0830	gsiB	0.0673155	FALSE	TRUE	FALSE
BW25113_0831	gsiC	0.0746269	FALSE	TRUE	FALSE
BW25113_0832	gsiD	0.10137	FALSE	TRUE	FALSE
BW25113_0833	yliE	0.14673	FALSE	TRUE	FALSE
BW25113_0834	yliF	0.187793	FALSE	TRUE	FALSE
BW25113_0835	rimO	0.0659134	FALSE	TRUE	FALSE
BW25113_0836	bssR	0.0681818	FALSE	TRUE	FALSE
BW25113_0837	yliI	0.0525727	FALSE	TRUE	FALSE
BW25113_0838	gstB	0.0735586	FALSE	TRUE	FALSE
BW25113_0839	dacC	0.0903427	FALSE	TRUE	FALSE
BW25113_0840	deoR	0.0607553	FALSE	TRUE	FALSE
BW25113_0841	ybjG	0.0939457	FALSE	TRUE	FALSE
BW25113_0842	mdfA	0.0952381	FALSE	TRUE	FALSE
BW25113_0843	ybjH	0.10917	FALSE	TRUE	FALSE
BW25113_0844	ybjI	0.119266	FALSE	TRUE	FALSE
BW25113_0845	ybjJ	0.0918473	FALSE	TRUE	FALSE
BW25113_0846	rcdA	0.0835267	FALSE	TRUE	FALSE
BW25113_0847	ybjL	0.0977778	FALSE	TRUE	FALSE
BW25113_0848	ybjM	0.141447	FALSE	TRUE	FALSE
BW25113_0849	grxA	0.105769	FALSE	TRUE	FALSE
BW25113_0850	ybjC	0.12069	FALSE	TRUE	FALSE
BW25113_0851	nfsA	0.134715	FALSE	TRUE	FALSE
BW25113_0852	rimK	0.107884	FALSE	TRUE	FALSE
BW25113_0853	ybjN	0.0913838	FALSE	TRUE	FALSE
BW25113_0854	potF	0.0662177	FALSE	TRUE	FALSE
BW25113_0855	potG	0.0671806	FALSE	TRUE	FALSE
BW25113_0856	potH	0.0589005	FALSE	TRUE	FALSE
BW25113_0857	potI	0.0693215	FALSE	TRUE	FALSE
BW25113_0858	ybjO	0.0636132	FALSE	TRUE	FALSE
BW25113_0859	rlmC	0.0862832	FALSE	TRUE	FALSE
BW25113_0860	artJ	0.0614334	FALSE	TRUE	FALSE
BW25113_0861	artM	0.119181	FALSE	TRUE	FALSE
BW25113_0862	artQ	0.107826	FALSE	TRUE	FALSE
BW25113_0863	artI	0.114334	FALSE	TRUE	FALSE
BW25113_0864	artP	0.0974359	FALSE	TRUE	FALSE
BW25113_0865	ybjP	0.120773	FALSE	TRUE	FALSE
BW25113_0866	ybjQ	0.0807692	FALSE	TRUE	FALSE
BW25113_0867	amiD	0.121805	FALSE	TRUE	FALSE
BW25113_0868	ybjS	0.133005	FALSE	TRUE	FALSE
BW25113_0869	ybjT	0.115284	FALSE	TRUE	FALSE
BW25113_0870	ltaE	0.114713	FALSE	TRUE	FALSE
BW25113_0871	poxB	0.0987654	FALSE	TRUE	FALSE
BW25113_0872	hcr	0.0862291	FALSE	TRUE	FALSE
BW25113_0873	hcp	0.0929705	FALSE	TRUE	FALSE
BW25113_0874	ybjE	0.190278	FALSE	TRUE	FALSE
BW25113_0875	aqpZ	0.15233	FALSE	TRUE	FALSE
BW25113_0876	ybjD	0.0820166	FALSE	TRUE	FALSE
BW25113_0877	ybjX	0.0955975	FALSE	TRUE	FALSE
BW25113_0878	macA	0.0749441	FALSE	TRUE	FALSE
BW25113_0879	macB	0.0930083	FALSE	TRUE	FALSE
BW25113_0880	cspD	0.0718232	FALSE	TRUE	FALSE
BW25113_0881	clpS	0.07393	FALSE	TRUE	FALSE
BW25113_0882	clpA	0.0844761	FALSE	TRUE	FALSE
BW25113_0883	serW	0.0694444	FALSE	TRUE	FALSE
BW25113_0884	infA	0.00564972	TRUE	FALSE	FALSE
BW25113_0885	aat	0.113274	FALSE	TRUE	FALSE
BW25113_0886	cydC	0.000725689	TRUE	FALSE	FALSE
BW25113_0887	cydD	0.00353357	TRUE	FALSE	FALSE
BW25113_0888	trxB	0.0232558	FALSE	TRUE	FALSE
BW25113_0889	lrp	0.120907	FALSE	TRUE	FALSE
BW25113_0890	ftsK	0.0576441	FALSE	TRUE	FALSE
BW25113_0891	lolA	0.00204082	TRUE	FALSE	FALSE
BW25113_0892	rarA	0.115242	FALSE	TRUE	FALSE
BW25113_0893	serS	0.00289855	TRUE	FALSE	FALSE
BW25113_0894	dmsA	0.0720491	FALSE	TRUE	FALSE
BW25113_0895	dmsB	0.0846774	FALSE	TRUE	FALSE
BW25113_0896	dmsC	0.124277	FALSE	TRUE	FALSE
BW25113_0897	ycaC	0.055666	FALSE	TRUE	FALSE
BW25113_0898	ycaD	0.100977	FALSE	TRUE	FALSE
BW25113_0899	ycaM	0.137991	FALSE	TRUE	FALSE
BW25113_0900	ycaN	0.128944	FALSE	TRUE	FALSE
BW25113_0901	ycaK	0.133192	FALSE	TRUE	FALSE
BW25113_0902	pflA	0.0657673	FALSE	TRUE	FALSE
BW25113_0903	pflB	0.100164	FALSE	TRUE	FALSE
BW25113_0904	focA	0.123547	FALSE	TRUE	FALSE
BW25113_0905	ycaO	0.119943	FALSE	TRUE	FALSE
BW25113_0906	ycaP	0.0810811	FALSE	TRUE	FALSE
BW25113_0907	serC	0.0733104	FALSE	TRUE	FALSE
BW25113_0908	aroA	0.0894942	FALSE	TRUE	FALSE
BW25113_0909	ycaL	0.0929853	FALSE	TRUE	FALSE
BW25113_0910	cmk	0.0218978	FALSE	FALSE	TRUE
BW25113_0911	rpsA	0.00373134	TRUE	FALSE	FALSE
BW25113_0912	ihfB	0.069869	FALSE	TRUE	FALSE
BW25113_0913	ycaI	0.107005	FALSE	TRUE	FALSE
BW25113_0914	msbA	0.0028551	TRUE	FALSE	FALSE
BW25113_0915	lpxK	0.00252845	TRUE	FALSE	FALSE
BW25113_0916	ycaQ	0.0790274	FALSE	TRUE	FALSE
BW25113_0917	ycaR	0	TRUE	FALSE	FALSE
BW25113_0918	kdsB	0.00166945	TRUE	FALSE	FALSE
BW25113_0919	ycbJ	0.0935754	FALSE	TRUE	FALSE
BW25113_0920	ycbC	0.0721154	FALSE	TRUE	FALSE
BW25113_0921	smtA	0.0650794	FALSE	TRUE	FALSE
BW25113_0922	mukF	0.00283286	TRUE	FALSE	FALSE
BW25113_0923	mukE	0.00707965	TRUE	FALSE	FALSE
BW25113_0924	mukB	0.00280191	TRUE	FALSE	FALSE
BW25113_0925	ldtD	0.0939189	FALSE	TRUE	FALSE
BW25113_0926	ycbK	0.0952381	FALSE	TRUE	FALSE
BW25113_0927	ycbL	0.0865385	FALSE	TRUE	FALSE
BW25113_0928	aspC	0.0776495	FALSE	TRUE	FALSE
BW25113_0929	ompF	0.0721649	FALSE	TRUE	FALSE
BW25113_0930	asnS	0	TRUE	FALSE	FALSE
BW25113_0931	pncB	0.05919	FALSE	TRUE	FALSE
BW25113_0932	pepN	0.0908656	FALSE	TRUE	FALSE
BW25113_0933	ssuB	0.0909091	FALSE	TRUE	FALSE
BW25113_0934	ssuC	0.0946372	FALSE	TRUE	FALSE
BW25113_0935	ssuD	0.0904139	FALSE	TRUE	FALSE
BW25113_0936	ssuA	0.0677083	FALSE	TRUE	FALSE
BW25113_0937	ssuE	0.0649351	FALSE	TRUE	FALSE
BW25113_0938	elfA	0.238426	FALSE	TRUE	FALSE
BW25113_0939	elfD	0.19573	FALSE	TRUE	FALSE
BW25113_0940	elfC	0.132629	FALSE	TRUE	FALSE
BW25113_0941	elfG	0.110852	FALSE	TRUE	FALSE
BW25113_0942	ycbU	0.062069	FALSE	TRUE	FALSE
BW25113_0943	ycbV	0.0676329	FALSE	TRUE	FALSE
BW25113_0944	ycbF	0.059754	FALSE	TRUE	FALSE
BW25113_0945	pyrD	0.140915	FALSE	TRUE	FALSE
BW25113_0946	zapC	0.0988506	FALSE	TRUE	FALSE
BW25113_0947	ycbX	0.0675676	FALSE	TRUE	FALSE
BW25113_0948	rlmL	0.0793369	FALSE	TRUE	FALSE
BW25113_0949	uup	0.0477749	FALSE	TRUE	FALSE
BW25113_0950	pqiA	0.0667331	FALSE	TRUE	FALSE
BW25113_0951	pqiB	0.0662605	FALSE	TRUE	FALSE
BW25113_0952	pqiC	0.0929204	FALSE	TRUE	FALSE
BW25113_0953	rmf	0.0882353	FALSE	TRUE	FALSE
BW25113_0954	fabA	0.00239808	TRUE	FALSE	FALSE
BW25113_0955	ycbZ	0.0787793	FALSE	TRUE	FALSE
BW25113_0956	matP	0.0330579	FALSE	TRUE	FALSE
BW25113_0957	ompA	0.0732293	FALSE	TRUE	FALSE
BW25113_0958	sulA	0.102941	FALSE	TRUE	FALSE
BW25113_0959	sxy	0.0694444	FALSE	TRUE	FALSE
BW25113_0960	yccS	0.0887471	FALSE	TRUE	FALSE
BW25113_0961	yccF	0.116992	FALSE	TRUE	FALSE
BW25113_0962	helD	0.0650456	FALSE	TRUE	FALSE
BW25113_0963	mgsA	0.121951	FALSE	TRUE	FALSE
BW25113_0964	yccT	0.0922787	FALSE	TRUE	FALSE
BW25113_0965	yccU	0.0873494	FALSE	TRUE	FALSE
BW25113_0966	hspQ	0.132812	FALSE	TRUE	FALSE
BW25113_0967	rlmI	0.0713536	FALSE	TRUE	FALSE
BW25113_0968	yccX	0.124444	FALSE	TRUE	FALSE
BW25113_0969	tusE	0.0113636	TRUE	FALSE	FALSE
BW25113_0970	yccA	0.11553	FALSE	TRUE	FALSE
BW25113_0971	serT	0	TRUE	FALSE	FALSE
BW25113_0972	hyaA	0.0981048	FALSE	TRUE	FALSE
BW25113_0973	hyaB	0.107939	FALSE	TRUE	FALSE
BW25113_0974	hyaC	0.117958	FALSE	TRUE	FALSE
BW25113_0975	hyaD	0.101695	FALSE	TRUE	FALSE
BW25113_0976	hyaE	0.11215	FALSE	TRUE	FALSE
BW25113_0977	hyaF	0.0988372	FALSE	TRUE	FALSE
BW25113_0978	cbdA	0.101051	FALSE	TRUE	FALSE
BW25113_0979	cbdB	0.079034	FALSE	TRUE	FALSE
BW25113_0980	appA	0.0730067	FALSE	TRUE	FALSE
BW25113_0981	etk	0.0624642	FALSE	TRUE	FALSE
BW25113_0982	etp	0.0612813	FALSE	TRUE	FALSE
BW25113_0983	gfcE	0.060307	FALSE	TRUE	FALSE
BW25113_0984	gfcD	0.0667064	FALSE	TRUE	FALSE
BW25113_0985	gfcC	0.081803	FALSE	TRUE	FALSE
BW25113_0986	gfcB	0.222437	FALSE	TRUE	FALSE
BW25113_0987	gfcA	0.142276	FALSE	TRUE	FALSE
BW25113_0988	insB1	0.252475	FALSE	TRUE	FALSE
BW25113_0989	cspH	0.315789	FALSE	TRUE	FALSE
BW25113_0990	cspG	0.105263	FALSE	TRUE	FALSE
BW25113_0991	ymcE	0.0486486	FALSE	TRUE	FALSE
BW25113_0992	yccM	0.10814	FALSE	TRUE	FALSE
BW25113_0993	torS	0.0678198	FALSE	TRUE	FALSE
BW25113_0994	torT	0.0606061	FALSE	TRUE	FALSE
BW25113_0995	torR	0.0576577	FALSE	TRUE	FALSE
BW25113_0996	torC	0.0724175	FALSE	TRUE	FALSE
BW25113_0997	torA	0.0735655	FALSE	TRUE	FALSE
BW25113_0998	torD	0.0479167	FALSE	TRUE	FALSE
BW25113_0999	cbpM	0.0731707	FALSE	TRUE	FALSE
BW25113_1000	cbpA	0.0556309	FALSE	TRUE	FALSE
BW25113_1001	yccE	0.0337637	FALSE	TRUE	FALSE
BW25113_1002	agp	0.0855131	FALSE	TRUE	FALSE
BW25113_1003	yccJ	0.0652174	FALSE	TRUE	FALSE
BW25113_1004	wrbA	0.0960334	FALSE	TRUE	FALSE
BW25113_1006	rutG	0.0892019	FALSE	TRUE	FALSE
BW25113_1007	rutF	0.0755668	FALSE	TRUE	FALSE
BW25113_1008	rutE	0.109937	FALSE	TRUE	FALSE
BW25113_1009	rutD	0.131045	FALSE	TRUE	FALSE
BW25113_1010	rutC	0.0836013	FALSE	TRUE	FALSE
BW25113_1011	rutB	0.0774775	FALSE	TRUE	FALSE
BW25113_1012	rutA	0.0608035	FALSE	TRUE	FALSE
BW25113_1013	rutR	0.0740741	FALSE	TRUE	FALSE
BW25113_1014	putA	0.120467	FALSE	TRUE	FALSE
BW25113_1015	putP	0.111663	FALSE	TRUE	FALSE
BW25113_1018	efeO	0.0652655	FALSE	TRUE	FALSE
BW25113_1019	efeB	0.0559921	FALSE	TRUE	FALSE
BW25113_1020	phoH	0.0574443	FALSE	TRUE	FALSE
BW25113_1021	pgaD	0.186747	FALSE	TRUE	FALSE
BW25113_1022	pgaC	0.201507	FALSE	TRUE	FALSE
BW25113_1023	pgaB	0.130489	FALSE	TRUE	FALSE
BW25113_1024	pgaA	0.17732	FALSE	TRUE	FALSE
BW25113_1025	ycdT	0.0918274	FALSE	TRUE	FALSE
BW25113_1026	insF1	0.235971	FALSE	TRUE	FALSE
BW25113_1027	insE1	0.2	FALSE	TRUE	FALSE
BW25113_1028	ymdE	0.20438	FALSE	TRUE	FALSE
BW25113_1029	ycdU	0.202276	FALSE	TRUE	FALSE
BW25113_1032	serX	0.0555556	FALSE	TRUE	FALSE
BW25113_1033	ghrA	0.0717131	FALSE	TRUE	FALSE
BW25113_1034	ycdX	0.0962838	FALSE	TRUE	FALSE
BW25113_1035	ycdY	0.0853933	FALSE	TRUE	FALSE
BW25113_1036	ycdZ	0.0812183	FALSE	TRUE	FALSE
BW25113_1037	csgG	0.100299	FALSE	TRUE	FALSE
BW25113_1038	csgF	0.113433	FALSE	TRUE	FALSE
BW25113_1039	csgE	0.157051	FALSE	TRUE	FALSE
BW25113_1040	csgD	0.122841	FALSE	TRUE	FALSE
BW25113_1041	csgB	0.15847	FALSE	TRUE	FALSE
BW25113_1042	csgA	0.188525	FALSE	TRUE	FALSE
BW25113_1043	csgC	0.198502	FALSE	TRUE	FALSE
BW25113_1044	ymdA	0.128	FALSE	TRUE	FALSE
BW25113_1045	ymdB	0.0630841	FALSE	TRUE	FALSE
BW25113_1046	clsC	0.0702988	FALSE	TRUE	FALSE
BW25113_1047	opgC	0.1875	FALSE	TRUE	FALSE
BW25113_1048	opgG	0.0894309	FALSE	TRUE	FALSE
BW25113_1049	opgH	0.0874263	FALSE	TRUE	FALSE
BW25113_1050	yceK	0.108696	FALSE	TRUE	FALSE
BW25113_1051	msyB	0.0498339	FALSE	TRUE	FALSE
BW25113_1053	mdtG	0.069176	FALSE	TRUE	FALSE
BW25113_1054	lpxL	0	TRUE	FALSE	FALSE
BW25113_1055	yceA	0.0830368	FALSE	TRUE	FALSE
BW25113_1056	yceI	0.0887446	FALSE	TRUE	FALSE
BW25113_1057	yceJ	0.147253	FALSE	TRUE	FALSE
BW25113_1058	yceO	0.115044	FALSE	TRUE	FALSE
BW25113_1059	solA	0.0914158	FALSE	TRUE	FALSE
BW25113_1060	bssS	0.190244	FALSE	TRUE	FALSE
BW25113_1061	dinI	0.10101	FALSE	TRUE	FALSE
BW25113_1062	pyrC	0.0619785	FALSE	TRUE	FALSE
BW25113_1063	yceB	0.0801782	FALSE	TRUE	FALSE
BW25113_1064	grxB	0.0538462	FALSE	TRUE	FALSE
BW25113_1065	mdtH	0.0712074	FALSE	TRUE	FALSE
BW25113_1066	rimJ	0.134328	FALSE	TRUE	FALSE
BW25113_1067	yceH	0.0942308	FALSE	TRUE	FALSE
BW25113_1068	yceM	0.0932432	FALSE	TRUE	FALSE
BW25113_1069	murJ	0.00325203	TRUE	FALSE	FALSE
BW25113_1070	flgN	0.0716418	FALSE	TRUE	FALSE
BW25113_1071	flgM	0.0423729	FALSE	TRUE	FALSE
BW25113_1072	flgA	0.0587121	FALSE	TRUE	FALSE
BW25113_1073	flgB	0.0716418	FALSE	TRUE	FALSE
BW25113_1074	flgC	0.101538	FALSE	TRUE	FALSE
BW25113_1075	flgD	0.0752688	FALSE	TRUE	FALSE
BW25113_1076	flgE	0.0980392	FALSE	TRUE	FALSE
BW25113_1077	flgF	0.105611	FALSE	TRUE	FALSE
BW25113_1078	flgG	0.0940989	FALSE	TRUE	FALSE
BW25113_1079	flgH	0.0730838	FALSE	TRUE	FALSE
BW25113_1080	flgI	0.0659091	FALSE	TRUE	FALSE
BW25113_1081	flgJ	0.0862069	FALSE	TRUE	FALSE
BW25113_1082	flgK	0.0805471	FALSE	TRUE	FALSE
BW25113_1083	flgL	0.106021	FALSE	TRUE	FALSE
BW25113_1084	rne	0.0541176	FALSE	TRUE	FALSE
BW25113_1085	yceQ	0.0233463	FALSE	TRUE	FALSE
BW25113_1086	rluC	0.0924479	FALSE	TRUE	FALSE
BW25113_1087	yceF	0.0852878	FALSE	TRUE	FALSE
BW25113_1088	yceD	0.0550239	FALSE	TRUE	FALSE
BW25113_1089	rpmF	0.00714286	TRUE	FALSE	FALSE
BW25113_1090	plsX	0.0618436	FALSE	TRUE	FALSE
BW25113_1091	fabH	0.0013089	TRUE	FALSE	FALSE
BW25113_1092	fabD	0	TRUE	FALSE	FALSE
BW25113_1093	fabG	0	TRUE	FALSE	FALSE
BW25113_1094	acpP	0	TRUE	FALSE	FALSE
BW25113_1095	fabF	0.0653924	FALSE	TRUE	FALSE
BW25113_1096	pabC	0.0601852	FALSE	TRUE	FALSE
BW25113_1097	yceG	0.0891331	FALSE	TRUE	FALSE
BW25113_1098	tmk	0	TRUE	FALSE	FALSE
BW25113_1099	holB	0.00248447	TRUE	FALSE	FALSE
BW25113_1100	ycfH	0.0953125	FALSE	TRUE	FALSE
BW25113_1101	ptsG	0.0888502	FALSE	TRUE	FALSE
BW25113_1102	fhuE	0.0850457	FALSE	TRUE	FALSE
BW25113_1103	hinT	0.0763889	FALSE	TRUE	FALSE
BW25113_1104	ycfL	0.0657895	FALSE	TRUE	FALSE
BW25113_1105	lpoB	0.0856031	FALSE	TRUE	FALSE
BW25113_1106	thiK	0.0605144	FALSE	TRUE	FALSE
BW25113_1107	nagZ	0.0547445	FALSE	TRUE	FALSE
BW25113_1108	ycfP	0.0666667	FALSE	TRUE	FALSE
BW25113_1109	ndh	0.0373206	FALSE	TRUE	FALSE
BW25113_1110	ycfJ	0.0717593	FALSE	TRUE	FALSE
BW25113_1111	ycfQ	0.0493097	FALSE	TRUE	FALSE
BW25113_1112	bhsA	0.0432692	FALSE	TRUE	FALSE
BW25113_1113	ldtC	0.0389105	FALSE	TRUE	FALSE
BW25113_1114	mfd	0.0583545	FALSE	TRUE	FALSE
BW25113_1115	ycfT	0.0651163	FALSE	TRUE	FALSE
BW25113_1116	lolC	0.00104167	TRUE	FALSE	FALSE
BW25113_1117	lolD	0	TRUE	FALSE	FALSE
BW25113_1118	lolE	0.00100301	TRUE	FALSE	FALSE
BW25113_1119	nagK	0.0410959	FALSE	TRUE	FALSE
BW25113_1120	cobB	0.0444444	FALSE	TRUE	FALSE
BW25113_1121	ycfZ	0.126382	FALSE	TRUE	FALSE
BW25113_1122	ymfA	0.164865	FALSE	TRUE	FALSE
BW25113_1123	potD	0.0631704	FALSE	TRUE	FALSE
BW25113_1124	potC	0.0486656	FALSE	TRUE	FALSE
BW25113_1125	potB	0.0496988	FALSE	TRUE	FALSE
BW25113_1126	potA	0.0472009	FALSE	TRUE	FALSE
BW25113_1127	pepT	0.0457782	FALSE	TRUE	FALSE
BW25113_1128	roxA	0.0579065	FALSE	TRUE	FALSE
BW25113_1129	phoQ	0.0547476	FALSE	TRUE	FALSE
BW25113_1130	phoP	0.10223	FALSE	TRUE	FALSE
BW25113_1131	purB	0.00273473	TRUE	FALSE	FALSE
BW25113_1132	hflD	0.0350195	FALSE	TRUE	FALSE
BW25113_1133	mnmA	0.0124014	TRUE	FALSE	FALSE
BW25113_1134	nudJ	0.0432432	FALSE	TRUE	FALSE
BW25113_1135	rluE	0.0648855	FALSE	TRUE	FALSE
BW25113_1136	icd	0.00899101	TRUE	FALSE	FALSE
BW25113_1137	ymfD	0.0299625	FALSE	TRUE	FALSE
BW25113_1138	ymfE	0.0159292	FALSE	FALSE	TRUE
BW25113_1139	lit	0.0963687	FALSE	TRUE	FALSE
BW25113_1140	intE	0.110619	FALSE	TRUE	FALSE
BW25113_1141	xisE	0.161616	FALSE	TRUE	FALSE
BW25113_1143	ymfI	0.0437956	FALSE	TRUE	FALSE
BW25113_1144	ymfJ	0.0682731	FALSE	TRUE	FALSE
BW25113_1145	cohE	0.00739372	TRUE	FALSE	FALSE
BW25113_1146	croE	0.0248447	FALSE	TRUE	FALSE
BW25113_1147	ymfL	0.046875	FALSE	TRUE	FALSE
BW25113_1148	ymfM	0.040293	FALSE	TRUE	FALSE
BW25113_1150	ymfR	0.0612245	FALSE	TRUE	FALSE
BW25113_1151	beeE	0.069697	FALSE	TRUE	FALSE
BW25113_1152	jayE	0.0705128	FALSE	TRUE	FALSE
BW25113_1153	ymfQ	0.0703625	FALSE	TRUE	FALSE
BW25113_1154	stfP	0.140873	FALSE	TRUE	FALSE
BW25113_1155	tfaP	0.171687	FALSE	TRUE	FALSE
BW25113_1156	tfaE	0.186335	FALSE	TRUE	FALSE
BW25113_1157	stfE	0.157107	FALSE	TRUE	FALSE
BW25113_1158	pinE	0.12809	FALSE	TRUE	FALSE
BW25113_1159	mcrA	0.0778443	FALSE	TRUE	FALSE
BW25113_1160	iraM	0.0230769	FALSE	TRUE	FALSE
BW25113_1161	ycgX	0.08	FALSE	TRUE	FALSE
BW25113_1162	bluR	0.0989761	FALSE	TRUE	FALSE
BW25113_1163	bluF	0.117526	FALSE	TRUE	FALSE
BW25113_1164	ycgZ	0.104712	FALSE	TRUE	FALSE
BW25113_1165	ymgA	0.0958904	FALSE	TRUE	FALSE
BW25113_1166	ariR	0.0325581	FALSE	TRUE	FALSE
BW25113_1167	ymgC	0.0895522	FALSE	TRUE	FALSE
BW25113_1168	ycgG	0.15	FALSE	TRUE	FALSE
BW25113_1171	ymgD	0.0568182	FALSE	TRUE	FALSE
BW25113_1172	ymgG	0.169675	FALSE	TRUE	FALSE
BW25113_1174	minE	0.00465116	TRUE	FALSE	FALSE
BW25113_1175	minD	0.0599078	FALSE	TRUE	FALSE
BW25113_1176	minC	0.0501792	FALSE	TRUE	FALSE
BW25113_1177	ycgJ	0.124579	FALSE	TRUE	FALSE
BW25113_1178	pliG	0.173913	FALSE	TRUE	FALSE
BW25113_1179	ycgL	0.0466102	FALSE	TRUE	FALSE
BW25113_1180	ycgM	0.0568182	FALSE	TRUE	FALSE
BW25113_1181	ycgN	0.178378	FALSE	TRUE	FALSE
BW25113_1182	hlyE	0.0753425	FALSE	TRUE	FALSE
BW25113_1183	umuD	0.0625	FALSE	TRUE	FALSE
BW25113_1184	umuC	0.0314651	FALSE	TRUE	FALSE
BW25113_1185	dsbB	0.0611765	FALSE	TRUE	FALSE
BW25113_1186	nhaB	0.0632091	FALSE	TRUE	FALSE
BW25113_1187	fadR	0.078125	FALSE	TRUE	FALSE
BW25113_1188	ycgB	0.0643847	FALSE	TRUE	FALSE
BW25113_1189	dadA	0.0662824	FALSE	TRUE	FALSE
BW25113_1190	dadX	0.105018	FALSE	TRUE	FALSE
BW25113_1191	cvrA	0.0884256	FALSE	TRUE	FALSE
BW25113_1192	ldcA	0.0723056	FALSE	TRUE	FALSE
BW25113_1193	emtA	0.0469388	FALSE	TRUE	FALSE
BW25113_1194	ycgR	0.0441426	FALSE	TRUE	FALSE
BW25113_1195	ymgE	0.112195	FALSE	TRUE	FALSE
BW25113_1196	ycgY	0.0736544	FALSE	TRUE	FALSE
BW25113_1197	treA	0.0492647	FALSE	TRUE	FALSE
BW25113_1198	dhaM	0.0518909	FALSE	TRUE	FALSE
BW25113_1199	dhaL	0.0236686	FALSE	TRUE	FALSE
BW25113_1200	dhaK	0.0513419	FALSE	TRUE	FALSE
BW25113_1201	dhaR	0.0514323	FALSE	TRUE	FALSE
BW25113_1202	ycgV	0.070993	FALSE	TRUE	FALSE
BW25113_1203	ychF	0.0228833	FALSE	TRUE	FALSE
BW25113_1204	pth	0.00426439	TRUE	FALSE	FALSE
BW25113_1205	ychH	0.0666667	FALSE	TRUE	FALSE
BW25113_1206	dauA	0.0691964	FALSE	TRUE	FALSE
BW25113_1207	prs	0	TRUE	FALSE	FALSE
BW25113_1208	ispE	0.00293255	TRUE	FALSE	FALSE
BW25113_1209	lolB	0	TRUE	FALSE	FALSE
BW25113_1210	hemA	0.0019861	TRUE	FALSE	FALSE
BW25113_1211	prfA	0.00230681	TRUE	FALSE	FALSE
BW25113_1212	prmC	0.00149701	TRUE	FALSE	FALSE
BW25113_1213	ychQ	0.0634921	FALSE	TRUE	FALSE
BW25113_1214	ychA	0.0802469	FALSE	TRUE	FALSE
BW25113_1215	kdsA	0.00145985	TRUE	FALSE	FALSE
BW25113_1216	chaA	0.104427	FALSE	TRUE	FALSE
BW25113_1217	chaB	0.12973	FALSE	TRUE	FALSE
BW25113_1218	chaC	0.0519713	FALSE	TRUE	FALSE
BW25113_1219	ychN	0.0422535	FALSE	TRUE	FALSE
BW25113_1220	ychO	0.0564011	FALSE	TRUE	FALSE
BW25113_1221	narL	0.0633397	FALSE	TRUE	FALSE
BW25113_1222	narX	0.0514246	FALSE	TRUE	FALSE
BW25113_1223	narK	0.0745063	FALSE	TRUE	FALSE
BW25113_1224	narG	0.0510681	FALSE	TRUE	FALSE
BW25113_1225	narH	0.0405515	FALSE	TRUE	FALSE
BW25113_1226	narJ	0.0369069	FALSE	TRUE	FALSE
BW25113_1227	narI	0.0625	FALSE	TRUE	FALSE
BW25113_1229	tpr	0.0694444	FALSE	TRUE	FALSE
BW25113_1230	tyrV	0.057971	FALSE	TRUE	FALSE
BW25113_1231	tyrT	0.0289855	FALSE	TRUE	FALSE
BW25113_1232	purU	0.0325926	FALSE	TRUE	FALSE
BW25113_1233	ychJ	0.0596206	FALSE	TRUE	FALSE
BW25113_1234	rssA	0.0674931	FALSE	TRUE	FALSE
BW25113_1235	rssB	0.0714286	FALSE	TRUE	FALSE
BW25113_1236	galU	0.0768176	FALSE	TRUE	FALSE
BW25113_1237	hns	0.0361446	FALSE	TRUE	FALSE
BW25113_1238	tdk	0.169355	FALSE	TRUE	FALSE
BW25113_1241	adhE	0.0676937	FALSE	TRUE	FALSE
BW25113_1242	ychE	0.130769	FALSE	TRUE	FALSE
BW25113_1243	oppA	0.0520674	FALSE	TRUE	FALSE
BW25113_1244	oppB	0.0895522	FALSE	TRUE	FALSE
BW25113_1245	oppC	0.0466392	FALSE	TRUE	FALSE
BW25113_1246	oppD	0.0418719	FALSE	TRUE	FALSE
BW25113_1247	oppF	0.0447205	FALSE	TRUE	FALSE
BW25113_1248	yciU	0.030303	FALSE	TRUE	FALSE
BW25113_1249	clsA	0.0342173	FALSE	TRUE	FALSE
BW25113_1250	kch	0.0886454	FALSE	TRUE	FALSE
BW25113_1251	yciI	0.0753138	FALSE	TRUE	FALSE
BW25113_1252	tonB	0.0451389	FALSE	TRUE	FALSE
BW25113_1253	yciA	0.046729	FALSE	TRUE	FALSE
BW25113_1254	yciB	0.0347222	FALSE	TRUE	FALSE
BW25113_1255	yciC	0.0721477	FALSE	TRUE	FALSE
BW25113_1256	ompW	0.130604	FALSE	TRUE	FALSE
BW25113_1257	yciE	0.039312	FALSE	TRUE	FALSE
BW25113_1258	yciF	0.107232	FALSE	TRUE	FALSE
BW25113_1259	yciG	0.0625	FALSE	TRUE	FALSE
BW25113_1260	trpA	0.0556414	FALSE	TRUE	FALSE
BW25113_1261	trpB	0.042887	FALSE	TRUE	FALSE
BW25113_1262	trpC	0.0587156	FALSE	TRUE	FALSE
BW25113_1263	trpD	0.0485133	FALSE	TRUE	FALSE
BW25113_1264	trpE	0.0519584	FALSE	TRUE	FALSE
BW25113_1265	trpL	0	TRUE	FALSE	FALSE
BW25113_1266	yciV	0.029745	FALSE	TRUE	FALSE
BW25113_1267	yciO	0.0503018	FALSE	TRUE	FALSE
BW25113_1268	yciQ	0.118577	FALSE	TRUE	FALSE
BW25113_1269	rluB	0.034188	FALSE	TRUE	FALSE
BW25113_1270	btuR	0.0422833	FALSE	TRUE	FALSE
BW25113_1271	yciK	0.0541872	FALSE	TRUE	FALSE
BW25113_1272	sohB	0.0380952	FALSE	TRUE	FALSE
BW25113_1273	yciN	0.039604	FALSE	TRUE	FALSE
BW25113_1274	topA	0.00480769	TRUE	FALSE	FALSE
BW25113_1275	cysB	0.0665813	FALSE	TRUE	FALSE
BW25113_1276	acnA	0.0378151	FALSE	TRUE	FALSE
BW25113_1277	ribA	0	TRUE	FALSE	FALSE
BW25113_1278	pgpB	0.0375204	FALSE	TRUE	FALSE
BW25113_1279	yciS	0.0200803	FALSE	FALSE	TRUE
BW25113_1280	yciM	0.00320513	TRUE	FALSE	FALSE
BW25113_1281	pyrF	0.0472973	FALSE	TRUE	FALSE
BW25113_1282	yciH	0.0912548	FALSE	TRUE	FALSE
BW25113_1283	osmB	0.299435	FALSE	TRUE	FALSE
BW25113_1284	yciT	0.0433333	FALSE	TRUE	FALSE
BW25113_1285	gmr	0.0408805	FALSE	TRUE	FALSE
BW25113_1286	rnb	0.0251775	FALSE	TRUE	FALSE
BW25113_1287	yciW	0.0309735	FALSE	TRUE	FALSE
BW25113_1288	fabI	0.00157978	TRUE	FALSE	FALSE
BW25113_1289	ycjD	0.0457746	FALSE	TRUE	FALSE
BW25113_1290	sapF	0.0216383	FALSE	FALSE	TRUE
BW25113_1291	sapD	0.0301887	FALSE	TRUE	FALSE
BW25113_1292	sapC	0.0448808	FALSE	TRUE	FALSE
BW25113_1293	sapB	0.0374677	FALSE	TRUE	FALSE
BW25113_1294	sapA	0.0387538	FALSE	TRUE	FALSE
BW25113_1295	ymjA	0.0454545	FALSE	TRUE	FALSE
BW25113_1296	puuP	0.0441441	FALSE	TRUE	FALSE
BW25113_1297	puuA	0.0457344	FALSE	TRUE	FALSE
BW25113_1298	puuD	0.0424144	FALSE	TRUE	FALSE
BW25113_1299	puuR	0.078125	FALSE	TRUE	FALSE
BW25113_1300	puuC	0.0562081	FALSE	TRUE	FALSE
BW25113_1301	puuB	0.0741463	FALSE	TRUE	FALSE
BW25113_1302	puuE	0.0808679	FALSE	TRUE	FALSE
BW25113_1303	pspF	0.0497449	FALSE	TRUE	FALSE
BW25113_1304	pspA	0.0316574	FALSE	TRUE	FALSE
BW25113_1305	pspB	0.0331492	FALSE	TRUE	FALSE
BW25113_1306	pspC	0.0486111	FALSE	TRUE	FALSE
BW25113_1307	pspD	0.0168539	FALSE	FALSE	TRUE
BW25113_1308	pspE	0.114625	FALSE	TRUE	FALSE
BW25113_1309	ycjM	0.106399	FALSE	TRUE	FALSE
BW25113_1310	ycjN	0.0454106	FALSE	TRUE	FALSE
BW25113_1311	ycjO	0.0410765	FALSE	TRUE	FALSE
BW25113_1312	ycjP	0.0503704	FALSE	TRUE	FALSE
BW25113_1313	ycjQ	0.0486358	FALSE	TRUE	FALSE
BW25113_1314	ycjR	0.0552923	FALSE	TRUE	FALSE
BW25113_1315	ycjS	0.0543735	FALSE	TRUE	FALSE
BW25113_1316	ycjT	0.0539648	FALSE	TRUE	FALSE
BW25113_1317	ycjU	0.0549242	FALSE	TRUE	FALSE
BW25113_1319	ompG	0.202479	FALSE	TRUE	FALSE
BW25113_1320	ycjW	0.113608	FALSE	TRUE	FALSE
BW25113_1321	ycjX	0.0678571	FALSE	TRUE	FALSE
BW25113_1322	ycjF	0.0670588	FALSE	TRUE	FALSE
BW25113_1323	tyrR	0.0405186	FALSE	TRUE	FALSE
BW25113_1324	tpx	0.034398	FALSE	TRUE	FALSE
BW25113_1325	ycjG	0.0335917	FALSE	TRUE	FALSE
BW25113_1326	mpaA	0.0529915	FALSE	TRUE	FALSE
BW25113_1327	ycjY	0.0773406	FALSE	TRUE	FALSE
BW25113_1328	pgrR	0.0958333	FALSE	TRUE	FALSE
BW25113_1329	mppA	0.0812693	FALSE	TRUE	FALSE
BW25113_1330	ynaI	0.105327	FALSE	TRUE	FALSE
BW25113_1331	insH1	0.293252	FALSE	TRUE	FALSE
BW25113_1332	ynaJ	0.0528846	FALSE	TRUE	FALSE
BW25113_1333	uspE	0.0315375	FALSE	TRUE	FALSE
BW25113_1334	fnr	0.0149254	FALSE	FALSE	TRUE
BW25113_1335	ogt	0.0483092	FALSE	TRUE	FALSE
BW25113_1336	abgT	0.0302535	FALSE	TRUE	FALSE
BW25113_1337	abgB	0.0354059	FALSE	TRUE	FALSE
BW25113_1338	abgA	0.0533842	FALSE	TRUE	FALSE
BW25113_1339	abgR	0.048011	FALSE	TRUE	FALSE
BW25113_1340	smrA	0.0287611	FALSE	TRUE	FALSE
BW25113_1341	ydaM	0.0516717	FALSE	TRUE	FALSE
BW25113_1342	ydaN	0.0532995	FALSE	TRUE	FALSE
BW25113_1343	dbpA	0.0327273	FALSE	TRUE	FALSE
BW25113_1344	ttcA	0.0346667	FALSE	TRUE	FALSE
BW25113_1345	intR	0.0828283	FALSE	TRUE	FALSE
BW25113_1346	ydaQ	0.166667	FALSE	TRUE	FALSE
BW25113_1347	rcbA	0.0238095	FALSE	TRUE	FALSE
BW25113_1348	ralR	0.0700637	FALSE	TRUE	FALSE
BW25113_1349	recT	0.0817901	FALSE	TRUE	FALSE
BW25113_1350	recE	0.0365209	FALSE	TRUE	FALSE
BW25113_1351	racC	0.0720721	FALSE	TRUE	FALSE
BW25113_1352	kilR	0.0224719	FALSE	TRUE	FALSE
BW25113_1353	sieB	0.0458015	FALSE	TRUE	FALSE
BW25113_1355	ydaG	0.0733945	FALSE	TRUE	FALSE
BW25113_1356	racR	0.00261097	TRUE	FALSE	FALSE
BW25113_1357	ydaS	0.0334728	FALSE	TRUE	FALSE
BW25113_1358	ydaT	0.0235988	FALSE	TRUE	FALSE
BW25113_1359	ydaU	0.0406977	FALSE	TRUE	FALSE
BW25113_1360	ydaV	0.0233723	FALSE	TRUE	FALSE
BW25113_1361	ydaW	0.0425	FALSE	TRUE	FALSE
BW25113_1362	rzpR	0.132022	FALSE	TRUE	FALSE
BW25113_1363	trkG	0.0625	FALSE	TRUE	FALSE
BW25113_1365	ynaK	0.160377	FALSE	TRUE	FALSE
BW25113_1366	ydaY	0.0853994	FALSE	TRUE	FALSE
BW25113_1368	tmpR	0.0749665	FALSE	TRUE	FALSE
BW25113_1370	insH1	0.105732	FALSE	TRUE	FALSE
BW25113_1372	stfR	0.0512821	FALSE	TRUE	FALSE
BW25113_1373	tfaR	0.112554	FALSE	TRUE	FALSE
BW25113_1374	pinR	0.156448	FALSE	TRUE	FALSE
BW25113_1375	ynaE	0.12234	FALSE	TRUE	FALSE
BW25113_1376	uspF	0.120344	FALSE	TRUE	FALSE
BW25113_1377	ompN	0.11674	FALSE	TRUE	FALSE
BW25113_1378	pfo	0.0464374	FALSE	TRUE	FALSE
BW25113_1379	hslJ	0.0471976	FALSE	TRUE	FALSE
BW25113_1380	ldhA	0.040404	FALSE	TRUE	FALSE
BW25113_1381	ydbH	0.0497159	FALSE	TRUE	FALSE
BW25113_1382	ynbE	0.16	FALSE	TRUE	FALSE
BW25113_1383	ydbL	0.106464	FALSE	TRUE	FALSE
BW25113_1384	feaR	0.0757576	FALSE	TRUE	FALSE
BW25113_1385	feaB	0.0283333	FALSE	TRUE	FALSE
BW25113_1386	tynA	0.0362637	FALSE	TRUE	FALSE
BW25113_1387	paaZ	0.0396825	FALSE	TRUE	FALSE
BW25113_1388	paaA	0.0322581	FALSE	TRUE	FALSE
BW25113_1389	paaB	0.0344828	FALSE	TRUE	FALSE
BW25113_1390	paaC	0.0400668	FALSE	TRUE	FALSE
BW25113_1391	paaD	0.05	FALSE	TRUE	FALSE
BW25113_1392	paaE	0.0291715	FALSE	TRUE	FALSE
BW25113_1393	paaF	0.0405844	FALSE	TRUE	FALSE
BW25113_1394	paaG	0.0300158	FALSE	TRUE	FALSE
BW25113_1395	paaH	0.0393357	FALSE	TRUE	FALSE
BW25113_1396	paaI	0.0412979	FALSE	TRUE	FALSE
BW25113_1397	paaJ	0.0465839	FALSE	TRUE	FALSE
BW25113_1398	paaK	0.0503802	FALSE	TRUE	FALSE
BW25113_1399	paaX	0.0354796	FALSE	TRUE	FALSE
BW25113_1400	paaY	0.0866808	FALSE	TRUE	FALSE
BW25113_1402	insD1	0.260331	FALSE	TRUE	FALSE
BW25113_1403	insC1	0.231293	FALSE	TRUE	FALSE
BW25113_1404	insI1	0.173536	FALSE	TRUE	FALSE
BW25113_1406	ydbC	0.0696662	FALSE	TRUE	FALSE
BW25113_1407	ydbD	0.110449	FALSE	TRUE	FALSE
BW25113_1408	ynbA	0.127572	FALSE	TRUE	FALSE
BW25113_1409	ynbB	0.0876217	FALSE	TRUE	FALSE
BW25113_1410	ynbC	0.0411932	FALSE	TRUE	FALSE
BW25113_1411	ynbD	0.0434783	FALSE	TRUE	FALSE
BW25113_1412	azoR	0.0390947	FALSE	TRUE	FALSE
BW25113_1413	hrpA	0.0329811	FALSE	TRUE	FALSE
BW25113_1414	ydcF	0.0358814	FALSE	TRUE	FALSE
BW25113_1415	aldA	0.0355903	FALSE	TRUE	FALSE
BW25113_1418	cybB	0.0517647	FALSE	TRUE	FALSE
BW25113_1419	ydcA	0.0642857	FALSE	TRUE	FALSE
BW25113_1420	mokB	0.0367647	FALSE	TRUE	FALSE
BW25113_1421	trg	0.0411272	FALSE	TRUE	FALSE
BW25113_1422	ydcI	0.0405405	FALSE	TRUE	FALSE
BW25113_1423	ydcJ	0.035316	FALSE	TRUE	FALSE
BW25113_1424	opgD	0.0339367	FALSE	TRUE	FALSE
BW25113_1426	ydcH	0.0220994	FALSE	FALSE	TRUE
BW25113_1427	rimL	0.0439815	FALSE	TRUE	FALSE
BW25113_1428	ydcK	0.044586	FALSE	TRUE	FALSE
BW25113_1429	tehA	0.0540881	FALSE	TRUE	FALSE
BW25113_1430	tehB	0.0672269	FALSE	TRUE	FALSE
BW25113_1431	ydcL	0.0689013	FALSE	TRUE	FALSE
BW25113_1432	insQ	0.0477742	FALSE	TRUE	FALSE
BW25113_1433	ydcO	0.0382166	FALSE	TRUE	FALSE
BW25113_1434	ydcN	0.0417633	FALSE	TRUE	FALSE
BW25113_1435	ydcP	0.0350318	FALSE	TRUE	FALSE
BW25113_1436	yncJ	0.0594595	FALSE	TRUE	FALSE
BW25113_1438	hicB	0.0477612	FALSE	TRUE	FALSE
BW25113_1439	ydcR	0.0354925	FALSE	TRUE	FALSE
BW25113_1440	ydcS	0.0348584	FALSE	TRUE	FALSE
BW25113_1441	ydcT	0.0320197	FALSE	TRUE	FALSE
BW25113_1442	ydcU	0.035809	FALSE	TRUE	FALSE
BW25113_1443	ydcV	0.0172684	FALSE	FALSE	TRUE
BW25113_1444	patD	0.0297984	FALSE	TRUE	FALSE
BW25113_1445	ydcX	0.0357143	FALSE	TRUE	FALSE
BW25113_1446	ydcY	0.0478723	FALSE	TRUE	FALSE
BW25113_1447	ydcZ	0.05	FALSE	TRUE	FALSE
BW25113_1448	mnaT	0.0239808	FALSE	TRUE	FALSE
BW25113_1449	curA	0.0673077	FALSE	TRUE	FALSE
BW25113_1450	mcbR	0.114232	FALSE	TRUE	FALSE
BW25113_1451	yncD	0.0534759	FALSE	TRUE	FALSE
BW25113_1452	yncE	0.0576471	FALSE	TRUE	FALSE
BW25113_1453	ansP	0.0458333	FALSE	TRUE	FALSE
BW25113_1454	yncG	0.0907258	FALSE	TRUE	FALSE
BW25113_1455	yncH	0.0116959	TRUE	FALSE	FALSE
BW25113_1456	rhsE	0.175353	FALSE	TRUE	FALSE
BW25113_1457	ydcD	0.00516796	TRUE	FALSE	FALSE
BW25113_1459	yncI	0.0462085	FALSE	TRUE	FALSE
BW25113_1460	ydcC	0.210757	FALSE	TRUE	FALSE
BW25113_1461	pptA	0.0744681	FALSE	TRUE	FALSE
BW25113_1462	yddH	0.0482456	FALSE	TRUE	FALSE
BW25113_1463	nhoA	0.0324484	FALSE	TRUE	FALSE
BW25113_1464	yddE	0.0377095	FALSE	TRUE	FALSE
BW25113_1465	narV	0.0366972	FALSE	TRUE	FALSE
BW25113_1466	narW	0.0322581	FALSE	TRUE	FALSE
BW25113_1467	narY	0.0379951	FALSE	TRUE	FALSE
BW25113_1468	narZ	0.0364183	FALSE	TRUE	FALSE
BW25113_1469	narU	0.0584007	FALSE	TRUE	FALSE
BW25113_1471	yddK	0.0103286	TRUE	FALSE	FALSE
BW25113_1472	yddL	0.0177778	FALSE	FALSE	TRUE
BW25113_1473	yddG	0.120397	FALSE	TRUE	FALSE
BW25113_1474	fdnG	0.0389344	FALSE	TRUE	FALSE
BW25113_1475	fdnH	0.0493653	FALSE	TRUE	FALSE
BW25113_1476	fdnI	0.0305344	FALSE	TRUE	FALSE
BW25113_1477	yddM	0.00436681	TRUE	FALSE	FALSE
BW25113_1478	adhP	0.0333745	FALSE	TRUE	FALSE
BW25113_1479	maeA	0.0470588	FALSE	TRUE	FALSE
BW25113_1480	sra	0.0714286	FALSE	TRUE	FALSE
BW25113_1481	bdm	0.212644	FALSE	TRUE	FALSE
BW25113_1482	osmC	0.0491329	FALSE	TRUE	FALSE
BW25113_1483	ddpF	0.0349933	FALSE	TRUE	FALSE
BW25113_1484	ddpD	0.0278129	FALSE	TRUE	FALSE
BW25113_1485	ddpC	0.0264256	FALSE	TRUE	FALSE
BW25113_1486	ddpB	0.041514	FALSE	TRUE	FALSE
BW25113_1487	ddpA	0.0282031	FALSE	TRUE	FALSE
BW25113_1488	ddpX	0.0429185	FALSE	TRUE	FALSE
BW25113_1489	dosP	0.03125	FALSE	TRUE	FALSE
BW25113_1490	dosC	0.0966576	FALSE	TRUE	FALSE
BW25113_1491	yddW	0.0407197	FALSE	TRUE	FALSE
BW25113_1492	gadC	0.0471545	FALSE	TRUE	FALSE
BW25113_1493	gadB	0.155219	FALSE	TRUE	FALSE
BW25113_1494	pqqL	0.0719392	FALSE	TRUE	FALSE
BW25113_1495	yddB	0.106898	FALSE	TRUE	FALSE
BW25113_1496	yddA	0.14	FALSE	TRUE	FALSE
BW25113_1497	ydeM	0.0528017	FALSE	TRUE	FALSE
BW25113_1498	ydeN	0.103935	FALSE	TRUE	FALSE
BW25113_1499	ydeO	0.0344262	FALSE	TRUE	FALSE
BW25113_1500	safA	0.00625	TRUE	FALSE	FALSE
BW25113_1501	ydeP	0.0455044	FALSE	TRUE	FALSE
BW25113_1502	ydeQ	0.0736698	FALSE	TRUE	FALSE
BW25113_1503	ydeR	0.131188	FALSE	TRUE	FALSE
BW25113_1504	ydeS	0.0941176	FALSE	TRUE	FALSE
BW25113_1505	ydeT	0.0783316	FALSE	TRUE	FALSE
BW25113_1506	yneL	0.0797546	FALSE	TRUE	FALSE
BW25113_1507	hipA	0.0226629	FALSE	TRUE	FALSE
BW25113_1508	hipB	0	TRUE	FALSE	FALSE
BW25113_1511	lsrK	0.0282353	FALSE	TRUE	FALSE
BW25113_1512	lsrR	0.0274869	FALSE	TRUE	FALSE
BW25113_1513	lsrA	0.0219512	FALSE	FALSE	TRUE
BW25113_1514	lsrC	0.0351515	FALSE	TRUE	FALSE
BW25113_1515	lsrD	0.0238994	FALSE	TRUE	FALSE
BW25113_1516	lsrB	0.030525	FALSE	TRUE	FALSE
BW25113_1517	lsrF	0.103989	FALSE	TRUE	FALSE
BW25113_1518	lsrG	0.0214592	FALSE	FALSE	TRUE
BW25113_1519	tam	0.0246305	FALSE	TRUE	FALSE
BW25113_1520	yneE	0.0395634	FALSE	TRUE	FALSE
BW25113_1521	uxaB	0.0344234	FALSE	TRUE	FALSE
BW25113_1522	yneF	0.0328947	FALSE	TRUE	FALSE
BW25113_1523	yneG	0.0416667	FALSE	TRUE	FALSE
BW25113_1524	glsB	0.0323015	FALSE	TRUE	FALSE
BW25113_1525	sad	0.0260557	FALSE	TRUE	FALSE
BW25113_1526	yneJ	0.0481586	FALSE	TRUE	FALSE
BW25113_1527	yneK	0.0626398	FALSE	TRUE	FALSE
BW25113_1528	ydeA	0.0440714	FALSE	TRUE	FALSE
BW25113_1529	marC	0.0187266	FALSE	FALSE	TRUE
BW25113_1530	marR	0.0601719	FALSE	TRUE	FALSE
BW25113_1531	marA	0.0357143	FALSE	TRUE	FALSE
BW25113_1532	marB	0.0112994	TRUE	FALSE	FALSE
BW25113_1533	eamA	0.0375	FALSE	TRUE	FALSE
BW25113_1534	ydeE	0.0661765	FALSE	TRUE	FALSE
BW25113_1535	dgcZ	0.172511	FALSE	TRUE	FALSE
BW25113_1536	ydeI	0.114286	FALSE	TRUE	FALSE
BW25113_1537	ydeJ	0.0935252	FALSE	TRUE	FALSE
BW25113_1538	dcp	0.0610501	FALSE	TRUE	FALSE
BW25113_1539	ydfG	0.0417362	FALSE	TRUE	FALSE
BW25113_1540	rspR	0.0217786	FALSE	FALSE	TRUE
BW25113_1541	ydfZ	0.054878	FALSE	TRUE	FALSE
BW25113_1542	ydfI	0.0342173	FALSE	TRUE	FALSE
BW25113_1544	ydfK	0.101064	FALSE	TRUE	FALSE
BW25113_1545	pinQ	0.137421	FALSE	TRUE	FALSE
BW25113_1546	tfaQ	0.101732	FALSE	TRUE	FALSE
BW25113_1547	stfQ	0.0402075	FALSE	TRUE	FALSE
BW25113_1548	nohQ	0.0377358	FALSE	TRUE	FALSE
BW25113_1549	ydfO	0.00607903	TRUE	FALSE	FALSE
BW25113_1550	gnsB	0.0214286	FALSE	FALSE	TRUE
BW25113_1551	ynfN	0.0634921	FALSE	TRUE	FALSE
BW25113_1552	cspI	0.0292398	FALSE	TRUE	FALSE
BW25113_1553	rzpQ	0.0375	FALSE	TRUE	FALSE
BW25113_1554	rrrQ	0.0537383	FALSE	TRUE	FALSE
BW25113_1555	ydfR	0.032	FALSE	TRUE	FALSE
BW25113_1556	essQ	0.0804598	FALSE	TRUE	FALSE
BW25113_1557	cspB	0.0747126	FALSE	TRUE	FALSE
BW25113_1558	cspF	0.0818713	FALSE	TRUE	FALSE
BW25113_1559	quuQ	0.0563847	FALSE	TRUE	FALSE
BW25113_1560	ydfU	0.0261905	FALSE	TRUE	FALSE
BW25113_1561	rem	0.0445545	FALSE	TRUE	FALSE
BW25113_1562	hokD	0.0396825	FALSE	TRUE	FALSE
BW25113_1563	relE	0.0344828	FALSE	TRUE	FALSE
BW25113_1564	relB	0.00520833	TRUE	FALSE	FALSE
BW25113_1565	ydfV	0.0934959	FALSE	TRUE	FALSE
BW25113_1566	flxA	0.11985	FALSE	TRUE	FALSE
BW25113_1567	intK	0.047619	FALSE	TRUE	FALSE
BW25113_1568	ydfX	0.04	FALSE	TRUE	FALSE
BW25113_1569	dicC	0.0162162	FALSE	FALSE	TRUE
BW25113_1570	dicA	0	TRUE	FALSE	FALSE
BW25113_1571	ydfA	0.015873	FALSE	FALSE	TRUE
BW25113_1572	ydfB	0.047619	FALSE	TRUE	FALSE
BW25113_1573	ydfC	0.039548	FALSE	TRUE	FALSE
BW25113_1575	dicB	0.111111	FALSE	TRUE	FALSE
BW25113_1576	ydfD	0.155844	FALSE	TRUE	FALSE
BW25113_1577	ydfE	0.0831974	FALSE	TRUE	FALSE
BW25113_1578	insD1	0.275676	FALSE	TRUE	FALSE
BW25113_1579	intQ	0.130388	FALSE	TRUE	FALSE
BW25113_1580	rspB	0.0882353	FALSE	TRUE	FALSE
BW25113_1581	rspA	0.0359712	FALSE	TRUE	FALSE
BW25113_1582	ynfA	0.026616	FALSE	TRUE	FALSE
BW25113_1583	ynfB	0.0474453	FALSE	TRUE	FALSE
BW25113_1584	speG	0.0801782	FALSE	TRUE	FALSE
BW25113_1585	ynfC	0.0720562	FALSE	TRUE	FALSE
BW25113_1586	ynfD	0.0731707	FALSE	TRUE	FALSE
BW25113_1587	ynfE	0.0324241	FALSE	TRUE	FALSE
BW25113_1588	ynfF	0.0273196	FALSE	TRUE	FALSE
BW25113_1589	ynfG	0.0383065	FALSE	TRUE	FALSE
BW25113_1590	ynfH	0.0525547	FALSE	TRUE	FALSE
BW25113_1591	dmsD	0.0365112	FALSE	TRUE	FALSE
BW25113_1592	clcB	0.0377358	FALSE	TRUE	FALSE
BW25113_1593	ynfK	0.0483871	FALSE	TRUE	FALSE
BW25113_1594	mlc	0.0399181	FALSE	TRUE	FALSE
BW25113_1595	ynfL	0.0349162	FALSE	TRUE	FALSE
BW25113_1596	ynfM	0.0388446	FALSE	TRUE	FALSE
BW25113_1597	asr	0.0803213	FALSE	TRUE	FALSE
BW25113_1598	ydgD	0.0364742	FALSE	TRUE	FALSE
BW25113_1599	mdtI	0.0227273	FALSE	TRUE	FALSE
BW25113_1600	mdtJ	0.12585	FALSE	TRUE	FALSE
BW25113_1601	tqsA	0.0651387	FALSE	TRUE	FALSE
BW25113_1602	pntB	0.0314465	FALSE	TRUE	FALSE
BW25113_1603	pntA	0.0260799	FALSE	TRUE	FALSE
BW25113_1604	ydgH	0.0343461	FALSE	TRUE	FALSE
BW25113_1605	ydgI	0.0325203	FALSE	TRUE	FALSE
BW25113_1606	folM	0.0328152	FALSE	TRUE	FALSE
BW25113_1607	ydgC	0.0518519	FALSE	TRUE	FALSE
BW25113_1608	rstA	0.0416667	FALSE	TRUE	FALSE
BW25113_1609	rstB	0.0326296	FALSE	TRUE	FALSE
BW25113_1610	tus	0.0349462	FALSE	TRUE	FALSE
BW25113_1611	fumC	0.0355872	FALSE	TRUE	FALSE
BW25113_1612	fumA	0.0257771	FALSE	TRUE	FALSE
BW25113_1613	manA	0.0307856	FALSE	TRUE	FALSE
BW25113_1614	ydgA	0.0330852	FALSE	TRUE	FALSE
BW25113_1615	uidC	0.104536	FALSE	TRUE	FALSE
BW25113_1616	uidB	0.0681818	FALSE	TRUE	FALSE
BW25113_1617	uidA	0.042069	FALSE	TRUE	FALSE
BW25113_1618	uidR	0.0295983	FALSE	TRUE	FALSE
BW25113_1619	hdhA	0.0974026	FALSE	TRUE	FALSE
BW25113_1620	malI	0.049697	FALSE	TRUE	FALSE
BW25113_1621	malX	0.0235294	FALSE	TRUE	FALSE
BW25113_1622	malY	0.0372737	FALSE	TRUE	FALSE
BW25113_1623	add	0.0349127	FALSE	TRUE	FALSE
BW25113_1624	ydgJ	0.0540216	FALSE	TRUE	FALSE
BW25113_1625	cnu	0.16092	FALSE	TRUE	FALSE
BW25113_1626	ydgK	0.172805	FALSE	TRUE	FALSE
BW25113_1627	rsxA	0.0343348	FALSE	TRUE	FALSE
BW25113_1628	rsxB	0.0408602	FALSE	TRUE	FALSE
BW25113_1629	rsxC	0.0612704	FALSE	TRUE	FALSE
BW25113_1630	rsxD	0.0553592	FALSE	TRUE	FALSE
BW25113_1631	rsxG	0.0382294	FALSE	TRUE	FALSE
BW25113_1632	rsxE	0.0519713	FALSE	TRUE	FALSE
BW25113_1633	nth	0.0490196	FALSE	TRUE	FALSE
BW25113_1634	dtpA	0.039069	FALSE	TRUE	FALSE
BW25113_1635	gstA	0.0473251	FALSE	TRUE	FALSE
BW25113_1636	pdxY	0.0346821	FALSE	TRUE	FALSE
BW25113_1637	tyrS	0	TRUE	FALSE	FALSE
BW25113_1638	pdxH	0.00379507	TRUE	FALSE	FALSE
BW25113_1639	mliC	0.0378788	FALSE	TRUE	FALSE
BW25113_1640	anmK	0.0427928	FALSE	TRUE	FALSE
BW25113_1641	slyB	0.0452128	FALSE	TRUE	FALSE
BW25113_1642	slyA	0.0744986	FALSE	TRUE	FALSE
BW25113_1643	ydhI	0.0680628	FALSE	TRUE	FALSE
BW25113_1644	ydhJ	0.0392442	FALSE	TRUE	FALSE
BW25113_1645	ydhK	0.0341403	FALSE	TRUE	FALSE
BW25113_1646	sodC	0.0287081	FALSE	TRUE	FALSE
BW25113_1647	ydhF	0.0486787	FALSE	TRUE	FALSE
BW25113_1648	ydhL	0.0104167	TRUE	FALSE	FALSE
BW25113_1649	nemR	0.0375	FALSE	TRUE	FALSE
BW25113_1650	nemA	0.0409091	FALSE	TRUE	FALSE
BW25113_1651	gloA	0.0640244	FALSE	TRUE	FALSE
BW25113_1652	rnt	0.00576923	TRUE	FALSE	FALSE
BW25113_1653	lhr	0.0652233	FALSE	TRUE	FALSE
BW25113_1654	grxD	0.0571429	FALSE	TRUE	FALSE
BW25113_1655	mepH	0.0428135	FALSE	TRUE	FALSE
BW25113_1656	sodB	0.0472103	FALSE	TRUE	FALSE
BW25113_1657	ydhP	0.0459402	FALSE	TRUE	FALSE
BW25113_1658	purR	0.0316302	FALSE	TRUE	FALSE
BW25113_1659	ydhB	0.0321285	FALSE	TRUE	FALSE
BW25113_1660	ydhC	0.0371134	FALSE	TRUE	FALSE
BW25113_1661	cfa	0.0575461	FALSE	TRUE	FALSE
BW25113_1662	ribC	0	TRUE	FALSE	FALSE
BW25113_1663	mdtK	0.0490909	FALSE	TRUE	FALSE
BW25113_1664	ydhQ	0.0397219	FALSE	TRUE	FALSE
BW25113_1665	valV	0	TRUE	FALSE	FALSE
BW25113_1666	valW	0.047619	FALSE	TRUE	FALSE
BW25113_1667	ydhR	0.0325203	FALSE	TRUE	FALSE
BW25113_1668	ydhS	0.0357977	FALSE	TRUE	FALSE
BW25113_1669	ydhT	0.0460829	FALSE	TRUE	FALSE
BW25113_1670	ydhU	0.0380952	FALSE	TRUE	FALSE
BW25113_1671	ydhX	0.0335196	FALSE	TRUE	FALSE
BW25113_1672	ydhW	0.0384615	FALSE	TRUE	FALSE
BW25113_1673	ydhV	0.0439691	FALSE	TRUE	FALSE
BW25113_1674	ydhY	0.141153	FALSE	TRUE	FALSE
BW25113_1675	ydhZ	0.214286	FALSE	TRUE	FALSE
BW25113_1676	pykF	0.0344828	FALSE	TRUE	FALSE
BW25113_1677	lpp	0.026178	FALSE	TRUE	FALSE
BW25113_1678	ldtE	0.0447205	FALSE	TRUE	FALSE
BW25113_1679	sufE	0.0447761	FALSE	TRUE	FALSE
BW25113_1680	sufS	0.0501535	FALSE	TRUE	FALSE
BW25113_1681	sufD	0.0491159	FALSE	TRUE	FALSE
BW25113_1682	sufC	0.0383973	FALSE	TRUE	FALSE
BW25113_1683	sufB	0.033557	FALSE	TRUE	FALSE
BW25113_1684	sufA	0.023569	FALSE	TRUE	FALSE
BW25113_1685	ydiH	0.0261438	FALSE	TRUE	FALSE
BW25113_1686	menI	0.0243161	FALSE	TRUE	FALSE
BW25113_1687	ydiJ	0.0355537	FALSE	TRUE	FALSE
BW25113_1688	ydiK	0.0695847	FALSE	TRUE	FALSE
BW25113_1689	ydiL	0.132404	FALSE	TRUE	FALSE
BW25113_1690	ydiM	0.166495	FALSE	TRUE	FALSE
BW25113_1691	ydiN	0.137081	FALSE	TRUE	FALSE
BW25113_1692	ydiB	0.0633094	FALSE	TRUE	FALSE
BW25113_1693	aroD	0.0755337	FALSE	TRUE	FALSE
BW25113_1694	ydiF	0.121283	FALSE	TRUE	FALSE
BW25113_1695	ydiO	0.0748373	FALSE	TRUE	FALSE
BW25113_1696	ydiP	0.090411	FALSE	TRUE	FALSE
BW25113_1697	ydiQ	0.0326264	FALSE	TRUE	FALSE
BW25113_1698	ydiR	0.0358566	FALSE	TRUE	FALSE
BW25113_1699	ydiS	0.0251938	FALSE	TRUE	FALSE
BW25113_1700	ydiT	0.0508475	FALSE	TRUE	FALSE
BW25113_1701	fadK	0.0682335	FALSE	TRUE	FALSE
BW25113_1702	ppsA	0.039895	FALSE	TRUE	FALSE
BW25113_1703	ppsR	0.0508982	FALSE	TRUE	FALSE
BW25113_1704	aroH	0.0333731	FALSE	TRUE	FALSE
BW25113_1705	ydiE	0.012987	TRUE	FALSE	FALSE
BW25113_1706	ydiU	0.0278019	FALSE	TRUE	FALSE
BW25113_1707	ydiV	0.0821678	FALSE	TRUE	FALSE
BW25113_1708	nlpC	0.0911528	FALSE	TRUE	FALSE
BW25113_1709	btuD	0.0383333	FALSE	TRUE	FALSE
BW25113_1710	btuE	0.0429864	FALSE	TRUE	FALSE
BW25113_1711	btuC	0.0407643	FALSE	TRUE	FALSE
BW25113_1712	ihfA	0.0166667	FALSE	FALSE	TRUE
BW25113_1713	pheT	0.00313808	TRUE	FALSE	FALSE
BW25113_1714	pheS	0.00253807	TRUE	FALSE	FALSE
BW25113_1715	pheM	0	TRUE	FALSE	FALSE
BW25113_1716	rplT	0.00348432	TRUE	FALSE	FALSE
BW25113_1717	rpmI	0.00625	TRUE	FALSE	FALSE
BW25113_1718	infC	0.00229885	TRUE	FALSE	FALSE
BW25113_1719	thrS	0.0038835	TRUE	FALSE	FALSE
BW25113_1722	ydiY	0.090312	FALSE	TRUE	FALSE
BW25113_1723	pfkB	0.0362903	FALSE	TRUE	FALSE
BW25113_1724	ydiZ	0.0343348	FALSE	TRUE	FALSE
BW25113_1725	yniA	0.0507983	FALSE	TRUE	FALSE
BW25113_1726	yniB	0.0858469	FALSE	TRUE	FALSE
BW25113_1727	yniC	0.0689013	FALSE	TRUE	FALSE
BW25113_1728	ydjM	0.0549683	FALSE	TRUE	FALSE
BW25113_1729	ydjN	0.0574506	FALSE	TRUE	FALSE
BW25113_1730	ydjO	0.0341615	FALSE	TRUE	FALSE
BW25113_1731	cedA	0.102564	FALSE	TRUE	FALSE
BW25113_1732	katE	0.0314917	FALSE	TRUE	FALSE
BW25113_1733	chbG	0.0416667	FALSE	TRUE	FALSE
BW25113_1734	chbF	0.124654	FALSE	TRUE	FALSE
BW25113_1735	chbR	0.105185	FALSE	TRUE	FALSE
BW25113_1736	chbA	0.106762	FALSE	TRUE	FALSE
BW25113_1737	chbC	0.120294	FALSE	TRUE	FALSE
BW25113_1738	chbB	0.0856031	FALSE	TRUE	FALSE
BW25113_1739	osmE	0.0549451	FALSE	TRUE	FALSE
BW25113_1740	nadE	0.00150602	TRUE	FALSE	FALSE
BW25113_1741	cho	0.0393258	FALSE	TRUE	FALSE
BW25113_1742	ves	0.0281385	FALSE	TRUE	FALSE
BW25113_1743	spy	0.0615385	FALSE	TRUE	FALSE
BW25113_1744	astE	0.047619	FALSE	TRUE	FALSE
BW25113_1745	astB	0.0418216	FALSE	TRUE	FALSE
BW25113_1746	astD	0.057384	FALSE	TRUE	FALSE
BW25113_1747	astA	0.0542823	FALSE	TRUE	FALSE
BW25113_1748	astC	0.04913	FALSE	TRUE	FALSE
BW25113_1749	xthA	0.0293663	FALSE	TRUE	FALSE
BW25113_1750	ydjX	0.0826011	FALSE	TRUE	FALSE
BW25113_1751	ydjY	0.0386029	FALSE	TRUE	FALSE
BW25113_1752	ydjZ	0.0598592	FALSE	TRUE	FALSE
BW25113_1753	ynjA	0.0272109	FALSE	TRUE	FALSE
BW25113_1754	ynjB	0.0620321	FALSE	TRUE	FALSE
BW25113_1755	ynjC	0.0520325	FALSE	TRUE	FALSE
BW25113_1756	ynjD	0.0362595	FALSE	TRUE	FALSE
BW25113_1757	ynjE	0.0410305	FALSE	TRUE	FALSE
BW25113_1758	ynjF	0.0321932	FALSE	TRUE	FALSE
BW25113_1759	nudG	0.0426829	FALSE	TRUE	FALSE
BW25113_1760	ynjH	0.0776256	FALSE	TRUE	FALSE
BW25113_1761	gdhA	0.0408922	FALSE	TRUE	FALSE
BW25113_1762	ynjI	0.130852	FALSE	TRUE	FALSE
BW25113_1763	topB	0.0388535	FALSE	TRUE	FALSE
BW25113_1764	selD	0.0526316	FALSE	TRUE	FALSE
BW25113_1765	ydjA	0.0475113	FALSE	TRUE	FALSE
BW25113_1766	sppA	0.0369872	FALSE	TRUE	FALSE
BW25113_1767	ansA	0.0417178	FALSE	TRUE	FALSE
BW25113_1768	pncA	0.0758755	FALSE	TRUE	FALSE
BW25113_1769	ydjE	0.125803	FALSE	TRUE	FALSE
BW25113_1770	ydjF	0.110016	FALSE	TRUE	FALSE
BW25113_1771	ydjG	0.0675159	FALSE	TRUE	FALSE
BW25113_1772	ydjH	0.101316	FALSE	TRUE	FALSE
BW25113_1773	ydjI	0.107303	FALSE	TRUE	FALSE
BW25113_1774	ydjJ	0.12201	FALSE	TRUE	FALSE
BW25113_1775	ydjK	0.122283	FALSE	TRUE	FALSE
BW25113_1776	ydjL	0.023175	FALSE	TRUE	FALSE
BW25113_1777	yeaC	0.0273973	FALSE	TRUE	FALSE
BW25113_1778	msrB	0.0210843	FALSE	FALSE	TRUE
BW25113_1779	gapA	0.00125313	TRUE	FALSE	FALSE
BW25113_1780	yeaD	0.0380818	FALSE	TRUE	FALSE
BW25113_1781	yeaE	0.0262774	FALSE	TRUE	FALSE
BW25113_1782	mipA	0.0617696	FALSE	TRUE	FALSE
BW25113_1783	yeaG	0.0296966	FALSE	TRUE	FALSE
BW25113_1784	yeaH	0.0564202	FALSE	TRUE	FALSE
BW25113_1785	yeaI	0.07022	FALSE	TRUE	FALSE
BW25113_1786	yeaJ	0.130763	FALSE	TRUE	FALSE
BW25113_1787	yeaK	0.0544554	FALSE	TRUE	FALSE
BW25113_1788	yoaI	0.0352941	FALSE	TRUE	FALSE
BW25113_1789	yeaL	0.0306407	FALSE	TRUE	FALSE
BW25113_1790	yeaM	0.0455927	FALSE	TRUE	FALSE
BW25113_1791	yeaN	0.0454545	FALSE	TRUE	FALSE
BW25113_1792	yeaO	0.0357143	FALSE	TRUE	FALSE
BW25113_1793	yoaF	0.0634146	FALSE	TRUE	FALSE
BW25113_1794	yeaP	0.0827251	FALSE	TRUE	FALSE
BW25113_1795	yeaQ	0.114428	FALSE	TRUE	FALSE
BW25113_1796	yoaG	0.108844	FALSE	TRUE	FALSE
BW25113_1797	yeaR	0.149306	FALSE	TRUE	FALSE
BW25113_1798	leuE	0.124756	FALSE	TRUE	FALSE
BW25113_1799	dmlR	0.101351	FALSE	TRUE	FALSE
BW25113_1800	dmlA	0.0528736	FALSE	TRUE	FALSE
BW25113_1801	yeaV	0.052677	FALSE	TRUE	FALSE
BW25113_1802	yeaW	0.0377358	FALSE	TRUE	FALSE
BW25113_1803	yeaX	0.0322997	FALSE	TRUE	FALSE
BW25113_1804	rnd	0.0287611	FALSE	TRUE	FALSE
BW25113_1805	fadD	0.037037	FALSE	TRUE	FALSE
BW25113_1806	yeaY	0.0493562	FALSE	TRUE	FALSE
BW25113_1807	tsaB	0.00537634	TRUE	FALSE	FALSE
BW25113_1808	yoaA	0.0451275	FALSE	TRUE	FALSE
BW25113_1809	yoaB	0.191336	FALSE	TRUE	FALSE
BW25113_1810	yoaC	0.2	FALSE	TRUE	FALSE
BW25113_1811	yoaH	0.0763889	FALSE	TRUE	FALSE
BW25113_1812	pabB	0.0412844	FALSE	TRUE	FALSE
BW25113_1813	nudL	0.0623656	FALSE	TRUE	FALSE
BW25113_1814	sdaA	0.0448307	FALSE	TRUE	FALSE
BW25113_1815	yoaD	0.0452771	FALSE	TRUE	FALSE
BW25113_1816	yoaE	0.0449078	FALSE	TRUE	FALSE
BW25113_1817	manX	0.0347044	FALSE	TRUE	FALSE
BW25113_1818	manY	0.0468019	FALSE	TRUE	FALSE
BW25113_1819	manZ	0.0498534	FALSE	TRUE	FALSE
BW25113_1820	yobD	0.0650407	FALSE	TRUE	FALSE
BW25113_1821	mntP	0.043956	FALSE	TRUE	FALSE
BW25113_1822	rlmA	0.0432099	FALSE	TRUE	FALSE
BW25113_1823	cspC	0.0654762	FALSE	TRUE	FALSE
BW25113_1824	yobF	0.241379	FALSE	TRUE	FALSE
BW25113_1825	yebO	0.0689655	FALSE	TRUE	FALSE
BW25113_1826	mgrB	0.0517241	FALSE	TRUE	FALSE
BW25113_1827	kdgR	0.0504732	FALSE	TRUE	FALSE
BW25113_1828	yebQ	0.0309091	FALSE	TRUE	FALSE
BW25113_1829	htpX	0.029745	FALSE	TRUE	FALSE
BW25113_1830	prc	0.03961	FALSE	TRUE	FALSE
BW25113_1831	proQ	0.0285205	FALSE	TRUE	FALSE
BW25113_1832	msrC	0.0575	FALSE	TRUE	FALSE
BW25113_1833	yebS	0.0505837	FALSE	TRUE	FALSE
BW25113_1834	yebT	0.0502846	FALSE	TRUE	FALSE
BW25113_1835	rsmF	0.0347222	FALSE	TRUE	FALSE
BW25113_1836	yebV	0.0575916	FALSE	TRUE	FALSE
BW25113_1837	yebW	0.0454545	FALSE	TRUE	FALSE
BW25113_1838	pphA	0.0474383	FALSE	TRUE	FALSE
BW25113_1839	yebY	0.040146	FALSE	TRUE	FALSE
BW25113_1840	yebZ	0.0457797	FALSE	TRUE	FALSE
BW25113_1841	yobA	0.0498339	FALSE	TRUE	FALSE
BW25113_1842	holE	0.0432432	FALSE	TRUE	FALSE
BW25113_1843	yobB	0.056926	FALSE	TRUE	FALSE
BW25113_1844	exoX	0.047081	FALSE	TRUE	FALSE
BW25113_1845	ptrB	0.0333535	FALSE	TRUE	FALSE
BW25113_1846	yebE	0.0397727	FALSE	TRUE	FALSE
BW25113_1847	yebF	0.0452962	FALSE	TRUE	FALSE
BW25113_1848	yebG	0.0257511	FALSE	TRUE	FALSE
BW25113_1849	purT	0.0380952	FALSE	TRUE	FALSE
BW25113_1850	eda	0.0486381	FALSE	TRUE	FALSE
BW25113_1851	edd	0.0489655	FALSE	TRUE	FALSE
BW25113_1852	zwf	0.0279188	FALSE	TRUE	FALSE
BW25113_1853	yebK	0.0545977	FALSE	TRUE	FALSE
BW25113_1854	pykA	0.0406926	FALSE	TRUE	FALSE
BW25113_1855	lpxM	0.0218509	FALSE	FALSE	TRUE
BW25113_1856	mepM	0.0528801	FALSE	TRUE	FALSE
BW25113_1857	znuA	0.0240964	FALSE	TRUE	FALSE
BW25113_1858	znuC	0.0544554	FALSE	TRUE	FALSE
BW25113_1859	znuB	0.0571429	FALSE	TRUE	FALSE
BW25113_1860	ruvB	0.0185414	FALSE	FALSE	TRUE
BW25113_1861	ruvA	0.0244898	FALSE	TRUE	FALSE
BW25113_1862	yebB	0.132505	FALSE	TRUE	FALSE
BW25113_1863	ruvC	0.0263158	FALSE	TRUE	FALSE
BW25113_1864	yebC	0.0539629	FALSE	TRUE	FALSE
BW25113_1865	nudB	0.0137741	TRUE	FALSE	FALSE
BW25113_1866	aspS	0.00140944	TRUE	FALSE	FALSE
BW25113_1867	yecD	0.0351648	FALSE	TRUE	FALSE
BW25113_1868	yecE	0.0578387	FALSE	TRUE	FALSE
BW25113_1869	yecN	0.0503145	FALSE	TRUE	FALSE
BW25113_1870	cmoA	0.0385906	FALSE	TRUE	FALSE
BW25113_1871	cmoB	0.033419	FALSE	TRUE	FALSE
BW25113_1872	torZ	0.0390947	FALSE	TRUE	FALSE
BW25113_1873	torY	0.091941	FALSE	TRUE	FALSE
BW25113_1874	cutC	0.0500835	FALSE	TRUE	FALSE
BW25113_1875	yecM	0.0307692	FALSE	TRUE	FALSE
BW25113_1876	argS	0.00144092	TRUE	FALSE	FALSE
BW25113_1877	yecT	0.193384	FALSE	TRUE	FALSE
BW25113_1878	flhE	0.120635	FALSE	TRUE	FALSE
BW25113_1879	flhA	0.0492492	FALSE	TRUE	FALSE
BW25113_1880	flhB	0.0456026	FALSE	TRUE	FALSE
BW25113_1881	cheZ	0.0502901	FALSE	TRUE	FALSE
BW25113_1882	cheY	0.0320513	FALSE	TRUE	FALSE
BW25113_1883	cheB	0.0297619	FALSE	TRUE	FALSE
BW25113_1884	cheR	0.0319303	FALSE	TRUE	FALSE
BW25113_1885	tap	0.0429017	FALSE	TRUE	FALSE
BW25113_1886	tar	0.0721805	FALSE	TRUE	FALSE
BW25113_1887	cheW	0.0569307	FALSE	TRUE	FALSE
BW25113_1888	cheA	0.0343293	FALSE	TRUE	FALSE
BW25113_1889	motB	0.0551817	FALSE	TRUE	FALSE
BW25113_1890	motA	0.0379213	FALSE	TRUE	FALSE
BW25113_1891	flhC	0.0430108	FALSE	TRUE	FALSE
BW25113_1892	flhD	0.0782918	FALSE	TRUE	FALSE
BW25113_1895	uspC	0.107246	FALSE	TRUE	FALSE
BW25113_1896	otsA	0.0569676	FALSE	TRUE	FALSE
BW25113_1897	otsB	0.0546022	FALSE	TRUE	FALSE
BW25113_1900	araG	0.0321517	FALSE	TRUE	FALSE
BW25113_1901	araF	0.0378788	FALSE	TRUE	FALSE
BW25113_1902	ftnB	0.0618812	FALSE	TRUE	FALSE
BW25113_1904	yecR	0.0769231	FALSE	TRUE	FALSE
BW25113_1905	ftnA	0.21	FALSE	TRUE	FALSE
BW25113_1906	yecH	0.03125	FALSE	TRUE	FALSE
BW25113_1907	tyrP	0.0505155	FALSE	TRUE	FALSE
BW25113_1908	yecA	0.0636704	FALSE	TRUE	FALSE
BW25113_1909	leuZ	0	TRUE	FALSE	FALSE
BW25113_1910	cysT	0	TRUE	FALSE	FALSE
BW25113_1911	glyW	0.016129	FALSE	FALSE	TRUE
BW25113_1912	pgsA	0.00453515	TRUE	FALSE	FALSE
BW25113_1913	uvrC	0.0483981	FALSE	TRUE	FALSE
BW25113_1914	uvrY	0.0664137	FALSE	TRUE	FALSE
BW25113_1915	yecF	0.176796	FALSE	TRUE	FALSE
BW25113_1916	sdiA	0.126079	FALSE	TRUE	FALSE
BW25113_1917	yecC	0.0447761	FALSE	TRUE	FALSE
BW25113_1918	yecS	0.0595903	FALSE	TRUE	FALSE
BW25113_1919	dcyD	0.0467762	FALSE	TRUE	FALSE
BW25113_1920	fliY	0.0374415	FALSE	TRUE	FALSE
BW25113_1921	fliZ	0.0633484	FALSE	TRUE	FALSE
BW25113_1922	fliA	0.0659722	FALSE	TRUE	FALSE
BW25113_1923	fliC	0.0775646	FALSE	TRUE	FALSE
BW25113_1924	fliD	0.0452529	FALSE	TRUE	FALSE
BW25113_1925	fliS	0.0607903	FALSE	TRUE	FALSE
BW25113_1926	fliT	0.0408163	FALSE	TRUE	FALSE
BW25113_1927	amyA	0.0478188	FALSE	TRUE	FALSE
BW25113_1928	yedD	0.0753012	FALSE	TRUE	FALSE
BW25113_1929	yedE	0.052795	FALSE	TRUE	FALSE
BW25113_1930	yedF	0.0904255	FALSE	TRUE	FALSE
BW25113_1931	yedK	0.0465549	FALSE	TRUE	FALSE
BW25113_1932	yedL	0.138021	FALSE	TRUE	FALSE
BW25113_1936	intG	0.184615	FALSE	TRUE	FALSE
BW25113_1937	fliE	0.0355731	FALSE	TRUE	FALSE
BW25113_1938	fliF	0.0443943	FALSE	TRUE	FALSE
BW25113_1939	fliG	0.0551378	FALSE	TRUE	FALSE
BW25113_1940	fliH	0.0852995	FALSE	TRUE	FALSE
BW25113_1941	fliI	0.0663636	FALSE	TRUE	FALSE
BW25113_1942	fliJ	0.0393258	FALSE	TRUE	FALSE
BW25113_1943	fliK	0.0497788	FALSE	TRUE	FALSE
BW25113_1944	fliL	0.0241287	FALSE	TRUE	FALSE
BW25113_1945	fliM	0.047205	FALSE	TRUE	FALSE
BW25113_1946	fliN	0.0391566	FALSE	TRUE	FALSE
BW25113_1947	fliO	0.047619	FALSE	TRUE	FALSE
BW25113_1948	fliP	0.0422297	FALSE	TRUE	FALSE
BW25113_1949	fliQ	0.0555556	FALSE	TRUE	FALSE
BW25113_1950	fliR	0.112698	FALSE	TRUE	FALSE
BW25113_1951	rcsA	0.094	FALSE	TRUE	FALSE
BW25113_1952	dsrB	0.137255	FALSE	TRUE	FALSE
BW25113_1953	yodD	0.048913	FALSE	TRUE	FALSE
BW25113_1954	dsrA	0.028169	FALSE	TRUE	FALSE
BW25113_1955	yedP	0.0366972	FALSE	TRUE	FALSE
BW25113_1956	yedQ	0.0427413	FALSE	TRUE	FALSE
BW25113_1957	yodC	0.047619	FALSE	TRUE	FALSE
BW25113_1958	yedI	0.0366848	FALSE	TRUE	FALSE
BW25113_1959	yedA	0.0529172	FALSE	TRUE	FALSE
BW25113_1960	vsr	0.0397878	FALSE	TRUE	FALSE
BW25113_1961	dcm	0.0422164	FALSE	TRUE	FALSE
BW25113_1962	yedJ	0.0215054	FALSE	FALSE	TRUE
BW25113_1963	yedR	0.0952381	FALSE	TRUE	FALSE
BW25113_1967	hchA	0.145161	FALSE	TRUE	FALSE
BW25113_1968	yedV	0.124885	FALSE	TRUE	FALSE
BW25113_1969	yedW	0.171004	FALSE	TRUE	FALSE
BW25113_1970	hiuH	0.114458	FALSE	TRUE	FALSE
BW25113_1971	yedY	0.0409938	FALSE	TRUE	FALSE
BW25113_1972	yedZ	0.072549	FALSE	TRUE	FALSE
BW25113_1973	zinT	0.0671785	FALSE	TRUE	FALSE
BW25113_1974	yodB	0.171765	FALSE	TRUE	FALSE
BW25113_1975	serU	0.0416667	FALSE	TRUE	FALSE
BW25113_1976	mtfA	0.0359375	FALSE	TRUE	FALSE
BW25113_1977	asnT	0.0806452	FALSE	TRUE	FALSE
BW25113_1978	yeeJ	0.053152	FALSE	TRUE	FALSE
BW25113_1981	shiA	0.0559242	FALSE	TRUE	FALSE
BW25113_1982	amn	0.0841202	FALSE	TRUE	FALSE
BW25113_1983	yeeN	0.130435	FALSE	TRUE	FALSE
BW25113_1984	asnW	0.0967742	FALSE	TRUE	FALSE
BW25113_1985	yeeO	0.0830537	FALSE	TRUE	FALSE
BW25113_1986	asnU	0.0322581	FALSE	TRUE	FALSE
BW25113_1987	cbl	0.064389	FALSE	TRUE	FALSE
BW25113_1988	nac	0.0638587	FALSE	TRUE	FALSE
BW25113_1989	asnV	0.0483871	FALSE	TRUE	FALSE
BW25113_1990	ldtA	0.0508701	FALSE	TRUE	FALSE
BW25113_1991	cobT	0.0474537	FALSE	TRUE	FALSE
BW25113_1992	cobS	0.0402685	FALSE	TRUE	FALSE
BW25113_1993	cobU	0.0799087	FALSE	TRUE	FALSE
BW25113_1994	insH1	0.234356	FALSE	TRUE	FALSE
BW25113_1996	insD1	0.241047	FALSE	TRUE	FALSE
BW25113_1997	insC1	0.238095	FALSE	TRUE	FALSE
BW25113_1999	yeeP	0.0701357	FALSE	TRUE	FALSE
BW25113_2000	flu	0.0709135	FALSE	TRUE	FALSE
BW25113_2001	yeeR	0.0554197	FALSE	TRUE	FALSE
BW25113_2002	yeeS	0.0584958	FALSE	TRUE	FALSE
BW25113_2003	yeeT	0.0561798	FALSE	TRUE	FALSE
BW25113_2004	cbeA	0.0707071	FALSE	TRUE	FALSE
BW25113_2005	cbtA	0.0697674	FALSE	TRUE	FALSE
BW25113_2006	yeeW	0.0441176	FALSE	TRUE	FALSE
BW25113_2007	yeeX	0.0568182	FALSE	TRUE	FALSE
BW25113_2008	yeeA	0.0388693	FALSE	TRUE	FALSE
BW25113_2009	sbmC	0.0578947	FALSE	TRUE	FALSE
BW25113_2010	dacD	0.0470588	FALSE	TRUE	FALSE
BW25113_2011	sbcB	0.0480769	FALSE	TRUE	FALSE
BW25113_2012	yeeD	0.048913	FALSE	TRUE	FALSE
BW25113_2013	yeeE	0.0824499	FALSE	TRUE	FALSE
BW25113_2014	plaP	0.0596878	FALSE	TRUE	FALSE
BW25113_2015	yeeY	0.0295699	FALSE	TRUE	FALSE
BW25113_2016	yeeZ	0.0620272	FALSE	TRUE	FALSE
BW25113_2017	yefM	0.0346535	FALSE	TRUE	FALSE
BW25113_2018	hisL	0.121951	FALSE	TRUE	FALSE
BW25113_2019	hisG	0.0763889	FALSE	TRUE	FALSE
BW25113_2020	hisD	0.0842105	FALSE	TRUE	FALSE
BW25113_2021	hisC	0.0688448	FALSE	TRUE	FALSE
BW25113_2022	hisB	0.0619159	FALSE	TRUE	FALSE
BW25113_2023	hisH	0.0528541	FALSE	TRUE	FALSE
BW25113_2024	hisA	0.0489865	FALSE	TRUE	FALSE
BW25113_2025	hisF	0.05939	FALSE	TRUE	FALSE
BW25113_2026	hisI	0.0612245	FALSE	TRUE	FALSE
BW25113_2027	wzzB	0.056051	FALSE	TRUE	FALSE
BW25113_2028	ugd	0.147594	FALSE	TRUE	FALSE
BW25113_2029	gnd	0.0585626	FALSE	TRUE	FALSE
BW25113_2030	insH1	0.306748	FALSE	TRUE	FALSE
BW25113_2032	wbbK	0.0780379	FALSE	TRUE	FALSE
BW25113_2033	wbbJ	0.209302	FALSE	TRUE	FALSE
BW25113_2034	wbbI	0.174843	FALSE	TRUE	FALSE
BW25113_2035	wbbH	0.139037	FALSE	TRUE	FALSE
BW25113_2036	glf	0.143665	FALSE	TRUE	FALSE
BW25113_2037	wzxB	0.133	FALSE	TRUE	FALSE
BW25113_2038	rfbC	0.227679	FALSE	TRUE	FALSE
BW25113_2039	rfbA	0.283286	FALSE	TRUE	FALSE
BW25113_2040	rfbD	0.2125	FALSE	TRUE	FALSE
BW25113_2041	rfbB	0.213793	FALSE	TRUE	FALSE
BW25113_2042	wcaN	0.0656425	FALSE	TRUE	FALSE
BW25113_2043	wcaM	0.102954	FALSE	TRUE	FALSE
BW25113_2044	wcaL	0.0276356	FALSE	TRUE	FALSE
BW25113_2045	wcaK	0.0634146	FALSE	TRUE	FALSE
BW25113_2046	wzxC	0.0531646	FALSE	TRUE	FALSE
BW25113_2047	wcaJ	0.0662489	FALSE	TRUE	FALSE
BW25113_2048	cpsG	0.0574294	FALSE	TRUE	FALSE
BW25113_2049	cpsB	0.0703736	FALSE	TRUE	FALSE
BW25113_2050	wcaI	0.0734694	FALSE	TRUE	FALSE
BW25113_2051	wcaH	0.0911458	FALSE	TRUE	FALSE
BW25113_2052	wcaG	0.0801034	FALSE	TRUE	FALSE
BW25113_2053	gmd	0.0690423	FALSE	TRUE	FALSE
BW25113_2054	wcaF	0.160998	FALSE	TRUE	FALSE
BW25113_2055	wcaE	0.0868114	FALSE	TRUE	FALSE
BW25113_2056	wcaD	0.0922131	FALSE	TRUE	FALSE
BW25113_2057	wcaC	0.045082	FALSE	TRUE	FALSE
BW25113_2058	wcaB	0.0381679	FALSE	TRUE	FALSE
BW25113_2059	wcaA	0.0416667	FALSE	TRUE	FALSE
BW25113_2060	wzc	0.044483	FALSE	TRUE	FALSE
BW25113_2061	wzb	0.0533708	FALSE	TRUE	FALSE
BW25113_2062	wza	0.0986842	FALSE	TRUE	FALSE
BW25113_2063	yegH	0.0449527	FALSE	TRUE	FALSE
BW25113_2064	asmA	0.0626685	FALSE	TRUE	FALSE
BW25113_2065	dcd	0.0472103	FALSE	TRUE	FALSE
BW25113_2066	udk	0.0953307	FALSE	TRUE	FALSE
BW25113_2067	yegE	0.0481928	FALSE	TRUE	FALSE
BW25113_2068	alkA	0.0528634	FALSE	TRUE	FALSE
BW25113_2069	yegD	0.0747922	FALSE	TRUE	FALSE
BW25113_2070	yegI	0.0622194	FALSE	TRUE	FALSE
BW25113_2071	yegJ	0.12973	FALSE	TRUE	FALSE
BW25113_2072	yegK	0.0639344	FALSE	TRUE	FALSE
BW25113_2073	yegL	0.0606061	FALSE	TRUE	FALSE
BW25113_2074	mdtA	0.077	FALSE	TRUE	FALSE
BW25113_2075	mdtB	0.0888355	FALSE	TRUE	FALSE
BW25113_2076	mdtC	0.0771104	FALSE	TRUE	FALSE
BW25113_2077	mdtD	0.0696649	FALSE	TRUE	FALSE
BW25113_2078	baeS	0.0489324	FALSE	TRUE	FALSE
BW25113_2079	baeR	0.0483592	FALSE	TRUE	FALSE
BW25113_2080	yegP	0.0411985	FALSE	TRUE	FALSE
BW25113_2081	yegQ	0.0550459	FALSE	TRUE	FALSE
BW25113_2082	ogrK	0.0508475	FALSE	TRUE	FALSE
BW25113_2083	yegZ	0.0935673	FALSE	TRUE	FALSE
BW25113_2085	yegR	0.113281	FALSE	TRUE	FALSE
BW25113_2086	yegS	0.138889	FALSE	TRUE	FALSE
BW25113_2088	insE1	0.220833	FALSE	TRUE	FALSE
[truncated: 2,490 more rows]

## Sheet: clsABC
Bimodal analysis of clsABC gene essentiality
locus_tag	gene_name	ins_index	essential	non-essential	unclear
BW25113_0001	thrL	0.203704	FALSE	TRUE	FALSE
BW25113_0002	thrA	0.122273	FALSE	TRUE	FALSE
BW25113_0003	thrB	0.145917	FALSE	TRUE	FALSE
BW25113_0004	thrC	0.13967	FALSE	TRUE	FALSE
BW25113_0005	yaaX	0.188285	FALSE	TRUE	FALSE
BW25113_0006	yaaA	0.147673	FALSE	TRUE	FALSE
BW25113_0007	yaaJ	0.144105	FALSE	TRUE	FALSE
BW25113_0008	talB	0.191099	FALSE	TRUE	FALSE
BW25113_0009	mog	0.148305	FALSE	TRUE	FALSE
BW25113_0010	satP	0.149451	FALSE	TRUE	FALSE
BW25113_0011	yaaW	0.0944056	FALSE	TRUE	FALSE
BW25113_0013	yaaI	0.147692	FALSE	TRUE	FALSE
BW25113_0014	dnaK	0.0260586	FALSE	TRUE	FALSE
BW25113_0015	dnaJ	0.134807	FALSE	TRUE	FALSE
BW25113_0016	insL1	0.178451	FALSE	TRUE	FALSE
BW25113_0018	mokC	0.196429	FALSE	TRUE	FALSE
BW25113_0019	nhaA	0.188235	FALSE	TRUE	FALSE
BW25113_0020	nhaR	0.146006	FALSE	TRUE	FALSE
BW25113_0021	insB1	0.262376	FALSE	TRUE	FALSE
BW25113_0022	insA	0.211712	FALSE	TRUE	FALSE
BW25113_0023	rpsT	0.00471698	TRUE	FALSE	FALSE
BW25113_0024	yaaY	0.0734463	FALSE	TRUE	FALSE
BW25113_0025	ribF	0	TRUE	FALSE	FALSE
BW25113_0026	ileS	0.00177384	TRUE	FALSE	FALSE
BW25113_0027	lspA	0	TRUE	FALSE	FALSE
BW25113_0028	fkpB	0.0944444	FALSE	TRUE	FALSE
BW25113_0029	ispH	0	TRUE	FALSE	FALSE
BW25113_0030	rihC	0.105048	FALSE	TRUE	FALSE
BW25113_0031	dapB	0	TRUE	FALSE	FALSE
BW25113_0032	carA	0.104235	FALSE	TRUE	FALSE
BW25113_0033	carB	0.119085	FALSE	TRUE	FALSE
BW25113_0034	caiF	0.371069	FALSE	TRUE	FALSE
BW25113_0035	caiE	0.154334	FALSE	TRUE	FALSE
BW25113_0036	caiD	0.152381	FALSE	TRUE	FALSE
BW25113_0037	caiC	0.116559	FALSE	TRUE	FALSE
BW25113_0038	caiB	0.123975	FALSE	TRUE	FALSE
BW25113_0039	caiA	0.102732	FALSE	TRUE	FALSE
BW25113_0040	caiT	0.150866	FALSE	TRUE	FALSE
BW25113_0041	fixA	0.136143	FALSE	TRUE	FALSE
BW25113_0042	fixB	0.118037	FALSE	TRUE	FALSE
BW25113_0043	fixC	0.0843841	FALSE	TRUE	FALSE
BW25113_0044	fixX	0.12931	FALSE	TRUE	FALSE
BW25113_0045	yaaU	0.126642	FALSE	TRUE	FALSE
BW25113_0046	kefF	0.131765	FALSE	TRUE	FALSE
BW25113_0047	kefC	0.112676	FALSE	TRUE	FALSE
BW25113_0048	folA	0	TRUE	FALSE	FALSE
BW25113_0049	apaH	0.133333	FALSE	TRUE	FALSE
BW25113_0050	apaG	0.171053	FALSE	TRUE	FALSE
BW25113_0051	rsmA	0.129179	FALSE	TRUE	FALSE
BW25113_0052	pdxA	0.181818	FALSE	TRUE	FALSE
BW25113_0053	surA	0.217265	FALSE	TRUE	FALSE
BW25113_0054	lptD	0.000530504	TRUE	FALSE	FALSE
BW25113_0055	djlA	0.148318	FALSE	TRUE	FALSE
BW25113_0058	rluA	0.181818	FALSE	TRUE	FALSE
BW25113_0059	rapA	0.153416	FALSE	TRUE	FALSE
BW25113_0060	polB	0.126461	FALSE	TRUE	FALSE
BW25113_0061	araD	0.125	FALSE	TRUE	FALSE
BW25113_0064	araC	0.0907801	FALSE	TRUE	FALSE
BW25113_0065	yabI	0.0848287	FALSE	TRUE	FALSE
BW25113_0066	thiQ	0.114082	FALSE	TRUE	FALSE
BW25113_0067	thiP	0.125679	FALSE	TRUE	FALSE
BW25113_0068	thiB	0.102792	FALSE	TRUE	FALSE
BW25113_0069	sgrR	0.113876	FALSE	TRUE	FALSE
BW25113_0070	setA	0.15873	FALSE	TRUE	FALSE
BW25113_0071	leuD	0.111111	FALSE	TRUE	FALSE
BW25113_0072	leuC	0.0874219	FALSE	TRUE	FALSE
BW25113_0073	leuB	0.0961098	FALSE	TRUE	FALSE
BW25113_0074	leuA	0.104928	FALSE	TRUE	FALSE
BW25113_0075	leuL	0.464789	FALSE	TRUE	FALSE
BW25113_0076	leuO	0.301189	FALSE	TRUE	FALSE
BW25113_0077	ilvI	0.110065	FALSE	TRUE	FALSE
BW25113_0078	ilvH	0.121827	FALSE	TRUE	FALSE
BW25113_0080	cra	0.0968944	FALSE	TRUE	FALSE
BW25113_0081	mraZ	0.0623306	FALSE	TRUE	FALSE
BW25113_0082	rsmH	0.0503979	FALSE	TRUE	FALSE
BW25113_0083	ftsL	0.00340136	TRUE	FALSE	FALSE
BW25113_0084	ftsI	0.000706714	TRUE	FALSE	FALSE
BW25113_0085	murE	0	TRUE	FALSE	FALSE
BW25113_0086	murF	0.000918274	TRUE	FALSE	FALSE
BW25113_0087	mraY	0.00230681	TRUE	FALSE	FALSE
BW25113_0088	murD	0	TRUE	FALSE	FALSE
BW25113_0089	ftsW	0.00100301	TRUE	FALSE	FALSE
BW25113_0090	murG	0	TRUE	FALSE	FALSE
BW25113_0091	murC	0.000846024	TRUE	FALSE	FALSE
BW25113_0092	ddlB	0.0773406	FALSE	TRUE	FALSE
BW25113_0093	ftsQ	0.00451128	TRUE	FALSE	FALSE
BW25113_0094	ftsA	0	TRUE	FALSE	FALSE
BW25113_0095	ftsZ	0.0010846	TRUE	FALSE	FALSE
BW25113_0096	lpxC	0.0013587	TRUE	FALSE	FALSE
BW25113_0097	secM	0.0389294	FALSE	TRUE	FALSE
BW25113_0098	secA	0.000923361	TRUE	FALSE	FALSE
BW25113_0099	mutT	0.0865385	FALSE	TRUE	FALSE
BW25113_0101	yacG	0.05625	FALSE	TRUE	FALSE
BW25113_0102	zapD	0.112416	FALSE	TRUE	FALSE
BW25113_0103	coaE	0.0100604	TRUE	FALSE	FALSE
BW25113_0104	guaC	0.131579	FALSE	TRUE	FALSE
BW25113_0106	hofC	0.111111	FALSE	TRUE	FALSE
BW25113_0107	hofB	0.115315	FALSE	TRUE	FALSE
BW25113_0108	ppdD	0.13881	FALSE	TRUE	FALSE
BW25113_0109	nadC	0.125698	FALSE	TRUE	FALSE
BW25113_0110	ampD	0.147059	FALSE	TRUE	FALSE
BW25113_0111	ampE	0.148905	FALSE	TRUE	FALSE
BW25113_0112	aroP	0.153636	FALSE	TRUE	FALSE
BW25113_0113	pdhR	0.0799347	FALSE	TRUE	FALSE
BW25113_0114	aceE	0.0168856	FALSE	FALSE	TRUE
BW25113_0115	aceF	0.0138614	TRUE	FALSE	FALSE
BW25113_0116	lpd	0.00175285	TRUE	FALSE	FALSE
BW25113_0117	yacH	0.126011	FALSE	TRUE	FALSE
BW25113_0118	acnB	0.00384615	TRUE	FALSE	FALSE
BW25113_0119	yacL	0.213058	FALSE	TRUE	FALSE
BW25113_0120	speD	0.183673	FALSE	TRUE	FALSE
BW25113_0121	speE	0.146763	FALSE	TRUE	FALSE
BW25113_0122	yacC	0.0964286	FALSE	TRUE	FALSE
BW25113_0123	cueO	0.147462	FALSE	TRUE	FALSE
BW25113_0124	gcd	0.140617	FALSE	TRUE	FALSE
BW25113_0125	hpt	0.0928074	FALSE	TRUE	FALSE
BW25113_0126	can	0.00376648	TRUE	FALSE	FALSE
BW25113_0127	yadG	0.0928668	FALSE	TRUE	FALSE
BW25113_0128	yadH	0.121556	FALSE	TRUE	FALSE
BW25113_0129	yadI	0.144476	FALSE	TRUE	FALSE
BW25113_0130	yadE	0.115854	FALSE	TRUE	FALSE
BW25113_0131	panD	0.101639	FALSE	TRUE	FALSE
BW25113_0132	yadD	0.123098	FALSE	TRUE	FALSE
BW25113_0133	panC	0.107038	FALSE	TRUE	FALSE
BW25113_0134	panB	0.0894819	FALSE	TRUE	FALSE
BW25113_0135	yadC	0.295065	FALSE	TRUE	FALSE
BW25113_0136	yadK	0.210856	FALSE	TRUE	FALSE
BW25113_0137	yadL	0.306584	FALSE	TRUE	FALSE
BW25113_0138	yadM	0.287281	FALSE	TRUE	FALSE
BW25113_0139	htrE	0.315385	FALSE	TRUE	FALSE
BW25113_0140	yadV	0.269815	FALSE	TRUE	FALSE
BW25113_0141	yadN	0.247335	FALSE	TRUE	FALSE
BW25113_0142	folK	0.03125	FALSE	TRUE	FALSE
BW25113_0143	pcnB	0.0580357	FALSE	TRUE	FALSE
BW25113_0144	gluQ	0.090175	FALSE	TRUE	FALSE
BW25113_0145	dksA	0.0519126	FALSE	TRUE	FALSE
BW25113_0146	sfsA	0.125664	FALSE	TRUE	FALSE
BW25113_0147	ligT	0.0847059	FALSE	TRUE	FALSE
BW25113_0148	hrpB	0.103909	FALSE	TRUE	FALSE
BW25113_0149	mrcB	0.152292	FALSE	TRUE	FALSE
BW25113_0150	fhuA	0.135857	FALSE	TRUE	FALSE
BW25113_0151	fhuC	0.09375	FALSE	TRUE	FALSE
BW25113_0152	fhuD	0.102384	FALSE	TRUE	FALSE
BW25113_0153	fhuB	0.10271	FALSE	TRUE	FALSE
BW25113_0154	hemL	0.00585366	TRUE	FALSE	FALSE
BW25113_0155	clcA	0.144112	FALSE	TRUE	FALSE
BW25113_0156	erpA	0.00361011	TRUE	FALSE	FALSE
BW25113_0157	yadS	0.082	FALSE	TRUE	FALSE
BW25113_0158	btuF	0.0624025	FALSE	TRUE	FALSE
BW25113_0159	mtn	0.00891266	TRUE	FALSE	FALSE
BW25113_0160	dgt	0.249178	FALSE	TRUE	FALSE
BW25113_0161	degP	0.121823	FALSE	TRUE	FALSE
BW25113_0162	cdaR	0.102371	FALSE	TRUE	FALSE
BW25113_0163	yaeH	0.0996785	FALSE	TRUE	FALSE
BW25113_0164	yaeI	0.104455	FALSE	TRUE	FALSE
BW25113_0166	dapD	0.00605144	TRUE	FALSE	FALSE
BW25113_0167	glnD	0.0771388	FALSE	TRUE	FALSE
BW25113_0168	map	0.00156986	TRUE	FALSE	FALSE
BW25113_0169	rpsB	0	TRUE	FALSE	FALSE
BW25113_0170	tsf	0	TRUE	FALSE	FALSE
BW25113_0171	pyrH	0.00343643	TRUE	FALSE	FALSE
BW25113_0172	frr	0	TRUE	FALSE	FALSE
BW25113_0173	dxr	0.00312826	TRUE	FALSE	FALSE
BW25113_0174	ispU	0	TRUE	FALSE	FALSE
BW25113_0175	cdsA	0	TRUE	FALSE	FALSE
BW25113_0176	rseP	0.00277008	TRUE	FALSE	FALSE
BW25113_0177	bamA	0.00154083	TRUE	FALSE	FALSE
BW25113_0178	skp	0.0871795	FALSE	TRUE	FALSE
BW25113_0179	lpxD	0	TRUE	FALSE	FALSE
BW25113_0180	fabZ	0	TRUE	FALSE	FALSE
BW25113_0181	lpxA	0	TRUE	FALSE	FALSE
BW25113_0182	lpxB	0.00108578	TRUE	FALSE	FALSE
BW25113_0183	rnhB	0.0605428	FALSE	TRUE	FALSE
BW25113_0184	dnaE	0.000358809	TRUE	FALSE	FALSE
BW25113_0185	accA	0.00130208	TRUE	FALSE	FALSE
BW25113_0186	ldcC	0.103851	FALSE	TRUE	FALSE
BW25113_0187	yaeR	0.0865385	FALSE	TRUE	FALSE
BW25113_0188	tilS	0.00576369	TRUE	FALSE	FALSE
BW25113_0189	rof	0.0878049	FALSE	TRUE	FALSE
BW25113_0190	yaeQ	0.130137	FALSE	TRUE	FALSE
BW25113_0191	arfB	0.156342	FALSE	TRUE	FALSE
BW25113_0192	nlpE	0.126538	FALSE	TRUE	FALSE
BW25113_0193	yaeF	0.114977	FALSE	TRUE	FALSE
BW25113_0194	proS	0	TRUE	FALSE	FALSE
BW25113_0195	tsaA	0.135563	FALSE	TRUE	FALSE
BW25113_0196	rcsF	0.163077	FALSE	TRUE	FALSE
BW25113_0197	metQ	0.107034	FALSE	TRUE	FALSE
BW25113_0198	metI	0.173664	FALSE	TRUE	FALSE
BW25113_0199	metN	0.133172	FALSE	TRUE	FALSE
BW25113_0200	gmhB	0.0844156	FALSE	TRUE	FALSE
BW25113_0201	rrsH	0.146677	FALSE	TRUE	FALSE
BW25113_0202	ileV	0.190476	FALSE	TRUE	FALSE
BW25113_0203	alaV	0.016129	FALSE	FALSE	TRUE
BW25113_0204	rrlH	0.198795	FALSE	TRUE	FALSE
BW25113_0205	rrfH	0.1875	FALSE	TRUE	FALSE
BW25113_0206	aspU	0.111111	FALSE	TRUE	FALSE
BW25113_0207	dkgB	0.0590062	FALSE	TRUE	FALSE
BW25113_0208	yafC	0.0818554	FALSE	TRUE	FALSE
BW25113_0209	yafD	0.129485	FALSE	TRUE	FALSE
BW25113_0210	yafE	0.084	FALSE	TRUE	FALSE
BW25113_0211	mltD	0.0890725	FALSE	TRUE	FALSE
BW25113_0212	gloB	0.0412541	FALSE	TRUE	FALSE
BW25113_0213	yafS	0.08981	FALSE	TRUE	FALSE
BW25113_0214	rnhA	0.037234	FALSE	TRUE	FALSE
BW25113_0215	dnaQ	0.0187713	FALSE	FALSE	TRUE
BW25113_0216	aspV	0.428571	FALSE	TRUE	FALSE
BW25113_0217	yafT	0.139683	FALSE	TRUE	FALSE
BW25113_0218	yafU	0.149826	FALSE	TRUE	FALSE
BW25113_0219	yafV	0.0940032	FALSE	TRUE	FALSE
BW25113_0220	ivy	0.131579	FALSE	TRUE	FALSE
BW25113_0221	fadE	0.0817578	FALSE	TRUE	FALSE
BW25113_0222	gmhA	0.0516129	FALSE	TRUE	FALSE
BW25113_0223	yafJ	0.0909091	FALSE	TRUE	FALSE
BW25113_0224	yafK	0.145025	FALSE	TRUE	FALSE
BW25113_0225	yafQ	0.115556	FALSE	TRUE	FALSE
BW25113_0226	dinJ	0.186603	FALSE	TRUE	FALSE
BW25113_0227	yafL	0.0916667	FALSE	TRUE	FALSE
BW25113_0228	rayT	0.1075	FALSE	TRUE	FALSE
BW25113_0229	lfhA	0.075857	FALSE	TRUE	FALSE
BW25113_0230	lafU	0.0610561	FALSE	TRUE	FALSE
BW25113_0231	dinB	0.0803783	FALSE	TRUE	FALSE
BW25113_0232	yafN	0.0466102	FALSE	TRUE	FALSE
BW25113_0233	yafO	0.299065	FALSE	TRUE	FALSE
BW25113_0234	yafP	0.209366	FALSE	TRUE	FALSE
BW25113_0235	ykfJ	0.353293	FALSE	TRUE	FALSE
BW25113_0236	prfH	0.0872818	FALSE	TRUE	FALSE
BW25113_0237	pepD	0.109589	FALSE	TRUE	FALSE
BW25113_0238	gpt	0.108401	FALSE	TRUE	FALSE
BW25113_0239	frsA	0.109328	FALSE	TRUE	FALSE
BW25113_0240	crl	0.232919	FALSE	TRUE	FALSE
BW25113_0241	phoE	0.248227	FALSE	TRUE	FALSE
BW25113_0242	proB	0.0859729	FALSE	TRUE	FALSE
BW25113_0243	proA	0.0946215	FALSE	TRUE	FALSE
BW25113_0244	thrW	0.0322581	FALSE	TRUE	FALSE
BW25113_0245	ykfI	0.10219	FALSE	TRUE	FALSE
BW25113_0246	yafW	0.136719	FALSE	TRUE	FALSE
BW25113_0247	ykfG	0.0913838	FALSE	TRUE	FALSE
BW25113_0248	yafX	0.124661	FALSE	TRUE	FALSE
BW25113_0249	ykfF	0.104167	FALSE	TRUE	FALSE
BW25113_0250	ykfB	0.12766	FALSE	TRUE	FALSE
BW25113_0251	yafY	0.106742	FALSE	TRUE	FALSE
BW25113_0252	yafZ	0.120061	FALSE	TRUE	FALSE
BW25113_0253	ykfA	0.132948	FALSE	TRUE	FALSE
BW25113_0254	perR	0.131285	FALSE	TRUE	FALSE
BW25113_0256	insI1	0.154013	FALSE	TRUE	FALSE
BW25113_0258	ykfC	0.115991	FALSE	TRUE	FALSE
BW25113_0259	insH1	0.209816	FALSE	TRUE	FALSE
BW25113_0260	mmuP	0.102313	FALSE	TRUE	FALSE
BW25113_0261	mmuM	0.0910308	FALSE	TRUE	FALSE
BW25113_0262	afuC	0.106079	FALSE	TRUE	FALSE
BW25113_0263	afuB	0.132143	FALSE	TRUE	FALSE
BW25113_0264	insB1	0.227723	FALSE	TRUE	FALSE
BW25113_0265	insA	0.175676	FALSE	TRUE	FALSE
BW25113_0266	yagB	0.144578	FALSE	TRUE	FALSE
BW25113_0267	yagA	0.115676	FALSE	TRUE	FALSE
BW25113_0268	yagE	0.0864198	FALSE	TRUE	FALSE
BW25113_0269	yagF	0.0843909	FALSE	TRUE	FALSE
BW25113_0270	yagG	0.103884	FALSE	TRUE	FALSE
BW25113_0271	yagH	0.0783553	FALSE	TRUE	FALSE
BW25113_0272	yagI	0.119869	FALSE	TRUE	FALSE
BW25113_0273	argF	0.0919255	FALSE	TRUE	FALSE
BW25113_0274	insB1	0.222772	FALSE	TRUE	FALSE
BW25113_0275	insA	0.144144	FALSE	TRUE	FALSE
BW25113_0276	yagJ	0.106928	FALSE	TRUE	FALSE
BW25113_0277	yagK	0.359841	FALSE	TRUE	FALSE
BW25113_0278	yagL	0.181818	FALSE	TRUE	FALSE
BW25113_0279	yagM	0.0671533	FALSE	TRUE	FALSE
BW25113_0280	yagN	0.240793	FALSE	TRUE	FALSE
BW25113_0281	intF	0.0945584	FALSE	TRUE	FALSE
BW25113_0283	paoD	0.0977836	FALSE	TRUE	FALSE
BW25113_0284	paoC	0.0800681	FALSE	TRUE	FALSE
BW25113_0285	paoB	0.0964798	FALSE	TRUE	FALSE
BW25113_0286	paoA	0.0887681	FALSE	TRUE	FALSE
BW25113_0287	yagU	0.340771	FALSE	TRUE	FALSE
BW25113_0288	ykgJ	0.32197	FALSE	TRUE	FALSE
BW25113_0289	ecpE	0.147627	FALSE	TRUE	FALSE
BW25113_0290	ecpD	0.106383	FALSE	TRUE	FALSE
BW25113_0291	ecpC	0.108309	FALSE	TRUE	FALSE
BW25113_0292	ecpB	0.0875233	FALSE	TRUE	FALSE
BW25113_0293	ecpA	0.133475	FALSE	TRUE	FALSE
BW25113_0294	ecpR	0.0930233	FALSE	TRUE	FALSE
BW25113_0295	ykgL	0.190217	FALSE	TRUE	FALSE
BW25113_0296	ykgM	0.165094	FALSE	TRUE	FALSE
BW25113_0297	eaeH	0.167622	FALSE	TRUE	FALSE
BW25113_0298	insE1	0.141667	FALSE	TRUE	FALSE
BW25113_0299	insF1	0.178417	FALSE	TRUE	FALSE
BW25113_0300	ykgA	0.149635	FALSE	TRUE	FALSE
BW25113_0301	rclC	0.281513	FALSE	TRUE	FALSE
BW25113_0303	rclB	0.026178	FALSE	TRUE	FALSE
BW25113_0304	rclA	0.239171	FALSE	TRUE	FALSE
BW25113_0305	rclR	0.189781	FALSE	TRUE	FALSE
BW25113_0306	ykgE	0.189236	FALSE	TRUE	FALSE
BW25113_0307	ykgF	0.107517	FALSE	TRUE	FALSE
BW25113_0308	ykgG	0.105735	FALSE	TRUE	FALSE
BW25113_0310	ykgH	0.0502793	FALSE	TRUE	FALSE
BW25113_0311	betA	0.111444	FALSE	TRUE	FALSE
BW25113_0312	betB	0.0805768	FALSE	TRUE	FALSE
BW25113_0313	betI	0.105932	FALSE	TRUE	FALSE
BW25113_0314	betT	0.114251	FALSE	TRUE	FALSE
BW25113_0315	yahA	0.268041	FALSE	TRUE	FALSE
BW25113_0316	yahB	0.206158	FALSE	TRUE	FALSE
BW25113_0317	yahC	0.09	FALSE	TRUE	FALSE
BW25113_0318	yahD	0.154321	FALSE	TRUE	FALSE
BW25113_0319	yahE	0.157514	FALSE	TRUE	FALSE
BW25113_0320	yahF	0.0782258	FALSE	TRUE	FALSE
BW25113_0321	yahG	0.0791557	FALSE	TRUE	FALSE
BW25113_0323	yahI	0.0762155	FALSE	TRUE	FALSE
BW25113_0324	yahJ	0.097561	FALSE	TRUE	FALSE
BW25113_0325	yahK	0.145238	FALSE	TRUE	FALSE
BW25113_0326	yahL	0.119266	FALSE	TRUE	FALSE
BW25113_0327	yahM	0.227273	FALSE	TRUE	FALSE
BW25113_0328	yahN	0.208178	FALSE	TRUE	FALSE
BW25113_0329	yahO	0.144144	FALSE	TRUE	FALSE
BW25113_0330	prpR	0.06845	FALSE	TRUE	FALSE
BW25113_0331	prpB	0.0757363	FALSE	TRUE	FALSE
BW25113_0333	prpC	0.0758547	FALSE	TRUE	FALSE
BW25113_0334	prpD	0.0645439	FALSE	TRUE	FALSE
BW25113_0335	prpE	0.0866976	FALSE	TRUE	FALSE
BW25113_0336	codB	0.0674603	FALSE	TRUE	FALSE
BW25113_0337	codA	0.101167	FALSE	TRUE	FALSE
BW25113_0338	cynR	0.0666667	FALSE	TRUE	FALSE
BW25113_0339	cynT	0.0719697	FALSE	TRUE	FALSE
BW25113_0340	cynS	0.071618	FALSE	TRUE	FALSE
BW25113_0341	cynX	0.102703	FALSE	TRUE	FALSE
BW25113_0342	lacA	0.326531	FALSE	TRUE	FALSE
BW25113_0343	lacY	0.256972	FALSE	TRUE	FALSE
BW25113_0344	lacZ	0.112098	FALSE	TRUE	FALSE
BW25113_0345	lacI	0.0991926	FALSE	TRUE	FALSE
BW25113_0346	mhpR	0.0943114	FALSE	TRUE	FALSE
BW25113_0347	mhpA	0.0877719	FALSE	TRUE	FALSE
BW25113_0348	mhpB	0.0819022	FALSE	TRUE	FALSE
BW25113_0349	mhpC	0.140059	FALSE	TRUE	FALSE
BW25113_0350	mhpD	0.0802469	FALSE	TRUE	FALSE
BW25113_0351	mhpF	0.0932983	FALSE	TRUE	FALSE
BW25113_0352	mhpE	0.102217	FALSE	TRUE	FALSE
BW25113_0353	mhpT	0.085567	FALSE	TRUE	FALSE
BW25113_0354	yaiL	0.12963	FALSE	TRUE	FALSE
BW25113_0355	frmB	0.0898204	FALSE	TRUE	FALSE
BW25113_0356	frmA	0.102477	FALSE	TRUE	FALSE
BW25113_0357	frmR	0.103604	FALSE	TRUE	FALSE
BW25113_0358	yaiO	0.220968	FALSE	TRUE	FALSE
BW25113_0360	insC1	0.234694	FALSE	TRUE	FALSE
BW25113_0361	insD1	0.235537	FALSE	TRUE	FALSE
BW25113_0363	yaiP	0.236705	FALSE	TRUE	FALSE
BW25113_0364	yaiS	0.169643	FALSE	TRUE	FALSE
BW25113_0365	tauA	0.0817121	FALSE	TRUE	FALSE
BW25113_0366	tauB	0.0665584	FALSE	TRUE	FALSE
BW25113_0367	tauC	0.0813253	FALSE	TRUE	FALSE
BW25113_0368	tauD	0.0762463	FALSE	TRUE	FALSE
BW25113_0369	hemB	0.00384123	TRUE	FALSE	FALSE
BW25113_0372	insF1	0.179856	FALSE	TRUE	FALSE
BW25113_0373	insE1	0.125	FALSE	TRUE	FALSE
BW25113_0375	yaiV	0.126	FALSE	TRUE	FALSE
BW25113_0376	ampH	0.170259	FALSE	TRUE	FALSE
BW25113_0377	sbmA	0.106448	FALSE	TRUE	FALSE
BW25113_0378	yaiW	0.104903	FALSE	TRUE	FALSE
BW25113_0379	yaiY	0.0883534	FALSE	TRUE	FALSE
BW25113_0380	yaiZ	0.140351	FALSE	TRUE	FALSE
BW25113_0381	ddlA	0.117446	FALSE	TRUE	FALSE
BW25113_0382	iraP	0.397129	FALSE	TRUE	FALSE
BW25113_0383	phoA	0.119929	FALSE	TRUE	FALSE
BW25113_0384	psiF	0.0894942	FALSE	TRUE	FALSE
BW25113_0385	yaiC	0.090604	FALSE	TRUE	FALSE
BW25113_0386	proC	0.0324074	FALSE	TRUE	FALSE
BW25113_0387	yaiI	0.0948509	FALSE	TRUE	FALSE
BW25113_0388	aroL	0.0736342	FALSE	TRUE	FALSE
BW25113_0389	yaiA	0.116883	FALSE	TRUE	FALSE
BW25113_0390	aroM	0.123162	FALSE	TRUE	FALSE
BW25113_0391	yaiE	0.31441	FALSE	TRUE	FALSE
BW25113_0392	ykiA	0.350365	FALSE	TRUE	FALSE
BW25113_0393	rdgC	0.116438	FALSE	TRUE	FALSE
BW25113_0394	mak	0.116598	FALSE	TRUE	FALSE
BW25113_0396	araJ	0.230769	FALSE	TRUE	FALSE
BW25113_0397	sbcC	0.0821755	FALSE	TRUE	FALSE
BW25113_0398	sbcD	0.103842	FALSE	TRUE	FALSE
BW25113_0399	phoB	0.130435	FALSE	TRUE	FALSE
BW25113_0400	phoR	0.123314	FALSE	TRUE	FALSE
BW25113_0401	brnQ	0.0785985	FALSE	TRUE	FALSE
BW25113_0402	proY	0.13	FALSE	TRUE	FALSE
BW25113_0403	malZ	0.111493	FALSE	TRUE	FALSE
BW25113_0404	acpH	0.0965665	FALSE	TRUE	FALSE
BW25113_0405	queA	0.108518	FALSE	TRUE	FALSE
BW25113_0406	tgt	0.131637	FALSE	TRUE	FALSE
BW25113_0407	yajC	0.0898876	FALSE	TRUE	FALSE
BW25113_0408	secD	0.00878378	TRUE	FALSE	FALSE
BW25113_0409	secF	0.0102828	TRUE	FALSE	FALSE
BW25113_0410	yajD	0.142857	FALSE	TRUE	FALSE
BW25113_0411	tsx	0.167842	FALSE	TRUE	FALSE
BW25113_0412	yajI	0.111111	FALSE	TRUE	FALSE
BW25113_0413	nrdR	0.075	FALSE	TRUE	FALSE
BW25113_0414	ribD	0	TRUE	FALSE	FALSE
BW25113_0415	ribE	0	TRUE	FALSE	FALSE
BW25113_0416	nusB	0.0267857	FALSE	TRUE	FALSE
BW25113_0417	thiL	0.00510204	TRUE	FALSE	FALSE
BW25113_0418	pgpA	0.139089	FALSE	TRUE	FALSE
BW25113_0419	yajO	0.101152	FALSE	TRUE	FALSE
BW25113_0420	dxs	0.00201207	TRUE	FALSE	FALSE
BW25113_0421	ispA	0.00138889	TRUE	FALSE	FALSE
BW25113_0422	xseB	0.025641	FALSE	TRUE	FALSE
BW25113_0423	thiI	0.0913006	FALSE	TRUE	FALSE
BW25113_0424	yajL	0.109937	FALSE	TRUE	FALSE
BW25113_0425	panE	0.112329	FALSE	TRUE	FALSE
BW25113_0426	yajQ	0.119289	FALSE	TRUE	FALSE
BW25113_0427	yajR	0.0905764	FALSE	TRUE	FALSE
BW25113_0428	cyoE	0.105189	FALSE	TRUE	FALSE
BW25113_0429	cyoD	0.136364	FALSE	TRUE	FALSE
BW25113_0430	cyoC	0.109533	FALSE	TRUE	FALSE
BW25113_0431	cyoB	0.121079	FALSE	TRUE	FALSE
BW25113_0432	cyoA	0.147368	FALSE	TRUE	FALSE
BW25113_0433	ampG	0.145516	FALSE	TRUE	FALSE
BW25113_0434	yajG	0.178495	FALSE	TRUE	FALSE
BW25113_0435	bolA	0.167969	FALSE	TRUE	FALSE
BW25113_0436	tig	0.134486	FALSE	TRUE	FALSE
BW25113_0437	clpP	0.13	FALSE	TRUE	FALSE
BW25113_0438	clpX	0.119491	FALSE	TRUE	FALSE
BW25113_0439	lon	0.069496	FALSE	TRUE	FALSE
BW25113_0440	hupB	0.196347	FALSE	TRUE	FALSE
BW25113_0441	ppiD	0.160214	FALSE	TRUE	FALSE
BW25113_0442	ybaV	0.157718	FALSE	TRUE	FALSE
BW25113_0443	fadM	0.109034	FALSE	TRUE	FALSE
BW25113_0444	queC	0.15233	FALSE	TRUE	FALSE
BW25113_0445	ybaE	0.131521	FALSE	TRUE	FALSE
BW25113_0446	cof	0.117199	FALSE	TRUE	FALSE
BW25113_0447	ybaO	0.0948509	FALSE	TRUE	FALSE
BW25113_0448	mdlA	0.121917	FALSE	TRUE	FALSE
BW25113_0449	mdlB	0.119916	FALSE	TRUE	FALSE
BW25113_0450	glnK	0.0915751	FALSE	TRUE	FALSE
BW25113_0451	amtB	0.109602	FALSE	TRUE	FALSE
BW25113_0452	tesB	0.121916	FALSE	TRUE	FALSE
BW25113_0453	ybaY	0.115468	FALSE	TRUE	FALSE
BW25113_0454	ybaZ	0.0897436	FALSE	TRUE	FALSE
BW25113_0455	ffs	0.0108696	TRUE	FALSE	FALSE
BW25113_0456	ybaA	0.0809859	FALSE	TRUE	FALSE
BW25113_0457	ylaB	0.191781	FALSE	TRUE	FALSE
BW25113_0458	ylaC	0.164456	FALSE	TRUE	FALSE
BW25113_0459	maa	0.257919	FALSE	TRUE	FALSE
BW25113_0460	hha	0.316384	FALSE	TRUE	FALSE
BW25113_0461	tomB	0.335548	FALSE	TRUE	FALSE
BW25113_0462	acrB	0.168254	FALSE	TRUE	FALSE
BW25113_0463	acrA	0.174686	FALSE	TRUE	FALSE
BW25113_0464	acrR	0.240385	FALSE	TRUE	FALSE
BW25113_0465	mscK	0.130435	FALSE	TRUE	FALSE
BW25113_0466	ybaM	0.0615385	FALSE	TRUE	FALSE
BW25113_0467	priC	0.132075	FALSE	TRUE	FALSE
BW25113_0468	ybaN	0.108553	FALSE	TRUE	FALSE
BW25113_0469	apt	0.133484	FALSE	TRUE	FALSE
BW25113_0470	dnaX	0	TRUE	FALSE	FALSE
BW25113_0471	ybaB	0.102273	FALSE	TRUE	FALSE
BW25113_0472	recR	0.117284	FALSE	TRUE	FALSE
BW25113_0473	htpG	0.149234	FALSE	TRUE	FALSE
BW25113_0474	adk	0	TRUE	FALSE	FALSE
BW25113_0475	hemH	0.00129702	TRUE	FALSE	FALSE
BW25113_0476	aes	0.10026	FALSE	TRUE	FALSE
BW25113_0477	gsk	0.135885	FALSE	TRUE	FALSE
BW25113_0478	ybaL	0.122115	FALSE	TRUE	FALSE
BW25113_0479	fsr	0.0798362	FALSE	TRUE	FALSE
BW25113_0480	ushA	0.0831444	FALSE	TRUE	FALSE
BW25113_0481	ybaK	0.078125	FALSE	TRUE	FALSE
BW25113_0482	ybaP	0.0894819	FALSE	TRUE	FALSE
BW25113_0483	ybaQ	0.105839	FALSE	TRUE	FALSE
BW25113_0484	copA	0.133167	FALSE	TRUE	FALSE
BW25113_0485	glsA	0.121821	FALSE	TRUE	FALSE
BW25113_0486	ybaT	0.118841	FALSE	TRUE	FALSE
BW25113_0487	cueR	0.10061	FALSE	TRUE	FALSE
BW25113_0488	ybbJ	0.113821	FALSE	TRUE	FALSE
BW25113_0489	qmcA	0.108696	FALSE	TRUE	FALSE
BW25113_0490	fetA	0.216912	FALSE	TRUE	FALSE
BW25113_0491	fetB	0.25641	FALSE	TRUE	FALSE
BW25113_0492	ybbN	0.131387	FALSE	TRUE	FALSE
BW25113_0493	ybbO	0.108025	FALSE	TRUE	FALSE
BW25113_0494	tesA	0.0934394	FALSE	TRUE	FALSE
BW25113_0495	ybbA	0.0889292	FALSE	TRUE	FALSE
BW25113_0496	ybbP	0.111743	FALSE	TRUE	FALSE
BW25113_0497	rhsD	0.137226	FALSE	TRUE	FALSE
BW25113_0498	ybbC	0.03367	FALSE	TRUE	FALSE
BW25113_0499	rhsH	0.195423	FALSE	TRUE	FALSE
BW25113_0501	ybbD	0.0559796	FALSE	TRUE	FALSE
BW25113_0502	ylbG	0.091716	FALSE	TRUE	FALSE
BW25113_0503	mnmH	0.0866591	FALSE	TRUE	FALSE
BW25113_0504	allS	0.064603	FALSE	TRUE	FALSE
BW25113_0505	allA	0.0801034	FALSE	TRUE	FALSE
BW25113_0506	allR	0.088685	FALSE	TRUE	FALSE
BW25113_0507	gcl	0.113604	FALSE	TRUE	FALSE
BW25113_0508	hyi	0.134831	FALSE	TRUE	FALSE
BW25113_0509	glxR	0.180142	FALSE	TRUE	FALSE
BW25113_0511	ybbW	0.206867	FALSE	TRUE	FALSE
BW25113_0512	allB	0.087156	FALSE	TRUE	FALSE
BW25113_0513	ybbY	0.164107	FALSE	TRUE	FALSE
BW25113_0514	glxK	0.101307	FALSE	TRUE	FALSE
BW25113_0515	allE	0.269841	FALSE	TRUE	FALSE
BW25113_0516	allC	0.215152	FALSE	TRUE	FALSE
BW25113_0517	allD	0.145238	FALSE	TRUE	FALSE
BW25113_0518	fdrA	0.0823353	FALSE	TRUE	FALSE
BW25113_0520	ylbF	0.0779817	FALSE	TRUE	FALSE
BW25113_0521	ybcF	0.0837989	FALSE	TRUE	FALSE
BW25113_0522	purK	0.0619159	FALSE	TRUE	FALSE
BW25113_0523	purE	0.0857843	FALSE	TRUE	FALSE
BW25113_0524	lpxH	0	TRUE	FALSE	FALSE
BW25113_0525	ppiB	0.00251889	TRUE	FALSE	FALSE
BW25113_0526	cysS	0.0018018	TRUE	FALSE	FALSE
BW25113_0527	ybcI	0.069378	FALSE	TRUE	FALSE
BW25113_0528	ybcJ	0.0935673	FALSE	TRUE	FALSE
BW25113_0529	folD	0.00431655	TRUE	FALSE	FALSE
BW25113_0530	sfmA	0.149425	FALSE	TRUE	FALSE
BW25113_0531	sfmC	0.145946	FALSE	TRUE	FALSE
BW25113_0532	sfmD	0.221689	FALSE	TRUE	FALSE
BW25113_0533	sfmH	0.158629	FALSE	TRUE	FALSE
BW25113_0534	sfmF	0.214976	FALSE	TRUE	FALSE
BW25113_0535	sfmZ	0.120316	FALSE	TRUE	FALSE
BW25113_0536	argU	0	TRUE	FALSE	FALSE
BW25113_0537	intD	0.130901	FALSE	TRUE	FALSE
BW25113_0539	exoD	0.106667	FALSE	TRUE	FALSE
BW25113_0540	insE1	0.120833	FALSE	TRUE	FALSE
BW25113_0541	insF1	0.178417	FALSE	TRUE	FALSE
BW25113_0542	renD	0.184505	FALSE	TRUE	FALSE
BW25113_0543	emrE	0.299625	FALSE	TRUE	FALSE
BW25113_0544	ybcK	0.0155356	FALSE	FALSE	TRUE
BW25113_0545	ybcL	0.253394	FALSE	TRUE	FALSE
BW25113_0546	ybcM	0.09375	FALSE	TRUE	FALSE
BW25113_0547	ybcN	0.155738	FALSE	TRUE	FALSE
BW25113_0548	ninE	0.0875912	FALSE	TRUE	FALSE
BW25113_0549	ybcO	0.124464	FALSE	TRUE	FALSE
BW25113_0550	rusA	0.140893	FALSE	TRUE	FALSE
BW25113_0551	quuD	0.214286	FALSE	TRUE	FALSE
BW25113_0552	insH1	0.229448	FALSE	TRUE	FALSE
BW25113_0553	nmpC	0.222947	FALSE	TRUE	FALSE
BW25113_0554	essD	0.310345	FALSE	TRUE	FALSE
BW25113_0555	rrrD	0.2775	FALSE	TRUE	FALSE
BW25113_0556	rzpD	0.221622	FALSE	TRUE	FALSE
BW25113_0557	borD	0.275424	FALSE	TRUE	FALSE
BW25113_0558	ybcV	0.0395137	FALSE	TRUE	FALSE
BW25113_0559	ybcW	0.341317	FALSE	TRUE	FALSE
BW25113_0560	nohD	0.0776256	FALSE	TRUE	FALSE
BW25113_0561	tfaD	0.0909091	FALSE	TRUE	FALSE
BW25113_0562	ybcY	0.169524	FALSE	TRUE	FALSE
BW25113_0563	tfaX	0.176871	FALSE	TRUE	FALSE
BW25113_0564	appY	0.01	TRUE	FALSE	FALSE
BW25113_0565	ompT	0.340314	FALSE	TRUE	FALSE
BW25113_0566	envY	0.147541	FALSE	TRUE	FALSE
BW25113_0567	ybcH	0.0729313	FALSE	TRUE	FALSE
BW25113_0568	nfrA	0.0786045	FALSE	TRUE	FALSE
BW25113_0569	nfrB	0.0887277	FALSE	TRUE	FALSE
BW25113_0570	cusS	0.0935065	FALSE	TRUE	FALSE
BW25113_0571	cusR	0.0839416	FALSE	TRUE	FALSE
BW25113_0572	cusC	0.249091	FALSE	TRUE	FALSE
BW25113_0573	cusF	0.35206	FALSE	TRUE	FALSE
BW25113_0574	cusB	0.138776	FALSE	TRUE	FALSE
BW25113_0575	cusA	0.101749	FALSE	TRUE	FALSE
BW25113_0576	pheP	0.0988214	FALSE	TRUE	FALSE
BW25113_0577	ybdG	0.326	FALSE	TRUE	FALSE
BW25113_0578	nfsB	0.135496	FALSE	TRUE	FALSE
BW25113_0579	ybdF	0.0774411	FALSE	TRUE	FALSE
BW25113_0580	ybdJ	0.104478	FALSE	TRUE	FALSE
BW25113_0581	ybdK	0.0936455	FALSE	TRUE	FALSE
BW25113_0582	insL1	0.159371	FALSE	TRUE	FALSE
BW25113_0583	entD	0.0643863	FALSE	TRUE	FALSE
BW25113_0584	fepA	0.0920245	FALSE	TRUE	FALSE
BW25113_0585	fes	0.0851506	FALSE	TRUE	FALSE
BW25113_0586	entF	0.0856407	FALSE	TRUE	FALSE
BW25113_0587	fepE	0.154185	FALSE	TRUE	FALSE
BW25113_0588	fepC	0.0948012	FALSE	TRUE	FALSE
BW25113_0589	fepG	0.0918239	FALSE	TRUE	FALSE
BW25113_0590	fepD	0.101863	FALSE	TRUE	FALSE
BW25113_0591	entS	0.0799201	FALSE	TRUE	FALSE
BW25113_0592	fepB	0.0704042	FALSE	TRUE	FALSE
BW25113_0593	entC	0.0774947	FALSE	TRUE	FALSE
BW25113_0594	entE	0.0977502	FALSE	TRUE	FALSE
BW25113_0595	entB	0.0813953	FALSE	TRUE	FALSE
BW25113_0596	entA	0.096828	FALSE	TRUE	FALSE
BW25113_0597	entH	0.0963855	FALSE	TRUE	FALSE
BW25113_0598	cstA	0.102017	FALSE	TRUE	FALSE
BW25113_0599	ybdH	0.0973654	FALSE	TRUE	FALSE
BW25113_0600	ybdL	0.0936491	FALSE	TRUE	FALSE
BW25113_0601	ybdM	0.109127	FALSE	TRUE	FALSE
BW25113_0602	ybdN	0.107472	FALSE	TRUE	FALSE
BW25113_0603	ybdO	0.121715	FALSE	TRUE	FALSE
BW25113_0604	dsbG	0.185309	FALSE	TRUE	FALSE
BW25113_0605	ahpC	0.106195	FALSE	TRUE	FALSE
BW25113_0606	ahpF	0.118022	FALSE	TRUE	FALSE
BW25113_0607	uspG	0.162319	FALSE	TRUE	FALSE
BW25113_0608	ybdR	0.106747	FALSE	TRUE	FALSE
BW25113_0610	rnk	0.118541	FALSE	TRUE	FALSE
BW25113_0611	rna	0.0927357	FALSE	TRUE	FALSE
BW25113_0612	citT	0.100683	FALSE	TRUE	FALSE
BW25113_0613	citG	0.0723404	FALSE	TRUE	FALSE
BW25113_0614	citX	0.081448	FALSE	TRUE	FALSE
BW25113_0615	citF	0.0798696	FALSE	TRUE	FALSE
BW25113_0616	citE	0.0809328	FALSE	TRUE	FALSE
BW25113_0617	citD	0.0753138	FALSE	TRUE	FALSE
BW25113_0618	citC	0.133098	FALSE	TRUE	FALSE
BW25113_0619	citA	0.110609	FALSE	TRUE	FALSE
BW25113_0620	citB	0.176147	FALSE	TRUE	FALSE
BW25113_0621	dcuC	0.131532	FALSE	TRUE	FALSE
BW25113_0622	pagP	0.18931	FALSE	TRUE	FALSE
BW25113_0623	cspE	0.0654762	FALSE	TRUE	FALSE
BW25113_0624	flc	0.0941558	FALSE	TRUE	FALSE
BW25113_0627	tatE	0.109756	FALSE	TRUE	FALSE
BW25113_0628	lipA	0	TRUE	FALSE	FALSE
BW25113_0629	ybeF	0.223822	FALSE	TRUE	FALSE
BW25113_0630	lipB	0.0194553	FALSE	FALSE	TRUE
BW25113_0631	ybeD	0.0188679	FALSE	FALSE	TRUE
BW25113_0632	dacA	0.0979381	FALSE	TRUE	FALSE
BW25113_0633	rlpA	0.106529	FALSE	TRUE	FALSE
BW25113_0634	mrdB	0.00673401	TRUE	FALSE	FALSE
BW25113_0635	mrdA	0.00459921	TRUE	FALSE	FALSE
BW25113_0636	rlmH	0.0930851	FALSE	TRUE	FALSE
BW25113_0637	rsfS	0.105469	FALSE	TRUE	FALSE
BW25113_0638	cobC	0.120408	FALSE	TRUE	FALSE
BW25113_0639	nadD	0.00194553	TRUE	FALSE	FALSE
BW25113_0640	holA	0	TRUE	FALSE	FALSE
BW25113_0641	lptE	0.00214592	TRUE	FALSE	FALSE
BW25113_0642	leuS	0	TRUE	FALSE	FALSE
BW25113_0643	ybeL	0.0930233	FALSE	TRUE	FALSE
BW25113_0644	ybeQ	0.193878	FALSE	TRUE	FALSE
BW25113_0645	ybeR	0.227113	FALSE	TRUE	FALSE
BW25113_0646	djlB	0.210664	FALSE	TRUE	FALSE
BW25113_0647	ybeT	0.267416	FALSE	TRUE	FALSE
BW25113_0648	ybeU	0.204225	FALSE	TRUE	FALSE
BW25113_0649	djlC	0.107573	FALSE	TRUE	FALSE
BW25113_0650	hscC	0.116679	FALSE	TRUE	FALSE
BW25113_0651	rihA	0.117333	FALSE	TRUE	FALSE
BW25113_0652	gltL	0.0756014	FALSE	TRUE	FALSE
BW25113_0653	gltK	0.0850277	FALSE	TRUE	FALSE
BW25113_0654	gltJ	0.0910624	FALSE	TRUE	FALSE
BW25113_0655	gltI	0.0548697	FALSE	TRUE	FALSE
BW25113_0656	insH1	0.225767	FALSE	TRUE	FALSE
BW25113_0657	lnt	0.00081103	TRUE	FALSE	FALSE
BW25113_0658	ybeX	0.121986	FALSE	TRUE	FALSE
BW25113_0659	ybeY	0.00797872	TRUE	FALSE	FALSE
BW25113_0660	ybeZ	0.0864346	FALSE	TRUE	FALSE
BW25113_0661	miaB	0.111306	FALSE	TRUE	FALSE
BW25113_0662	ubiF	0.0254777	FALSE	TRUE	FALSE
BW25113_0664	glnX	0.0983607	FALSE	TRUE	FALSE
BW25113_0665	glnV	0.0491803	FALSE	TRUE	FALSE
BW25113_0666	metU	0.0634921	FALSE	TRUE	FALSE
BW25113_0668	glnW	0.0327869	FALSE	TRUE	FALSE
BW25113_0670	glnU	0.0163934	FALSE	FALSE	TRUE
BW25113_0672	leuW	0	TRUE	FALSE	FALSE
BW25113_0673	metT	0.015873	FALSE	FALSE	TRUE
BW25113_0674	asnB	0.127532	FALSE	TRUE	FALSE
BW25113_0675	umpH	0.112769	FALSE	TRUE	FALSE
BW25113_0676	nagC	0.0839304	FALSE	TRUE	FALSE
BW25113_0677	nagA	0.102063	FALSE	TRUE	FALSE
BW25113_0678	nagB	0.0764431	FALSE	TRUE	FALSE
BW25113_0679	nagE	0.1161	FALSE	TRUE	FALSE
BW25113_0680	glnS	0	TRUE	FALSE	FALSE
BW25113_0681	chiP	0.0754215	FALSE	TRUE	FALSE
BW25113_0682	chiQ	0.0722433	FALSE	TRUE	FALSE
BW25113_0683	fur	0.0334262	FALSE	TRUE	FALSE
BW25113_0684	fldA	0	TRUE	FALSE	FALSE
BW25113_0685	ybfE	0.0762712	FALSE	TRUE	FALSE
BW25113_0686	ybfF	0.0946166	FALSE	TRUE	FALSE
BW25113_0687	seqA	0.0273973	FALSE	TRUE	FALSE
BW25113_0688	pgm	0.102056	FALSE	TRUE	FALSE
BW25113_0689	ybfP	0.221662	FALSE	TRUE	FALSE
BW25113_0691	ybfG	0.28023	FALSE	TRUE	FALSE
BW25113_0692	potE	0.106061	FALSE	TRUE	FALSE
BW25113_0693	speF	0.0993754	FALSE	TRUE	FALSE
BW25113_0694	kdpE	0.113971	FALSE	TRUE	FALSE
BW25113_0695	kdpD	0.0823639	FALSE	TRUE	FALSE
BW25113_0696	kdpC	0.0915033	FALSE	TRUE	FALSE
BW25113_0697	kdpB	0.0798294	FALSE	TRUE	FALSE
BW25113_0698	kdpA	0.0813433	FALSE	TRUE	FALSE
BW25113_0699	ybfA	0.0538922	FALSE	TRUE	FALSE
BW25113_0700	rhsC	0.126043	FALSE	TRUE	FALSE
BW25113_0702	ybfB	0.00760456	TRUE	FALSE	FALSE
BW25113_0703	rhsO	0.216927	FALSE	TRUE	FALSE
BW25113_0704	ybfC	0.0241228	FALSE	TRUE	FALSE
BW25113_0705	ybfL	0.0812294	FALSE	TRUE	FALSE
BW25113_0706	ybfD	0.14918	FALSE	TRUE	FALSE
BW25113_0707	ybgA	0.0759804	FALSE	TRUE	FALSE
BW25113_0708	phr	0.0791557	FALSE	TRUE	FALSE
BW25113_0709	dtpD	0.0860034	FALSE	TRUE	FALSE
BW25113_0710	ybgI	0.0704698	FALSE	TRUE	FALSE
BW25113_0711	ybgJ	0.0834915	FALSE	TRUE	FALSE
BW25113_0712	ybgK	0.107095	FALSE	TRUE	FALSE
BW25113_0713	ybgL	0.0696095	FALSE	TRUE	FALSE
BW25113_0714	nei	0.0757098	FALSE	TRUE	FALSE
BW25113_0715	abrB	0.107271	FALSE	TRUE	FALSE
BW25113_0716	ybgO	0.114118	FALSE	TRUE	FALSE
BW25113_0717	ybgP	0.0615385	FALSE	TRUE	FALSE
BW25113_0718	ybgQ	0.12551	FALSE	TRUE	FALSE
BW25113_0719	ybgD	0.250549	FALSE	TRUE	FALSE
BW25113_0720	gltA	0.106031	FALSE	TRUE	FALSE
BW25113_0721	sdhC	0.099359	FALSE	TRUE	FALSE
BW25113_0722	sdhD	0.0964286	FALSE	TRUE	FALSE
BW25113_0723	sdhA	0.0939929	FALSE	TRUE	FALSE
BW25113_0724	sdhB	0.0782609	FALSE	TRUE	FALSE
BW25113_0726	sucA	0.0807315	FALSE	TRUE	FALSE
BW25113_0727	sucB	0.0327869	FALSE	TRUE	FALSE
BW25113_0728	sucC	0.0973262	FALSE	TRUE	FALSE
BW25113_0729	sucD	0.106322	FALSE	TRUE	FALSE
BW25113_0730	mngR	0.0794473	FALSE	TRUE	FALSE
BW25113_0731	mngA	0.0707517	FALSE	TRUE	FALSE
BW25113_0732	mngB	0.104364	FALSE	TRUE	FALSE
BW25113_0733	cydA	0.00318218	TRUE	FALSE	FALSE
BW25113_0734	cydB	0.00438596	TRUE	FALSE	FALSE
BW25113_0735	ybgE	0.122881	FALSE	TRUE	FALSE
BW25113_0736	ybgC	0.0953846	FALSE	TRUE	FALSE
BW25113_0737	tolQ	0.106306	FALSE	TRUE	FALSE
BW25113_0738	tolR	0.147826	FALSE	TRUE	FALSE
BW25113_0739	tolA	0.0996055	FALSE	TRUE	FALSE
BW25113_0740	tolB	0.130435	FALSE	TRUE	FALSE
BW25113_0741	pal	0.174641	FALSE	TRUE	FALSE
BW25113_0742	ybgF	0.107256	FALSE	TRUE	FALSE
BW25113_0743	lysT	0.0322581	FALSE	TRUE	FALSE
BW25113_0744	valT	0.0806452	FALSE	TRUE	FALSE
BW25113_0745	lysW	0.0483871	FALSE	TRUE	FALSE
BW25113_0746	valZ	0.112903	FALSE	TRUE	FALSE
BW25113_0747	lysY	0.0483871	FALSE	TRUE	FALSE
BW25113_0748	lysZ	0.0483871	FALSE	TRUE	FALSE
BW25113_0749	lysQ	0.0645161	FALSE	TRUE	FALSE
BW25113_0750	nadA	0.0633971	FALSE	TRUE	FALSE
BW25113_0751	pnuC	0.100694	FALSE	TRUE	FALSE
BW25113_0752	zitB	0.102122	FALSE	TRUE	FALSE
BW25113_0753	ybgS	0.101639	FALSE	TRUE	FALSE
BW25113_0754	aroG	0.0640569	FALSE	TRUE	FALSE
BW25113_0755	gpmA	0.0713101	FALSE	TRUE	FALSE
BW25113_0756	galM	0.062425	FALSE	TRUE	FALSE
BW25113_0757	galK	0.0542888	FALSE	TRUE	FALSE
BW25113_0758	galT	0.0548272	FALSE	TRUE	FALSE
BW25113_0759	galE	0.0601227	FALSE	TRUE	FALSE
BW25113_0760	modF	0.086514	FALSE	TRUE	FALSE
BW25113_0761	modE	0.0947867	FALSE	TRUE	FALSE
BW25113_0762	acrZ	0.125	FALSE	TRUE	FALSE
BW25113_0763	modA	0.0919355	FALSE	TRUE	FALSE
BW25113_0764	modB	0.0923913	FALSE	TRUE	FALSE
BW25113_0765	modC	0.0706714	FALSE	TRUE	FALSE
BW25113_0766	ybhA	0.0791476	FALSE	TRUE	FALSE
BW25113_0767	pgl	0.066416	FALSE	TRUE	FALSE
BW25113_0768	ybhD	0.125654	FALSE	TRUE	FALSE
BW25113_0769	ybhH	0.193357	FALSE	TRUE	FALSE
BW25113_0770	ybhI	0.208188	FALSE	TRUE	FALSE
BW25113_0771	ybhJ	0.109392	FALSE	TRUE	FALSE
BW25113_0772	ybhC	0.122568	FALSE	TRUE	FALSE
BW25113_0773	ybhB	0.0966057	FALSE	TRUE	FALSE
BW25113_0774	bioA	0.0755814	FALSE	TRUE	FALSE
BW25113_0775	bioB	0.0708283	FALSE	TRUE	FALSE
BW25113_0776	bioF	0.0713514	FALSE	TRUE	FALSE
BW25113_0777	bioC	0.110561	FALSE	TRUE	FALSE
BW25113_0778	bioD	0.0827206	FALSE	TRUE	FALSE
BW25113_0779	uvrB	0.100124	FALSE	TRUE	FALSE
BW25113_0780	ybhK	0.0685871	FALSE	TRUE	FALSE
BW25113_0781	moaA	0.108586	FALSE	TRUE	FALSE
BW25113_0782	moaB	0.10219	FALSE	TRUE	FALSE
BW25113_0783	moaC	0.0974359	FALSE	TRUE	FALSE
BW25113_0784	moaD	0.0656566	FALSE	TRUE	FALSE
BW25113_0785	moaE	0.107438	FALSE	TRUE	FALSE
BW25113_0786	ybhL	0.143363	FALSE	TRUE	FALSE
BW25113_0787	ybhM	0.187063	FALSE	TRUE	FALSE
BW25113_0788	ybhN	0.101695	FALSE	TRUE	FALSE
BW25113_0789	clsB	0	TRUE	FALSE	FALSE
BW25113_0790	ybhP	0.0688525	FALSE	TRUE	FALSE
BW25113_0791	ybhQ	0.0911854	FALSE	TRUE	FALSE
BW25113_0792	ybhR	0.0710259	FALSE	TRUE	FALSE
BW25113_0793	ybhS	0.089207	FALSE	TRUE	FALSE
BW25113_0794	ybhF	0.0913012	FALSE	TRUE	FALSE
BW25113_0795	ybhG	0.0998752	FALSE	TRUE	FALSE
BW25113_0796	ybiH	0.0855019	FALSE	TRUE	FALSE
BW25113_0797	rhlE	0.1043	FALSE	TRUE	FALSE
BW25113_0798	ybiA	0.0594315	FALSE	TRUE	FALSE
BW25113_0799	dinG	0.0761185	FALSE	TRUE	FALSE
BW25113_0800	ybiB	0.115435	FALSE	TRUE	FALSE
BW25113_0801	ybiC	0.0908046	FALSE	TRUE	FALSE
BW25113_0802	ybiJ	0.0669856	FALSE	TRUE	FALSE
BW25113_0803	ybiI	0.055814	FALSE	TRUE	FALSE
BW25113_0804	ybiX	0.09375	FALSE	TRUE	FALSE
BW25113_0805	fiu	0.0782704	FALSE	TRUE	FALSE
BW25113_0806	mcbA	0.0861244	FALSE	TRUE	FALSE
BW25113_0807	rlmF	0.103634	FALSE	TRUE	FALSE
BW25113_0808	ybiO	0.0701459	FALSE	TRUE	FALSE
BW25113_0809	glnQ	0.0759931	FALSE	TRUE	FALSE
BW25113_0810	glnP	0.0984848	FALSE	TRUE	FALSE
BW25113_0811	glnH	0.0751252	FALSE	TRUE	FALSE
BW25113_0812	dps	0.163366	FALSE	TRUE	FALSE
BW25113_0813	rhtA	0.0912921	FALSE	TRUE	FALSE
BW25113_0814	ompX	0.157005	FALSE	TRUE	FALSE
BW25113_0815	ybiP	0.115142	FALSE	TRUE	FALSE
BW25113_0817	mntR	0.0930851	FALSE	TRUE	FALSE
BW25113_0818	ybiR	0.0936455	FALSE	TRUE	FALSE
BW25113_0819	ldtB	0.149254	FALSE	TRUE	FALSE
BW25113_0820	ybiT	0.0894118	FALSE	TRUE	FALSE
BW25113_0821	ybiU	0.10355	FALSE	TRUE	FALSE
BW25113_0822	ybiV	0.0672783	FALSE	TRUE	FALSE
BW25113_0823	ybiW	0.0729327	FALSE	TRUE	FALSE
BW25113_0824	ybiY	0.0944444	FALSE	TRUE	FALSE
BW25113_0825	fsaA	0.079096	FALSE	TRUE	FALSE
BW25113_0826	moeB	0.1	FALSE	TRUE	FALSE
BW25113_0827	moeA	0.0838384	FALSE	TRUE	FALSE
BW25113_0828	iaaA	0.0749354	FALSE	TRUE	FALSE
BW25113_0829	gsiA	0.082777	FALSE	TRUE	FALSE
BW25113_0830	gsiB	0.080292	FALSE	TRUE	FALSE
BW25113_0831	gsiC	0.0895522	FALSE	TRUE	FALSE
BW25113_0832	gsiD	0.108219	FALSE	TRUE	FALSE
BW25113_0833	yliE	0.124934	FALSE	TRUE	FALSE
BW25113_0834	yliF	0.19061	FALSE	TRUE	FALSE
BW25113_0835	rimO	0.0800377	FALSE	TRUE	FALSE
BW25113_0836	bssR	0.0974026	FALSE	TRUE	FALSE
BW25113_0837	yliI	0.0592841	FALSE	TRUE	FALSE
BW25113_0838	gstB	0.0636183	FALSE	TRUE	FALSE
BW25113_0839	dacC	0.0893043	FALSE	TRUE	FALSE
BW25113_0840	deoR	0.0656814	FALSE	TRUE	FALSE
BW25113_0841	ybjG	0.085595	FALSE	TRUE	FALSE
BW25113_0842	mdfA	0.0921986	FALSE	TRUE	FALSE
BW25113_0843	ybjH	0.104803	FALSE	TRUE	FALSE
BW25113_0844	ybjI	0.0993884	FALSE	TRUE	FALSE
BW25113_0845	ybjJ	0.0835913	FALSE	TRUE	FALSE
BW25113_0846	rcdA	0.0881671	FALSE	TRUE	FALSE
BW25113_0847	ybjL	0.105926	FALSE	TRUE	FALSE
BW25113_0848	ybjM	0.128289	FALSE	TRUE	FALSE
BW25113_0849	grxA	0.115385	FALSE	TRUE	FALSE
BW25113_0850	ybjC	0.107759	FALSE	TRUE	FALSE
BW25113_0851	nfsA	0.107081	FALSE	TRUE	FALSE
BW25113_0852	rimK	0.0539419	FALSE	TRUE	FALSE
BW25113_0853	ybjN	0.0574413	FALSE	TRUE	FALSE
BW25113_0854	potF	0.0505051	FALSE	TRUE	FALSE
BW25113_0855	potG	0.061674	FALSE	TRUE	FALSE
BW25113_0856	potH	0.0759162	FALSE	TRUE	FALSE
BW25113_0857	potI	0.0501475	FALSE	TRUE	FALSE
BW25113_0858	ybjO	0.0966921	FALSE	TRUE	FALSE
BW25113_0859	rlmC	0.10177	FALSE	TRUE	FALSE
BW25113_0860	artJ	0.059727	FALSE	TRUE	FALSE
BW25113_0861	artM	0.13594	FALSE	TRUE	FALSE
BW25113_0862	artQ	0.0834783	FALSE	TRUE	FALSE
BW25113_0863	artI	0.0989761	FALSE	TRUE	FALSE
BW25113_0864	artP	0.107692	FALSE	TRUE	FALSE
BW25113_0865	ybjP	0.115942	FALSE	TRUE	FALSE
BW25113_0866	ybjQ	0.0615385	FALSE	TRUE	FALSE
BW25113_0867	amiD	0.102256	FALSE	TRUE	FALSE
BW25113_0868	ybjS	0.116995	FALSE	TRUE	FALSE
BW25113_0869	ybjT	0.0733624	FALSE	TRUE	FALSE
BW25113_0870	ltaE	0.0660848	FALSE	TRUE	FALSE
BW25113_0871	poxB	0.0885984	FALSE	TRUE	FALSE
BW25113_0872	hcr	0.0913771	FALSE	TRUE	FALSE
BW25113_0873	hcp	0.0846561	FALSE	TRUE	FALSE
BW25113_0874	ybjE	0.151389	FALSE	TRUE	FALSE
BW25113_0875	aqpZ	0.129032	FALSE	TRUE	FALSE
BW25113_0876	ybjD	0.0714823	FALSE	TRUE	FALSE
BW25113_0877	ybjX	0.101887	FALSE	TRUE	FALSE
BW25113_0878	macA	0.0626398	FALSE	TRUE	FALSE
BW25113_0879	macB	0.0859525	FALSE	TRUE	FALSE
BW25113_0880	cspD	0.0828729	FALSE	TRUE	FALSE
BW25113_0881	clpS	0.0544747	FALSE	TRUE	FALSE
BW25113_0882	clpA	0.0894131	FALSE	TRUE	FALSE
BW25113_0883	serW	0.0694444	FALSE	TRUE	FALSE
BW25113_0884	infA	0.00564972	TRUE	FALSE	FALSE
BW25113_0885	aat	0.129204	FALSE	TRUE	FALSE
BW25113_0886	cydC	0.00870827	TRUE	FALSE	FALSE
BW25113_0887	cydD	0.00989399	TRUE	FALSE	FALSE
BW25113_0888	trxB	0.0297158	FALSE	TRUE	FALSE
BW25113_0889	lrp	0.123426	FALSE	TRUE	FALSE
BW25113_0890	ftsK	0.031015	FALSE	TRUE	FALSE
BW25113_0891	lolA	0	TRUE	FALSE	FALSE
BW25113_0892	rarA	0.0845725	FALSE	TRUE	FALSE
BW25113_0893	serS	0	TRUE	FALSE	FALSE
BW25113_0894	dmsA	0.0633623	FALSE	TRUE	FALSE
BW25113_0895	dmsB	0.0725806	FALSE	TRUE	FALSE
BW25113_0896	dmsC	0.099711	FALSE	TRUE	FALSE
BW25113_0897	ycaC	0.0457256	FALSE	TRUE	FALSE
BW25113_0898	ycaD	0.111835	FALSE	TRUE	FALSE
BW25113_0899	ycaM	0.134498	FALSE	TRUE	FALSE
BW25113_0900	ycaN	0.145405	FALSE	TRUE	FALSE
BW25113_0901	ycaK	0.190275	FALSE	TRUE	FALSE
BW25113_0902	pflA	0.0573356	FALSE	TRUE	FALSE
BW25113_0903	pflB	0.11549	FALSE	TRUE	FALSE
BW25113_0904	focA	0.136628	FALSE	TRUE	FALSE
BW25113_0905	ycaO	0.119943	FALSE	TRUE	FALSE
BW25113_0906	ycaP	0.0864865	FALSE	TRUE	FALSE
BW25113_0907	serC	0.0744559	FALSE	TRUE	FALSE
BW25113_0908	aroA	0.0807393	FALSE	TRUE	FALSE
BW25113_0909	ycaL	0.0831974	FALSE	TRUE	FALSE
BW25113_0910	cmk	0.00729927	TRUE	FALSE	FALSE
BW25113_0911	rpsA	0.00447761	TRUE	FALSE	FALSE
BW25113_0912	ihfB	0.0742358	FALSE	TRUE	FALSE
BW25113_0913	ycaI	0.0849421	FALSE	TRUE	FALSE
BW25113_0914	msbA	0.000713776	TRUE	FALSE	FALSE
BW25113_0915	lpxK	0.00126422	TRUE	FALSE	FALSE
BW25113_0916	ycaQ	0.0790274	FALSE	TRUE	FALSE
BW25113_0917	ycaR	0	TRUE	FALSE	FALSE
BW25113_0918	kdsB	0	TRUE	FALSE	FALSE
BW25113_0919	ycbJ	0.0837989	FALSE	TRUE	FALSE
BW25113_0920	ycbC	0.0625	FALSE	TRUE	FALSE
BW25113_0921	smtA	0.0746032	FALSE	TRUE	FALSE
BW25113_0922	mukF	0.00283286	TRUE	FALSE	FALSE
BW25113_0923	mukE	0.00707965	TRUE	FALSE	FALSE
BW25113_0924	mukB	0.00112076	TRUE	FALSE	FALSE
BW25113_0925	ldtD	0.1	FALSE	TRUE	FALSE
BW25113_0926	ycbK	0.120181	FALSE	TRUE	FALSE
BW25113_0927	ycbL	0.0903846	FALSE	TRUE	FALSE
BW25113_0928	aspC	0.0745016	FALSE	TRUE	FALSE
BW25113_0929	ompF	0.104238	FALSE	TRUE	FALSE
BW25113_0930	asnS	0	TRUE	FALSE	FALSE
BW25113_0931	pncB	0.0882658	FALSE	TRUE	FALSE
BW25113_0932	pepN	0.0755619	FALSE	TRUE	FALSE
BW25113_0933	ssuB	0.0649351	FALSE	TRUE	FALSE
BW25113_0934	ssuC	0.0678233	FALSE	TRUE	FALSE
BW25113_0935	ssuD	0.0457516	FALSE	TRUE	FALSE
BW25113_0936	ssuA	0.0677083	FALSE	TRUE	FALSE
BW25113_0937	ssuE	0.0649351	FALSE	TRUE	FALSE
BW25113_0938	elfA	0.173611	FALSE	TRUE	FALSE
BW25113_0939	elfD	0.179715	FALSE	TRUE	FALSE
BW25113_0940	elfC	0.102355	FALSE	TRUE	FALSE
BW25113_0941	elfG	0.0945158	FALSE	TRUE	FALSE
BW25113_0942	ycbU	0.0574713	FALSE	TRUE	FALSE
BW25113_0943	ycbV	0.089372	FALSE	TRUE	FALSE
BW25113_0944	ycbF	0.0773286	FALSE	TRUE	FALSE
BW25113_0945	pyrD	0.126082	FALSE	TRUE	FALSE
BW25113_0946	zapC	0.0804598	FALSE	TRUE	FALSE
BW25113_0947	ycbX	0.079955	FALSE	TRUE	FALSE
BW25113_0948	rlmL	0.0757845	FALSE	TRUE	FALSE
BW25113_0949	uup	0.0634817	FALSE	TRUE	FALSE
BW25113_0950	pqiA	0.0737052	FALSE	TRUE	FALSE
BW25113_0951	pqiB	0.0639756	FALSE	TRUE	FALSE
BW25113_0952	pqiC	0.079646	FALSE	TRUE	FALSE
BW25113_0953	rmf	0.0441176	FALSE	TRUE	FALSE
BW25113_0954	fabA	0	TRUE	FALSE	FALSE
BW25113_0955	ycbZ	0.079489	FALSE	TRUE	FALSE
BW25113_0956	matP	0.0358127	FALSE	TRUE	FALSE
BW25113_0957	ompA	0.102041	FALSE	TRUE	FALSE
BW25113_0958	sulA	0.125	FALSE	TRUE	FALSE
BW25113_0959	sxy	0.10119	FALSE	TRUE	FALSE
BW25113_0960	yccS	0.11949	FALSE	TRUE	FALSE
BW25113_0961	yccF	0.116992	FALSE	TRUE	FALSE
BW25113_0962	helD	0.0644377	FALSE	TRUE	FALSE
BW25113_0963	mgsA	0.100271	FALSE	TRUE	FALSE
BW25113_0964	yccT	0.094162	FALSE	TRUE	FALSE
BW25113_0965	yccU	0.10241	FALSE	TRUE	FALSE
BW25113_0966	hspQ	0.136719	FALSE	TRUE	FALSE
BW25113_0967	rlmI	0.0598111	FALSE	TRUE	FALSE
BW25113_0968	yccX	0.0755556	FALSE	TRUE	FALSE
BW25113_0969	tusE	0	TRUE	FALSE	FALSE
BW25113_0970	yccA	0.128788	FALSE	TRUE	FALSE
BW25113_0971	serT	0	TRUE	FALSE	FALSE
BW25113_0972	hyaA	0.057971	FALSE	TRUE	FALSE
BW25113_0973	hyaB	0.0710306	FALSE	TRUE	FALSE
BW25113_0974	hyaC	0.0880282	FALSE	TRUE	FALSE
BW25113_0975	hyaD	0.0868644	FALSE	TRUE	FALSE
BW25113_0976	hyaE	0.11838	FALSE	TRUE	FALSE
BW25113_0977	hyaF	0.0755814	FALSE	TRUE	FALSE
BW25113_0978	cbdA	0.0953921	FALSE	TRUE	FALSE
BW25113_0979	cbdB	0.0976948	FALSE	TRUE	FALSE
BW25113_0980	appA	0.0864553	FALSE	TRUE	FALSE
BW25113_0981	etk	0.0664756	FALSE	TRUE	FALSE
BW25113_0982	etp	0.0557103	FALSE	TRUE	FALSE
BW25113_0983	gfcE	0.0559211	FALSE	TRUE	FALSE
BW25113_0984	gfcD	0.0631328	FALSE	TRUE	FALSE
BW25113_0985	gfcC	0.0934891	FALSE	TRUE	FALSE
BW25113_0986	gfcB	0.210832	FALSE	TRUE	FALSE
BW25113_0987	gfcA	0.0894309	FALSE	TRUE	FALSE
BW25113_0988	insB1	0.227723	FALSE	TRUE	FALSE
BW25113_0989	cspH	0.239766	FALSE	TRUE	FALSE
BW25113_0990	cspG	0.157895	FALSE	TRUE	FALSE
BW25113_0991	ymcE	0.108108	FALSE	TRUE	FALSE
BW25113_0992	yccM	0.0988372	FALSE	TRUE	FALSE
BW25113_0993	torS	0.0541648	FALSE	TRUE	FALSE
BW25113_0994	torT	0.0521212	FALSE	TRUE	FALSE
BW25113_0995	torR	0.0558559	FALSE	TRUE	FALSE
BW25113_0996	torC	0.0607029	FALSE	TRUE	FALSE
BW25113_0997	torA	0.053948	FALSE	TRUE	FALSE
BW25113_0998	torD	0.0375	FALSE	TRUE	FALSE
BW25113_0999	cbpM	0.0609756	FALSE	TRUE	FALSE
BW25113_1000	cbpA	0.082768	FALSE	TRUE	FALSE
BW25113_1001	yccE	0.00695134	TRUE	FALSE	FALSE
BW25113_1002	agp	0.0905433	FALSE	TRUE	FALSE
BW25113_1003	yccJ	0.0597826	FALSE	TRUE	FALSE
BW25113_1004	wrbA	0.0897704	FALSE	TRUE	FALSE
BW25113_1006	rutG	0.0704225	FALSE	TRUE	FALSE
BW25113_1007	rutF	0.0579345	FALSE	TRUE	FALSE
BW25113_1008	rutE	0.0486258	FALSE	TRUE	FALSE
BW25113_1009	rutD	0.0670827	FALSE	TRUE	FALSE
BW25113_1010	rutC	0.0482315	FALSE	TRUE	FALSE
BW25113_1011	rutB	0.0342342	FALSE	TRUE	FALSE
BW25113_1012	rutA	0.0477742	FALSE	TRUE	FALSE
BW25113_1013	rutR	0.0604288	FALSE	TRUE	FALSE
BW25113_1014	putA	0.0621255	FALSE	TRUE	FALSE
BW25113_1015	putP	0.0653433	FALSE	TRUE	FALSE
BW25113_1018	efeO	0.0663717	FALSE	TRUE	FALSE
BW25113_1019	efeB	0.0618861	FALSE	TRUE	FALSE
BW25113_1020	phoH	0.0621336	FALSE	TRUE	FALSE
BW25113_1021	pgaD	0.198795	FALSE	TRUE	FALSE
BW25113_1022	pgaC	0.161959	FALSE	TRUE	FALSE
BW25113_1023	pgaB	0.11008	FALSE	TRUE	FALSE
BW25113_1024	pgaA	0.169588	FALSE	TRUE	FALSE
BW25113_1025	ycdT	0.0606061	FALSE	TRUE	FALSE
BW25113_1026	insF1	0.178417	FALSE	TRUE	FALSE
BW25113_1027	insE1	0.1125	FALSE	TRUE	FALSE
BW25113_1028	ymdE	0.145985	FALSE	TRUE	FALSE
BW25113_1029	ycdU	0.120101	FALSE	TRUE	FALSE
BW25113_1032	serX	0.152778	FALSE	TRUE	FALSE
BW25113_1033	ghrA	0.061089	FALSE	TRUE	FALSE
BW25113_1034	ycdX	0.0878378	FALSE	TRUE	FALSE
BW25113_1035	ycdY	0.0808989	FALSE	TRUE	FALSE
BW25113_1036	ycdZ	0.109137	FALSE	TRUE	FALSE
BW25113_1037	csgG	0.116766	FALSE	TRUE	FALSE
BW25113_1038	csgF	0.107463	FALSE	TRUE	FALSE
BW25113_1039	csgE	0.137821	FALSE	TRUE	FALSE
BW25113_1040	csgD	0.0652591	FALSE	TRUE	FALSE
BW25113_1041	csgB	0.114754	FALSE	TRUE	FALSE
BW25113_1042	csgA	0.196721	FALSE	TRUE	FALSE
BW25113_1043	csgC	0.179775	FALSE	TRUE	FALSE
BW25113_1044	ymdA	0.172	FALSE	TRUE	FALSE
BW25113_1045	ymdB	0.0957944	FALSE	TRUE	FALSE
BW25113_1046	clsC	0	TRUE	FALSE	FALSE
BW25113_1047	opgC	0.196121	FALSE	TRUE	FALSE
BW25113_1048	opgG	0.0723577	FALSE	TRUE	FALSE
BW25113_1049	opgH	0.0790766	FALSE	TRUE	FALSE
BW25113_1050	yceK	0.0923913	FALSE	TRUE	FALSE
BW25113_1051	msyB	0.0365449	FALSE	TRUE	FALSE
BW25113_1053	mdtG	0.0651068	FALSE	TRUE	FALSE
BW25113_1054	lpxL	0	TRUE	FALSE	FALSE
BW25113_1055	yceA	0.0818505	FALSE	TRUE	FALSE
BW25113_1056	yceI	0.119048	FALSE	TRUE	FALSE
BW25113_1057	yceJ	0.131868	FALSE	TRUE	FALSE
BW25113_1058	yceO	0.0619469	FALSE	TRUE	FALSE
BW25113_1059	solA	0.113712	FALSE	TRUE	FALSE
BW25113_1060	bssS	0.204878	FALSE	TRUE	FALSE
BW25113_1061	dinI	0.0959596	FALSE	TRUE	FALSE
BW25113_1062	pyrC	0.0655542	FALSE	TRUE	FALSE
BW25113_1063	yceB	0.0757238	FALSE	TRUE	FALSE
BW25113_1064	grxB	0.0538462	FALSE	TRUE	FALSE
BW25113_1065	mdtH	0.0815273	FALSE	TRUE	FALSE
BW25113_1066	rimJ	0.134328	FALSE	TRUE	FALSE
BW25113_1067	yceH	0.0865385	FALSE	TRUE	FALSE
BW25113_1068	yceM	0.0891892	FALSE	TRUE	FALSE
BW25113_1069	murJ	0	TRUE	FALSE	FALSE
BW25113_1070	flgN	0.0567164	FALSE	TRUE	FALSE
BW25113_1071	flgM	0.0677966	FALSE	TRUE	FALSE
BW25113_1072	flgA	0.0662879	FALSE	TRUE	FALSE
BW25113_1073	flgB	0.0328358	FALSE	TRUE	FALSE
BW25113_1074	flgC	0.0769231	FALSE	TRUE	FALSE
BW25113_1075	flgD	0.0698925	FALSE	TRUE	FALSE
BW25113_1076	flgE	0.0866873	FALSE	TRUE	FALSE
BW25113_1077	flgF	0.049505	FALSE	TRUE	FALSE
BW25113_1078	flgG	0.0637959	FALSE	TRUE	FALSE
BW25113_1079	flgH	0.0588235	FALSE	TRUE	FALSE
BW25113_1080	flgI	0.0659091	FALSE	TRUE	FALSE
BW25113_1081	flgJ	0.0795756	FALSE	TRUE	FALSE
BW25113_1082	flgK	0.0585106	FALSE	TRUE	FALSE
BW25113_1083	flgL	0.0732984	FALSE	TRUE	FALSE
BW25113_1084	rne	0.032549	FALSE	TRUE	FALSE
BW25113_1085	yceQ	0.0194553	FALSE	FALSE	TRUE
BW25113_1086	rluC	0.102865	FALSE	TRUE	FALSE
BW25113_1087	yceF	0.104478	FALSE	TRUE	FALSE
BW25113_1088	yceD	0.0574163	FALSE	TRUE	FALSE
BW25113_1089	rpmF	0	TRUE	FALSE	FALSE
BW25113_1090	plsX	0.0525088	FALSE	TRUE	FALSE
BW25113_1091	fabH	0	TRUE	FALSE	FALSE
BW25113_1092	fabD	0	TRUE	FALSE	FALSE
BW25113_1093	fabG	0	TRUE	FALSE	FALSE
BW25113_1094	acpP	0	TRUE	FALSE	FALSE
BW25113_1095	fabF	0.0714286	FALSE	TRUE	FALSE
BW25113_1096	pabC	0.0694444	FALSE	TRUE	FALSE
BW25113_1097	yceG	0.0732601	FALSE	TRUE	FALSE
BW25113_1098	tmk	0.00194553	TRUE	FALSE	FALSE
BW25113_1099	holB	0	TRUE	FALSE	FALSE
BW25113_1100	ycfH	0.09375	FALSE	TRUE	FALSE
BW25113_1101	ptsG	0.0879791	FALSE	TRUE	FALSE
BW25113_1102	fhuE	0.0644977	FALSE	TRUE	FALSE
BW25113_1103	hinT	0.0625	FALSE	TRUE	FALSE
BW25113_1104	ycfL	0.0756579	FALSE	TRUE	FALSE
BW25113_1105	lpoB	0.0719844	FALSE	TRUE	FALSE
BW25113_1106	thiK	0.0529501	FALSE	TRUE	FALSE
BW25113_1107	nagZ	0.0717762	FALSE	TRUE	FALSE
BW25113_1108	ycfP	0.062069	FALSE	TRUE	FALSE
BW25113_1109	ndh	0.0555024	FALSE	TRUE	FALSE
BW25113_1110	ycfJ	0.0810185	FALSE	TRUE	FALSE
BW25113_1111	ycfQ	0.0591716	FALSE	TRUE	FALSE
BW25113_1112	bhsA	0.0336538	FALSE	TRUE	FALSE
BW25113_1113	ldtC	0.0518807	FALSE	TRUE	FALSE
BW25113_1114	mfd	0.0583545	FALSE	TRUE	FALSE
BW25113_1115	ycfT	0.0616279	FALSE	TRUE	FALSE
BW25113_1116	lolC	0	TRUE	FALSE	FALSE
BW25113_1117	lolD	0	TRUE	FALSE	FALSE
BW25113_1118	lolE	0	TRUE	FALSE	FALSE
BW25113_1119	nagK	0.0630137	FALSE	TRUE	FALSE
BW25113_1120	cobB	0.0700855	FALSE	TRUE	FALSE
BW25113_1121	ycfZ	0.0789889	FALSE	TRUE	FALSE
BW25113_1122	ymfA	0.151351	FALSE	TRUE	FALSE
BW25113_1123	potD	0.0536353	FALSE	TRUE	FALSE
BW25113_1124	potC	0.0533752	FALSE	TRUE	FALSE
BW25113_1125	potB	0.0662651	FALSE	TRUE	FALSE
BW25113_1126	potA	0.050494	FALSE	TRUE	FALSE
BW25113_1127	pepT	0.0498474	FALSE	TRUE	FALSE
BW25113_1128	roxA	0.0657016	FALSE	TRUE	FALSE
BW25113_1129	phoQ	0.0590248	FALSE	TRUE	FALSE
BW25113_1130	phoP	0.115242	FALSE	TRUE	FALSE
BW25113_1131	purB	0.00455789	TRUE	FALSE	FALSE
BW25113_1132	hflD	0.0233463	FALSE	TRUE	FALSE
BW25113_1133	mnmA	0.00563698	TRUE	FALSE	FALSE
BW25113_1134	nudJ	0.0513514	FALSE	TRUE	FALSE
BW25113_1135	rluE	0.0667939	FALSE	TRUE	FALSE
BW25113_1136	icd	0.002997	TRUE	FALSE	FALSE
BW25113_1137	ymfD	0.0093633	TRUE	FALSE	FALSE
BW25113_1138	ymfE	0.00176991	TRUE	FALSE	FALSE
BW25113_1139	lit	0.051676	FALSE	TRUE	FALSE
BW25113_1140	intE	0.136062	FALSE	TRUE	FALSE
BW25113_1141	xisE	0.146465	FALSE	TRUE	FALSE
BW25113_1143	ymfI	0.0328467	FALSE	TRUE	FALSE
BW25113_1144	ymfJ	0.0923695	FALSE	TRUE	FALSE
BW25113_1145	cohE	0.00369686	TRUE	FALSE	FALSE
BW25113_1146	croE	0.0496894	FALSE	TRUE	FALSE
BW25113_1147	ymfL	0.0513393	FALSE	TRUE	FALSE
BW25113_1148	ymfM	0.0915751	FALSE	TRUE	FALSE
BW25113_1150	ymfR	0.0748299	FALSE	TRUE	FALSE
BW25113_1151	beeE	0.0666667	FALSE	TRUE	FALSE
BW25113_1152	jayE	0.0592949	FALSE	TRUE	FALSE
BW25113_1153	ymfQ	0.0554371	FALSE	TRUE	FALSE
BW25113_1154	stfP	0.121032	FALSE	TRUE	FALSE
BW25113_1155	tfaP	0.156627	FALSE	TRUE	FALSE
BW25113_1156	tfaE	0.15942	FALSE	TRUE	FALSE
BW25113_1157	stfE	0.159601	FALSE	TRUE	FALSE
BW25113_1158	pinE	0.152809	FALSE	TRUE	FALSE
BW25113_1159	mcrA	0.0538922	FALSE	TRUE	FALSE
BW25113_1160	iraM	0	TRUE	FALSE	FALSE
BW25113_1161	ycgX	0.0646154	FALSE	TRUE	FALSE
BW25113_1162	bluR	0.112628	FALSE	TRUE	FALSE
BW25113_1163	bluF	0.102062	FALSE	TRUE	FALSE
BW25113_1164	ycgZ	0.0680628	FALSE	TRUE	FALSE
BW25113_1165	ymgA	0.0547945	FALSE	TRUE	FALSE
BW25113_1166	ariR	0.0186047	FALSE	FALSE	TRUE
BW25113_1167	ymgC	0.0348259	FALSE	TRUE	FALSE
BW25113_1168	ycgG	0.105738	FALSE	TRUE	FALSE
BW25113_1171	ymgD	0.0984848	FALSE	TRUE	FALSE
BW25113_1172	ymgG	0.198556	FALSE	TRUE	FALSE
BW25113_1174	minE	0.0186047	FALSE	FALSE	TRUE
BW25113_1175	minD	0.0537634	FALSE	TRUE	FALSE
BW25113_1176	minC	0.0537634	FALSE	TRUE	FALSE
BW25113_1177	ycgJ	0.138047	FALSE	TRUE	FALSE
BW25113_1178	pliG	0.167702	FALSE	TRUE	FALSE
BW25113_1179	ycgL	0.0381356	FALSE	TRUE	FALSE
BW25113_1180	ycgM	0.0530303	FALSE	TRUE	FALSE
BW25113_1181	ycgN	0.178378	FALSE	TRUE	FALSE
BW25113_1182	hlyE	0.0424658	FALSE	TRUE	FALSE
BW25113_1183	umuD	0.0803571	FALSE	TRUE	FALSE
BW25113_1184	umuC	0.0462144	FALSE	TRUE	FALSE
BW25113_1185	dsbB	0.0752941	FALSE	TRUE	FALSE
BW25113_1186	nhaB	0.0526742	FALSE	TRUE	FALSE
BW25113_1187	fadR	0.0850694	FALSE	TRUE	FALSE
BW25113_1188	ycgB	0.0676447	FALSE	TRUE	FALSE
BW25113_1189	dadA	0.0557157	FALSE	TRUE	FALSE
BW25113_1190	dadX	0.0630105	FALSE	TRUE	FALSE
BW25113_1191	cvrA	0.0841121	FALSE	TRUE	FALSE
BW25113_1192	ldcA	0.0777626	FALSE	TRUE	FALSE
BW25113_1193	emtA	0.044898	FALSE	TRUE	FALSE
BW25113_1194	ycgR	0.0475382	FALSE	TRUE	FALSE
BW25113_1195	ymgE	0.0829268	FALSE	TRUE	FALSE
BW25113_1196	ycgY	0.0623229	FALSE	TRUE	FALSE
BW25113_1197	treA	0.0558824	FALSE	TRUE	FALSE
BW25113_1198	dhaM	0.0510114	FALSE	TRUE	FALSE
BW25113_1199	dhaL	0.0473373	FALSE	TRUE	FALSE
BW25113_1200	dhaK	0.0478413	FALSE	TRUE	FALSE
BW25113_1201	dhaR	0.0436198	FALSE	TRUE	FALSE
BW25113_1202	ycgV	0.0749129	FALSE	TRUE	FALSE
BW25113_1203	ychF	0.0194508	FALSE	FALSE	TRUE
BW25113_1204	pth	0.00639659	TRUE	FALSE	FALSE
BW25113_1205	ychH	0.0755556	FALSE	TRUE	FALSE
BW25113_1206	dauA	0.061756	FALSE	TRUE	FALSE
BW25113_1207	prs	0	TRUE	FALSE	FALSE
BW25113_1208	ispE	0	TRUE	FALSE	FALSE
BW25113_1209	lolB	0	TRUE	FALSE	FALSE
BW25113_1210	hemA	0.0019861	TRUE	FALSE	FALSE
BW25113_1211	prfA	0.00230681	TRUE	FALSE	FALSE
BW25113_1212	prmC	0	TRUE	FALSE	FALSE
BW25113_1213	ychQ	0.0698413	FALSE	TRUE	FALSE
BW25113_1214	ychA	0.100309	FALSE	TRUE	FALSE
BW25113_1215	kdsA	0.00145985	TRUE	FALSE	FALSE
BW25113_1216	chaA	0.113507	FALSE	TRUE	FALSE
BW25113_1217	chaB	0.156757	FALSE	TRUE	FALSE
BW25113_1218	chaC	0.062724	FALSE	TRUE	FALSE
BW25113_1219	ychN	0.0704225	FALSE	TRUE	FALSE
BW25113_1220	ychO	0.0483438	FALSE	TRUE	FALSE
BW25113_1221	narL	0.0575816	FALSE	TRUE	FALSE
BW25113_1222	narX	0.0646282	FALSE	TRUE	FALSE
BW25113_1223	narK	0.048474	FALSE	TRUE	FALSE
BW25113_1224	narG	0.0574099	FALSE	TRUE	FALSE
BW25113_1225	narH	0.0510949	FALSE	TRUE	FALSE
BW25113_1226	narJ	0.0544815	FALSE	TRUE	FALSE
BW25113_1227	narI	0.0514706	FALSE	TRUE	FALSE
BW25113_1229	tpr	0.0416667	FALSE	TRUE	FALSE
BW25113_1230	tyrV	0.0724638	FALSE	TRUE	FALSE
BW25113_1231	tyrT	0.057971	FALSE	TRUE	FALSE
BW25113_1232	purU	0.0607407	FALSE	TRUE	FALSE
BW25113_1233	ychJ	0.0921409	FALSE	TRUE	FALSE
BW25113_1234	rssA	0.0936639	FALSE	TRUE	FALSE
BW25113_1235	rssB	0.0763547	FALSE	TRUE	FALSE
BW25113_1236	galU	0.102881	FALSE	TRUE	FALSE
BW25113_1237	hns	0.0331325	FALSE	TRUE	FALSE
BW25113_1238	tdk	0.1875	FALSE	TRUE	FALSE
BW25113_1241	adhE	0.0639589	FALSE	TRUE	FALSE
BW25113_1242	ychE	0.113462	FALSE	TRUE	FALSE
BW25113_1243	oppA	0.0658499	FALSE	TRUE	FALSE
BW25113_1244	oppB	0.134328	FALSE	TRUE	FALSE
BW25113_1245	oppC	0.079561	FALSE	TRUE	FALSE
BW25113_1246	oppD	0.0455665	FALSE	TRUE	FALSE
BW25113_1247	oppF	0.0534161	FALSE	TRUE	FALSE
BW25113_1248	yciU	0.0416667	FALSE	TRUE	FALSE
BW25113_1249	clsA	0	TRUE	FALSE	FALSE
BW25113_1250	kch	0.0926295	FALSE	TRUE	FALSE
BW25113_1251	yciI	0.0794979	FALSE	TRUE	FALSE
BW25113_1252	tonB	0.0381944	FALSE	TRUE	FALSE
BW25113_1253	yciA	0.0311526	FALSE	TRUE	FALSE
BW25113_1254	yciB	0.0578704	FALSE	TRUE	FALSE
BW25113_1255	yciC	0.0872483	FALSE	TRUE	FALSE
BW25113_1256	ompW	0.155945	FALSE	TRUE	FALSE
BW25113_1257	yciE	0.002457	TRUE	FALSE	FALSE
BW25113_1258	yciF	0.0548628	FALSE	TRUE	FALSE
BW25113_1259	yciG	0.0347222	FALSE	TRUE	FALSE
BW25113_1260	trpA	0.0587326	FALSE	TRUE	FALSE
BW25113_1261	trpB	0.0533473	FALSE	TRUE	FALSE
BW25113_1262	trpC	0.0541284	FALSE	TRUE	FALSE
BW25113_1263	trpD	0.0469484	FALSE	TRUE	FALSE
BW25113_1264	trpE	0.0503597	FALSE	TRUE	FALSE
BW25113_1265	trpL	0.027027	FALSE	TRUE	FALSE
BW25113_1266	yciV	0.0509915	FALSE	TRUE	FALSE
BW25113_1267	yciO	0.0382294	FALSE	TRUE	FALSE
BW25113_1268	yciQ	0.14888	FALSE	TRUE	FALSE
BW25113_1269	rluB	0.0612536	FALSE	TRUE	FALSE
BW25113_1270	btuR	0.0739958	FALSE	TRUE	FALSE
BW25113_1271	yciK	0.0771757	FALSE	TRUE	FALSE
BW25113_1272	sohB	0.0666667	FALSE	TRUE	FALSE
BW25113_1273	yciN	0.0891089	FALSE	TRUE	FALSE
BW25113_1274	topA	0.00480769	TRUE	FALSE	FALSE
BW25113_1275	cysB	0.0665813	FALSE	TRUE	FALSE
BW25113_1276	acnA	0.0606909	FALSE	TRUE	FALSE
BW25113_1277	ribA	0	TRUE	FALSE	FALSE
BW25113_1278	pgpB	0.045677	FALSE	TRUE	FALSE
BW25113_1279	yciS	0.0361446	FALSE	TRUE	FALSE
BW25113_1280	yciM	0.0384615	FALSE	TRUE	FALSE
BW25113_1281	pyrF	0.0658784	FALSE	TRUE	FALSE
BW25113_1282	yciH	0.159696	FALSE	TRUE	FALSE
BW25113_1283	osmB	0.265537	FALSE	TRUE	FALSE
BW25113_1284	yciT	0.0533333	FALSE	TRUE	FALSE
BW25113_1285	gmr	0.0641509	FALSE	TRUE	FALSE
BW25113_1286	rnb	0.0348612	FALSE	TRUE	FALSE
BW25113_1287	yciW	0.0586283	FALSE	TRUE	FALSE
BW25113_1288	fabI	0	TRUE	FALSE	FALSE
BW25113_1289	ycjD	0.0492958	FALSE	TRUE	FALSE
BW25113_1290	sapF	0.0355487	FALSE	TRUE	FALSE
BW25113_1291	sapD	0.0327044	FALSE	TRUE	FALSE
BW25113_1292	sapC	0.0364656	FALSE	TRUE	FALSE
BW25113_1293	sapB	0.0335917	FALSE	TRUE	FALSE
BW25113_1294	sapA	0.0341945	FALSE	TRUE	FALSE
BW25113_1295	ymjA	0.0757576	FALSE	TRUE	FALSE
BW25113_1296	puuP	0.0540541	FALSE	TRUE	FALSE
BW25113_1297	puuA	0.0598065	FALSE	TRUE	FALSE
BW25113_1298	puuD	0.0522023	FALSE	TRUE	FALSE
BW25113_1299	puuR	0.107143	FALSE	TRUE	FALSE
BW25113_1300	puuC	0.0444631	FALSE	TRUE	FALSE
BW25113_1301	puuB	0.0556098	FALSE	TRUE	FALSE
BW25113_1302	puuE	0.0552268	FALSE	TRUE	FALSE
BW25113_1303	pspF	0.0446429	FALSE	TRUE	FALSE
BW25113_1304	pspA	0.0446927	FALSE	TRUE	FALSE
BW25113_1305	pspB	0.0497238	FALSE	TRUE	FALSE
BW25113_1306	pspC	0.0416667	FALSE	TRUE	FALSE
BW25113_1307	pspD	0.0393258	FALSE	TRUE	FALSE
BW25113_1308	pspE	0.16996	FALSE	TRUE	FALSE
BW25113_1309	ycjM	0.103423	FALSE	TRUE	FALSE
BW25113_1310	ycjN	0.0743961	FALSE	TRUE	FALSE
BW25113_1311	ycjO	0.0665722	FALSE	TRUE	FALSE
BW25113_1312	ycjP	0.0681481	FALSE	TRUE	FALSE
BW25113_1313	ycjQ	0.0474496	FALSE	TRUE	FALSE
BW25113_1314	ycjR	0.0537125	FALSE	TRUE	FALSE
BW25113_1315	ycjS	0.0555556	FALSE	TRUE	FALSE
BW25113_1316	ycjT	0.0545154	FALSE	TRUE	FALSE
BW25113_1317	ycjU	0.0511364	FALSE	TRUE	FALSE
BW25113_1319	ompG	0.195592	FALSE	TRUE	FALSE
BW25113_1320	ycjW	0.124844	FALSE	TRUE	FALSE
BW25113_1321	ycjX	0.0669643	FALSE	TRUE	FALSE
BW25113_1322	ycjF	0.0717647	FALSE	TRUE	FALSE
BW25113_1323	tyrR	0.0583468	FALSE	TRUE	FALSE
BW25113_1324	tpx	0.0614251	FALSE	TRUE	FALSE
BW25113_1325	ycjG	0.0490956	FALSE	TRUE	FALSE
BW25113_1326	mpaA	0.0632479	FALSE	TRUE	FALSE
BW25113_1327	ycjY	0.12076	FALSE	TRUE	FALSE
BW25113_1328	pgrR	0.152778	FALSE	TRUE	FALSE
BW25113_1329	mppA	0.128483	FALSE	TRUE	FALSE
BW25113_1330	ynaI	0.128329	FALSE	TRUE	FALSE
BW25113_1331	insH1	0.213497	FALSE	TRUE	FALSE
BW25113_1332	ynaJ	0.0913462	FALSE	TRUE	FALSE
BW25113_1333	uspE	0.0459921	FALSE	TRUE	FALSE
BW25113_1334	fnr	0.026534	FALSE	TRUE	FALSE
BW25113_1335	ogt	0.0652174	FALSE	TRUE	FALSE
BW25113_1336	abgT	0.0408831	FALSE	TRUE	FALSE
BW25113_1337	abgB	0.0509499	FALSE	TRUE	FALSE
BW25113_1338	abgA	0.0571973	FALSE	TRUE	FALSE
BW25113_1339	abgR	0.0781893	FALSE	TRUE	FALSE
BW25113_1340	smrA	0.0619469	FALSE	TRUE	FALSE
BW25113_1341	ydaM	0.070922	FALSE	TRUE	FALSE
BW25113_1342	ydaN	0.0951777	FALSE	TRUE	FALSE
BW25113_1343	dbpA	0.0527273	FALSE	TRUE	FALSE
BW25113_1344	ttcA	0.0866667	FALSE	TRUE	FALSE
BW25113_1345	intR	0.114141	FALSE	TRUE	FALSE
BW25113_1346	ydaQ	0.126437	FALSE	TRUE	FALSE
BW25113_1347	rcbA	0.00595238	TRUE	FALSE	FALSE
BW25113_1348	ralR	0.0573248	FALSE	TRUE	FALSE
BW25113_1349	recT	0.12963	FALSE	TRUE	FALSE
BW25113_1350	recE	0.0605478	FALSE	TRUE	FALSE
BW25113_1351	racC	0.045045	FALSE	TRUE	FALSE
BW25113_1352	kilR	0.011236	TRUE	FALSE	FALSE
BW25113_1353	sieB	0.0381679	FALSE	TRUE	FALSE
BW25113_1355	ydaG	0.0917431	FALSE	TRUE	FALSE
BW25113_1356	racR	0.00522193	TRUE	FALSE	FALSE
BW25113_1357	ydaS	0.0794979	FALSE	TRUE	FALSE
BW25113_1358	ydaT	0.0560472	FALSE	TRUE	FALSE
BW25113_1359	ydaU	0.0450581	FALSE	TRUE	FALSE
BW25113_1360	ydaV	0.0517529	FALSE	TRUE	FALSE
BW25113_1361	ydaW	0.0525	FALSE	TRUE	FALSE
BW25113_1362	rzpR	0.117978	FALSE	TRUE	FALSE
BW25113_1363	trkG	0.0273973	FALSE	TRUE	FALSE
BW25113_1365	ynaK	0.221698	FALSE	TRUE	FALSE
BW25113_1366	ydaY	0.134986	FALSE	TRUE	FALSE
BW25113_1368	tmpR	0.0990629	FALSE	TRUE	FALSE
BW25113_1370	insH1	0.0700637	FALSE	TRUE	FALSE
BW25113_1372	stfR	0.0568562	FALSE	TRUE	FALSE
BW25113_1373	tfaR	0.149351	FALSE	TRUE	FALSE
BW25113_1374	pinR	0.190275	FALSE	TRUE	FALSE
BW25113_1375	ynaE	0.148936	FALSE	TRUE	FALSE
BW25113_1376	uspF	0.137536	FALSE	TRUE	FALSE
BW25113_1377	ompN	0.134361	FALSE	TRUE	FALSE
BW25113_1378	pfo	0.0524637	FALSE	TRUE	FALSE
BW25113_1379	hslJ	0.0678466	FALSE	TRUE	FALSE
BW25113_1380	ldhA	0.0757576	FALSE	TRUE	FALSE
BW25113_1381	ydbH	0.0804924	FALSE	TRUE	FALSE
BW25113_1382	ynbE	0.206667	FALSE	TRUE	FALSE
BW25113_1383	ydbL	0.197719	FALSE	TRUE	FALSE
BW25113_1384	feaR	0.106061	FALSE	TRUE	FALSE
BW25113_1385	feaB	0.0683333	FALSE	TRUE	FALSE
BW25113_1386	tynA	0.0631868	FALSE	TRUE	FALSE
BW25113_1387	paaZ	0.0531136	FALSE	TRUE	FALSE
BW25113_1388	paaA	0.0712366	FALSE	TRUE	FALSE
BW25113_1389	paaB	0.0517241	FALSE	TRUE	FALSE
BW25113_1390	paaC	0.0550918	FALSE	TRUE	FALSE
BW25113_1391	paaD	0.0775	FALSE	TRUE	FALSE
BW25113_1392	paaE	0.0315053	FALSE	TRUE	FALSE
BW25113_1393	paaF	0.0422078	FALSE	TRUE	FALSE
BW25113_1394	paaG	0.056872	FALSE	TRUE	FALSE
BW25113_1395	paaH	0.0533217	FALSE	TRUE	FALSE
BW25113_1396	paaI	0.0619469	FALSE	TRUE	FALSE
BW25113_1397	paaJ	0.0590062	FALSE	TRUE	FALSE
BW25113_1398	paaK	0.0779468	FALSE	TRUE	FALSE
BW25113_1399	paaX	0.0473062	FALSE	TRUE	FALSE
BW25113_1400	paaY	0.0930233	FALSE	TRUE	FALSE
BW25113_1402	insD1	0.238292	FALSE	TRUE	FALSE
BW25113_1403	insC1	0.234694	FALSE	TRUE	FALSE
BW25113_1404	insI1	0.177874	FALSE	TRUE	FALSE
BW25113_1406	ydbC	0.0986938	FALSE	TRUE	FALSE
BW25113_1407	ydbD	0.117488	FALSE	TRUE	FALSE
BW25113_1408	ynbA	0.148148	FALSE	TRUE	FALSE
BW25113_1409	ynbB	0.0528512	FALSE	TRUE	FALSE
BW25113_1410	ynbC	0.0802557	FALSE	TRUE	FALSE
BW25113_1411	ynbD	0.068599	FALSE	TRUE	FALSE
BW25113_1412	azoR	0.0432099	FALSE	TRUE	FALSE
BW25113_1413	hrpA	0.0461095	FALSE	TRUE	FALSE
BW25113_1414	ydcF	0.0967239	FALSE	TRUE	FALSE
BW25113_1415	aldA	0.0581597	FALSE	TRUE	FALSE
BW25113_1418	cybB	0.0776471	FALSE	TRUE	FALSE
BW25113_1419	ydcA	0.0714286	FALSE	TRUE	FALSE
BW25113_1420	mokB	0.125	FALSE	TRUE	FALSE
BW25113_1421	trg	0.0586443	FALSE	TRUE	FALSE
BW25113_1422	ydcI	0.0581081	FALSE	TRUE	FALSE
BW25113_1423	ydcJ	0.0697026	FALSE	TRUE	FALSE
BW25113_1424	opgD	0.066365	FALSE	TRUE	FALSE
BW25113_1426	ydcH	0.0607735	FALSE	TRUE	FALSE
BW25113_1427	rimL	0.0625	FALSE	TRUE	FALSE
BW25113_1428	ydcK	0.077707	FALSE	TRUE	FALSE
BW25113_1429	tehA	0.0880503	FALSE	TRUE	FALSE
BW25113_1430	tehB	0.0987395	FALSE	TRUE	FALSE
BW25113_1431	ydcL	0.0837989	FALSE	TRUE	FALSE
BW25113_1432	insQ	0.0694897	FALSE	TRUE	FALSE
BW25113_1433	ydcO	0.0573248	FALSE	TRUE	FALSE
BW25113_1434	ydcN	0.0672854	FALSE	TRUE	FALSE
BW25113_1435	ydcP	0.0624204	FALSE	TRUE	FALSE
BW25113_1436	yncJ	0.0648649	FALSE	TRUE	FALSE
BW25113_1438	hicB	0.0298507	FALSE	TRUE	FALSE
BW25113_1439	ydcR	0.0638864	FALSE	TRUE	FALSE
BW25113_1440	ydcS	0.0697168	FALSE	TRUE	FALSE
BW25113_1441	ydcT	0.0591133	FALSE	TRUE	FALSE
BW25113_1442	ydcU	0.0623342	FALSE	TRUE	FALSE
BW25113_1443	ydcV	0.0502355	FALSE	TRUE	FALSE
BW25113_1444	patD	0.0525855	FALSE	TRUE	FALSE
BW25113_1445	ydcX	0.0285714	FALSE	TRUE	FALSE
BW25113_1446	ydcY	0.0851064	FALSE	TRUE	FALSE
BW25113_1447	ydcZ	0.0916667	FALSE	TRUE	FALSE
BW25113_1448	mnaT	0.0431655	FALSE	TRUE	FALSE
BW25113_1449	curA	0.0913462	FALSE	TRUE	FALSE
BW25113_1450	mcbR	0.116105	FALSE	TRUE	FALSE
BW25113_1451	yncD	0.087344	FALSE	TRUE	FALSE
BW25113_1452	yncE	0.0705882	FALSE	TRUE	FALSE
BW25113_1453	ansP	0.0791667	FALSE	TRUE	FALSE
BW25113_1454	yncG	0.116935	FALSE	TRUE	FALSE
BW25113_1455	yncH	0.00584795	TRUE	FALSE	FALSE
BW25113_1456	rhsE	0.138565	FALSE	TRUE	FALSE
BW25113_1457	ydcD	0.0129199	TRUE	FALSE	FALSE
BW25113_1459	yncI	0.0308057	FALSE	TRUE	FALSE
BW25113_1460	ydcC	0.147091	FALSE	TRUE	FALSE
BW25113_1461	pptA	0.132979	FALSE	TRUE	FALSE
BW25113_1462	yddH	0.0767544	FALSE	TRUE	FALSE
BW25113_1463	nhoA	0.0560472	FALSE	TRUE	FALSE
BW25113_1464	yddE	0.0391061	FALSE	TRUE	FALSE
BW25113_1465	narV	0.0917431	FALSE	TRUE	FALSE
BW25113_1466	narW	0.0501792	FALSE	TRUE	FALSE
BW25113_1467	narY	0.0565885	FALSE	TRUE	FALSE
BW25113_1468	narZ	0.0514534	FALSE	TRUE	FALSE
BW25113_1469	narU	0.0718778	FALSE	TRUE	FALSE
BW25113_1471	yddK	0.00187793	TRUE	FALSE	FALSE
BW25113_1472	yddL	0.00444444	TRUE	FALSE	FALSE
BW25113_1473	yddG	0.164306	FALSE	TRUE	FALSE
BW25113_1474	fdnG	0.0561475	FALSE	TRUE	FALSE
BW25113_1475	fdnH	0.0578279	FALSE	TRUE	FALSE
BW25113_1476	fdnI	0.0515267	FALSE	TRUE	FALSE
BW25113_1477	yddM	0.0611354	FALSE	TRUE	FALSE
BW25113_1478	adhP	0.0580964	FALSE	TRUE	FALSE
BW25113_1479	maeA	0.0816176	FALSE	TRUE	FALSE
BW25113_1480	sra	0.0892857	FALSE	TRUE	FALSE
BW25113_1481	bdm	0.33908	FALSE	TRUE	FALSE
BW25113_1482	osmC	0.0809249	FALSE	TRUE	FALSE
BW25113_1483	ddpF	0.0874832	FALSE	TRUE	FALSE
BW25113_1484	ddpD	0.0670038	FALSE	TRUE	FALSE
BW25113_1485	ddpC	0.0611961	FALSE	TRUE	FALSE
BW25113_1486	ddpB	0.0757021	FALSE	TRUE	FALSE
BW25113_1487	ddpA	0.0443191	FALSE	TRUE	FALSE
BW25113_1488	ddpX	0.0643777	FALSE	TRUE	FALSE
BW25113_1489	dosP	0.0598958	FALSE	TRUE	FALSE
BW25113_1490	dosC	0.155375	FALSE	TRUE	FALSE
BW25113_1491	yddW	0.09375	FALSE	TRUE	FALSE
BW25113_1492	gadC	0.097561	FALSE	TRUE	FALSE
BW25113_1493	gadB	0.169492	FALSE	TRUE	FALSE
BW25113_1494	pqqL	0.125112	FALSE	TRUE	FALSE
BW25113_1495	yddB	0.175355	FALSE	TRUE	FALSE
BW25113_1496	yddA	0.162963	FALSE	TRUE	FALSE
BW25113_1497	ydeM	0.0323276	FALSE	TRUE	FALSE
BW25113_1498	ydeN	0.111359	FALSE	TRUE	FALSE
BW25113_1499	ydeO	0.0131148	TRUE	FALSE	FALSE
BW25113_1500	safA	0	TRUE	FALSE	FALSE
BW25113_1501	ydeP	0.0619518	FALSE	TRUE	FALSE
BW25113_1502	ydeQ	0.0491132	FALSE	TRUE	FALSE
BW25113_1503	ydeR	0.141089	FALSE	TRUE	FALSE
BW25113_1504	ydeS	0.112941	FALSE	TRUE	FALSE
BW25113_1505	ydeT	0.0590031	FALSE	TRUE	FALSE
BW25113_1506	yneL	0.122699	FALSE	TRUE	FALSE
BW25113_1507	hipA	0.0292729	FALSE	TRUE	FALSE
BW25113_1508	hipB	0	TRUE	FALSE	FALSE
BW25113_1511	lsrK	0.0564706	FALSE	TRUE	FALSE
BW25113_1512	lsrR	0.0379581	FALSE	TRUE	FALSE
BW25113_1513	lsrA	0.0414634	FALSE	TRUE	FALSE
BW25113_1514	lsrC	0.0521212	FALSE	TRUE	FALSE
BW25113_1515	lsrD	0.0427673	FALSE	TRUE	FALSE
BW25113_1516	lsrB	0.0634921	FALSE	TRUE	FALSE
BW25113_1517	lsrF	0.152422	FALSE	TRUE	FALSE
BW25113_1518	lsrG	0.0600858	FALSE	TRUE	FALSE
BW25113_1519	tam	0.0541872	FALSE	TRUE	FALSE
BW25113_1520	yneE	0.058663	FALSE	TRUE	FALSE
BW25113_1521	uxaB	0.0593804	FALSE	TRUE	FALSE
BW25113_1522	yneF	0.0473684	FALSE	TRUE	FALSE
BW25113_1523	yneG	0.0555556	FALSE	TRUE	FALSE
BW25113_1524	glsB	0.0551817	FALSE	TRUE	FALSE
BW25113_1525	sad	0.0521114	FALSE	TRUE	FALSE
BW25113_1526	yneJ	0.0750708	FALSE	TRUE	FALSE
BW25113_1527	yneK	0.0604027	FALSE	TRUE	FALSE
BW25113_1528	ydeA	0.0745016	FALSE	TRUE	FALSE
BW25113_1529	marC	0.0749064	FALSE	TRUE	FALSE
BW25113_1530	marR	0.0773639	FALSE	TRUE	FALSE
BW25113_1531	marA	0.0584416	FALSE	TRUE	FALSE
BW25113_1532	marB	0.0564972	FALSE	TRUE	FALSE
BW25113_1533	eamA	0.0527778	FALSE	TRUE	FALSE
BW25113_1534	ydeE	0.117647	FALSE	TRUE	FALSE
BW25113_1535	dgcZ	0.224404	FALSE	TRUE	FALSE
BW25113_1536	ydeI	0.0888889	FALSE	TRUE	FALSE
BW25113_1537	ydeJ	0.119904	FALSE	TRUE	FALSE
BW25113_1538	dcp	0.0824176	FALSE	TRUE	FALSE
BW25113_1539	ydfG	0.0550918	FALSE	TRUE	FALSE
BW25113_1540	rspR	0.0362976	FALSE	TRUE	FALSE
BW25113_1541	ydfZ	0.054878	FALSE	TRUE	FALSE
BW25113_1542	ydfI	0.0487596	FALSE	TRUE	FALSE
BW25113_1544	ydfK	0.12766	FALSE	TRUE	FALSE
BW25113_1545	pinQ	0.160677	FALSE	TRUE	FALSE
BW25113_1546	tfaQ	0.132035	FALSE	TRUE	FALSE
BW25113_1547	stfQ	0.0661479	FALSE	TRUE	FALSE
BW25113_1548	nohQ	0.0471698	FALSE	TRUE	FALSE
BW25113_1549	ydfO	0.00911854	TRUE	FALSE	FALSE
BW25113_1550	gnsB	0.0142857	TRUE	FALSE	FALSE
BW25113_1551	ynfN	0.015873	FALSE	FALSE	TRUE
BW25113_1552	cspI	0.00584795	TRUE	FALSE	FALSE
BW25113_1553	rzpQ	0.1	FALSE	TRUE	FALSE
BW25113_1554	rrrQ	0.0747664	FALSE	TRUE	FALSE
BW25113_1555	ydfR	0.056	FALSE	TRUE	FALSE
BW25113_1556	essQ	0.0862069	FALSE	TRUE	FALSE
BW25113_1557	cspB	0.103448	FALSE	TRUE	FALSE
BW25113_1558	cspF	0.187135	FALSE	TRUE	FALSE
BW25113_1559	quuQ	0.0862355	FALSE	TRUE	FALSE
BW25113_1560	ydfU	0.0547619	FALSE	TRUE	FALSE
BW25113_1561	rem	0.0643564	FALSE	TRUE	FALSE
BW25113_1562	hokD	0.134921	FALSE	TRUE	FALSE
BW25113_1563	relE	0.0689655	FALSE	TRUE	FALSE
BW25113_1564	relB	0.0104167	TRUE	FALSE	FALSE
BW25113_1565	ydfV	0.150407	FALSE	TRUE	FALSE
BW25113_1566	flxA	0.101124	FALSE	TRUE	FALSE
BW25113_1567	intK	0.102041	FALSE	TRUE	FALSE
BW25113_1568	ydfX	0.0622222	FALSE	TRUE	FALSE
BW25113_1569	dicC	0.0378378	FALSE	TRUE	FALSE
BW25113_1570	dicA	0	TRUE	FALSE	FALSE
BW25113_1571	ydfA	0.0634921	FALSE	TRUE	FALSE
BW25113_1572	ydfB	0.0190476	FALSE	FALSE	TRUE
BW25113_1573	ydfC	0.101695	FALSE	TRUE	FALSE
BW25113_1575	dicB	0.0849673	FALSE	TRUE	FALSE
BW25113_1576	ydfD	0.123377	FALSE	TRUE	FALSE
BW25113_1577	ydfE	0.109299	FALSE	TRUE	FALSE
BW25113_1578	insD1	0.237838	FALSE	TRUE	FALSE
BW25113_1579	intQ	0.126078	FALSE	TRUE	FALSE
BW25113_1580	rspB	0.112745	FALSE	TRUE	FALSE
BW25113_1581	rspA	0.0729702	FALSE	TRUE	FALSE
BW25113_1582	ynfA	0.0494297	FALSE	TRUE	FALSE
BW25113_1583	ynfB	0.0985401	FALSE	TRUE	FALSE
BW25113_1584	speG	0.164811	FALSE	TRUE	FALSE
BW25113_1585	ynfC	0.147627	FALSE	TRUE	FALSE
BW25113_1586	ynfD	0.109756	FALSE	TRUE	FALSE
BW25113_1587	ynfE	0.0597015	FALSE	TRUE	FALSE
BW25113_1588	ynfF	0.0505155	FALSE	TRUE	FALSE
BW25113_1589	ynfG	0.0403226	FALSE	TRUE	FALSE
BW25113_1590	ynfH	0.0656934	FALSE	TRUE	FALSE
BW25113_1591	dmsD	0.0527383	FALSE	TRUE	FALSE
BW25113_1592	clcB	0.0675273	FALSE	TRUE	FALSE
BW25113_1593	ynfK	0.0824373	FALSE	TRUE	FALSE
BW25113_1594	mlc	0.0542477	FALSE	TRUE	FALSE
BW25113_1595	ynfL	0.0642458	FALSE	TRUE	FALSE
BW25113_1596	ynfM	0.0488048	FALSE	TRUE	FALSE
BW25113_1597	asr	0.0883534	FALSE	TRUE	FALSE
BW25113_1598	ydgD	0.0547112	FALSE	TRUE	FALSE
BW25113_1599	mdtI	0.0719697	FALSE	TRUE	FALSE
BW25113_1600	mdtJ	0.217687	FALSE	TRUE	FALSE
BW25113_1601	tqsA	0.0880579	FALSE	TRUE	FALSE
BW25113_1602	pntB	0.0655885	FALSE	TRUE	FALSE
BW25113_1603	pntA	0.0594947	FALSE	TRUE	FALSE
BW25113_1604	ydgH	0.0634082	FALSE	TRUE	FALSE
BW25113_1605	ydgI	0.063234	FALSE	TRUE	FALSE
BW25113_1606	folM	0.0846287	FALSE	TRUE	FALSE
BW25113_1607	ydgC	0.0518519	FALSE	TRUE	FALSE
BW25113_1608	rstA	0.0607639	FALSE	TRUE	FALSE
BW25113_1609	rstB	0.0508637	FALSE	TRUE	FALSE
BW25113_1610	tus	0.0524194	FALSE	TRUE	FALSE
BW25113_1611	fumC	0.0569395	FALSE	TRUE	FALSE
BW25113_1612	fumA	0.0523124	FALSE	TRUE	FALSE
BW25113_1613	manA	0.0435244	FALSE	TRUE	FALSE
BW25113_1614	ydgA	0.0545906	FALSE	TRUE	FALSE
BW25113_1615	uidC	0.0986193	FALSE	TRUE	FALSE
BW25113_1616	uidB	0.0863636	FALSE	TRUE	FALSE
BW25113_1617	uidA	0.0751724	FALSE	TRUE	FALSE
BW25113_1618	uidR	0.0613108	FALSE	TRUE	FALSE
BW25113_1619	hdhA	0.168831	FALSE	TRUE	FALSE
BW25113_1620	malI	0.0787879	FALSE	TRUE	FALSE
BW25113_1621	malX	0.0580392	FALSE	TRUE	FALSE
BW25113_1622	malY	0.0628328	FALSE	TRUE	FALSE
BW25113_1623	add	0.0810474	FALSE	TRUE	FALSE
BW25113_1624	ydgJ	0.0708283	FALSE	TRUE	FALSE
BW25113_1625	cnu	0.252874	FALSE	TRUE	FALSE
BW25113_1626	ydgK	0.288952	FALSE	TRUE	FALSE
BW25113_1627	rsxA	0.0708155	FALSE	TRUE	FALSE
BW25113_1628	rsxB	0.0580645	FALSE	TRUE	FALSE
BW25113_1629	rsxC	0.0590219	FALSE	TRUE	FALSE
BW25113_1630	rsxD	0.057715	FALSE	TRUE	FALSE
BW25113_1631	rsxG	0.0482897	FALSE	TRUE	FALSE
BW25113_1632	rsxE	0.0716846	FALSE	TRUE	FALSE
BW25113_1633	nth	0.054902	FALSE	TRUE	FALSE
BW25113_1634	dtpA	0.0723192	FALSE	TRUE	FALSE
BW25113_1635	gstA	0.0555556	FALSE	TRUE	FALSE
BW25113_1636	pdxY	0.0549133	FALSE	TRUE	FALSE
BW25113_1637	tyrS	0.000979432	TRUE	FALSE	FALSE
BW25113_1638	pdxH	0.00379507	TRUE	FALSE	FALSE
BW25113_1639	mliC	0.0378788	FALSE	TRUE	FALSE
BW25113_1640	anmK	0.0563063	FALSE	TRUE	FALSE
BW25113_1641	slyB	0.103723	FALSE	TRUE	FALSE
BW25113_1642	slyA	0.0859599	FALSE	TRUE	FALSE
BW25113_1643	ydhI	0.0890052	FALSE	TRUE	FALSE
BW25113_1644	ydhJ	0.0581395	FALSE	TRUE	FALSE
BW25113_1645	ydhK	0.0515208	FALSE	TRUE	FALSE
BW25113_1646	sodC	0.0430622	FALSE	TRUE	FALSE
BW25113_1647	ydhF	0.0528512	FALSE	TRUE	FALSE
BW25113_1648	ydhL	0.0260417	FALSE	TRUE	FALSE
BW25113_1649	nemR	0.0645833	FALSE	TRUE	FALSE
BW25113_1650	nemA	0.0681818	FALSE	TRUE	FALSE
BW25113_1651	gloA	0.070122	FALSE	TRUE	FALSE
BW25113_1652	rnt	0	TRUE	FALSE	FALSE
BW25113_1653	lhr	0.0541272	FALSE	TRUE	FALSE
BW25113_1654	grxD	0.0357143	FALSE	TRUE	FALSE
BW25113_1655	mepH	0.0412844	FALSE	TRUE	FALSE
BW25113_1656	sodB	0.0944206	FALSE	TRUE	FALSE
BW25113_1657	ydhP	0.0715812	FALSE	TRUE	FALSE
BW25113_1658	purR	0.0510949	FALSE	TRUE	FALSE
BW25113_1659	ydhB	0.0468541	FALSE	TRUE	FALSE
BW25113_1660	ydhC	0.0597938	FALSE	TRUE	FALSE
BW25113_1661	cfa	0.0738328	FALSE	TRUE	FALSE
BW25113_1662	ribC	0.00194553	TRUE	FALSE	FALSE
BW25113_1663	mdtK	0.0709091	FALSE	TRUE	FALSE
BW25113_1664	ydhQ	0.0516385	FALSE	TRUE	FALSE
BW25113_1665	valV	0	TRUE	FALSE	FALSE
BW25113_1666	valW	0.0793651	FALSE	TRUE	FALSE
BW25113_1667	ydhR	0.0365854	FALSE	TRUE	FALSE
BW25113_1668	ydhS	0.0583658	FALSE	TRUE	FALSE
BW25113_1669	ydhT	0.0583717	FALSE	TRUE	FALSE
BW25113_1670	ydhU	0.0507937	FALSE	TRUE	FALSE
BW25113_1671	ydhX	0.0446927	FALSE	TRUE	FALSE
BW25113_1672	ydhW	0.0403846	FALSE	TRUE	FALSE
BW25113_1673	ydhV	0.0778372	FALSE	TRUE	FALSE
BW25113_1674	ydhY	0.180915	FALSE	TRUE	FALSE
BW25113_1675	ydhZ	0.232143	FALSE	TRUE	FALSE
BW25113_1676	pykF	0.0539346	FALSE	TRUE	FALSE
BW25113_1677	lpp	0.0680628	FALSE	TRUE	FALSE
BW25113_1678	ldtE	0.0732919	FALSE	TRUE	FALSE
BW25113_1679	sufE	0.0567164	FALSE	TRUE	FALSE
BW25113_1680	sufS	0.0798362	FALSE	TRUE	FALSE
BW25113_1681	sufD	0.0530452	FALSE	TRUE	FALSE
BW25113_1682	sufC	0.0567613	FALSE	TRUE	FALSE
BW25113_1683	sufB	0.0595638	FALSE	TRUE	FALSE
BW25113_1684	sufA	0.040404	FALSE	TRUE	FALSE
BW25113_1685	ydiH	0.0196078	FALSE	FALSE	TRUE
BW25113_1686	menI	0.0486322	FALSE	TRUE	FALSE
BW25113_1687	ydiJ	0.0572129	FALSE	TRUE	FALSE
BW25113_1688	ydiK	0.0617284	FALSE	TRUE	FALSE
BW25113_1689	ydiL	0.156794	FALSE	TRUE	FALSE
BW25113_1690	ydiM	0.147996	FALSE	TRUE	FALSE
BW25113_1691	ydiN	0.108481	FALSE	TRUE	FALSE
BW25113_1692	ydiB	0.102158	FALSE	TRUE	FALSE
BW25113_1693	aroD	0.106732	FALSE	TRUE	FALSE
BW25113_1694	ydiF	0.135368	FALSE	TRUE	FALSE
BW25113_1695	ydiO	0.0845987	FALSE	TRUE	FALSE
BW25113_1696	ydiP	0.0876712	FALSE	TRUE	FALSE
BW25113_1697	ydiQ	0.0668842	FALSE	TRUE	FALSE
BW25113_1698	ydiR	0.059761	FALSE	TRUE	FALSE
BW25113_1699	ydiS	0.0358527	FALSE	TRUE	FALSE
BW25113_1700	ydiT	0.0550847	FALSE	TRUE	FALSE
BW25113_1701	fadK	0.0826384	FALSE	TRUE	FALSE
BW25113_1702	ppsA	0.0656168	FALSE	TRUE	FALSE
BW25113_1703	ppsR	0.0928144	FALSE	TRUE	FALSE
BW25113_1704	aroH	0.045292	FALSE	TRUE	FALSE
BW25113_1705	ydiE	0.0454545	FALSE	TRUE	FALSE
BW25113_1706	ydiU	0.0417029	FALSE	TRUE	FALSE
BW25113_1707	ydiV	0.0839161	FALSE	TRUE	FALSE
BW25113_1708	nlpC	0.0991957	FALSE	TRUE	FALSE
BW25113_1709	btuD	0.0416667	FALSE	TRUE	FALSE
BW25113_1710	btuE	0.0497738	FALSE	TRUE	FALSE
BW25113_1711	btuC	0.0585987	FALSE	TRUE	FALSE
BW25113_1712	ihfA	0.0333333	FALSE	TRUE	FALSE
BW25113_1713	pheT	0	TRUE	FALSE	FALSE
BW25113_1714	pheS	0	TRUE	FALSE	FALSE
BW25113_1715	pheM	0.027027	FALSE	TRUE	FALSE
BW25113_1716	rplT	0	TRUE	FALSE	FALSE
BW25113_1717	rpmI	0.0125	TRUE	FALSE	FALSE
BW25113_1718	infC	0	TRUE	FALSE	FALSE
BW25113_1719	thrS	0.000647249	TRUE	FALSE	FALSE
BW25113_1722	ydiY	0.131363	FALSE	TRUE	FALSE
BW25113_1723	pfkB	0.0739247	FALSE	TRUE	FALSE
BW25113_1724	ydiZ	0.0472103	FALSE	TRUE	FALSE
BW25113_1725	yniA	0.0566038	FALSE	TRUE	FALSE
BW25113_1726	yniB	0.0904872	FALSE	TRUE	FALSE
BW25113_1727	yniC	0.0707635	FALSE	TRUE	FALSE
BW25113_1728	ydjM	0.0845666	FALSE	TRUE	FALSE
BW25113_1729	ydjN	0.0825853	FALSE	TRUE	FALSE
BW25113_1730	ydjO	0.0512422	FALSE	TRUE	FALSE
BW25113_1731	cedA	0.153846	FALSE	TRUE	FALSE
BW25113_1732	katE	0.0497238	FALSE	TRUE	FALSE
BW25113_1733	chbG	0.0666667	FALSE	TRUE	FALSE
BW25113_1734	chbF	0.137581	FALSE	TRUE	FALSE
BW25113_1735	chbR	0.0903704	FALSE	TRUE	FALSE
BW25113_1736	chbA	0.128114	FALSE	TRUE	FALSE
BW25113_1737	chbC	0.145087	FALSE	TRUE	FALSE
BW25113_1738	chbB	0.136187	FALSE	TRUE	FALSE
BW25113_1739	osmE	0.0952381	FALSE	TRUE	FALSE
BW25113_1740	nadE	0	TRUE	FALSE	FALSE
BW25113_1741	cho	0.0533708	FALSE	TRUE	FALSE
BW25113_1742	ves	0.0367965	FALSE	TRUE	FALSE
BW25113_1743	spy	0.102564	FALSE	TRUE	FALSE
BW25113_1744	astE	0.0849421	FALSE	TRUE	FALSE
BW25113_1745	astB	0.0436803	FALSE	TRUE	FALSE
BW25113_1746	astD	0.0489451	FALSE	TRUE	FALSE
BW25113_1747	astA	0.0434258	FALSE	TRUE	FALSE
BW25113_1748	astC	0.0644831	FALSE	TRUE	FALSE
BW25113_1749	xthA	0.0556414	FALSE	TRUE	FALSE
BW25113_1750	ydjX	0.135325	FALSE	TRUE	FALSE
BW25113_1751	ydjY	0.0606618	FALSE	TRUE	FALSE
BW25113_1752	ydjZ	0.0492958	FALSE	TRUE	FALSE
BW25113_1753	ynjA	0.0498866	FALSE	TRUE	FALSE
BW25113_1754	ynjB	0.0545455	FALSE	TRUE	FALSE
BW25113_1755	ynjC	0.0569106	FALSE	TRUE	FALSE
BW25113_1756	ynjD	0.0419847	FALSE	TRUE	FALSE
BW25113_1757	ynjE	0.0486641	FALSE	TRUE	FALSE
BW25113_1758	ynjF	0.028169	FALSE	TRUE	FALSE
BW25113_1759	nudG	0.0609756	FALSE	TRUE	FALSE
BW25113_1760	ynjH	0.100457	FALSE	TRUE	FALSE
BW25113_1761	gdhA	0.0566914	FALSE	TRUE	FALSE
BW25113_1762	ynjI	0.138055	FALSE	TRUE	FALSE
BW25113_1763	topB	0.0585987	FALSE	TRUE	FALSE
BW25113_1764	selD	0.0657895	FALSE	TRUE	FALSE
BW25113_1765	ydjA	0.0361991	FALSE	TRUE	FALSE
BW25113_1766	sppA	0.073302	FALSE	TRUE	FALSE
BW25113_1767	ansA	0.0613497	FALSE	TRUE	FALSE
BW25113_1768	pncA	0.0914397	FALSE	TRUE	FALSE
BW25113_1769	ydjE	0.126722	FALSE	TRUE	FALSE
BW25113_1770	ydjF	0.128079	FALSE	TRUE	FALSE
BW25113_1771	ydjG	0.0738854	FALSE	TRUE	FALSE
BW25113_1772	ydjH	0.111842	FALSE	TRUE	FALSE
BW25113_1773	ydjI	0.110283	FALSE	TRUE	FALSE
BW25113_1774	ydjJ	0.142344	FALSE	TRUE	FALSE
BW25113_1775	ydjK	0.140399	FALSE	TRUE	FALSE
BW25113_1776	ydjL	0.0475087	FALSE	TRUE	FALSE
BW25113_1777	yeaC	0.086758	FALSE	TRUE	FALSE
BW25113_1778	msrB	0.0542169	FALSE	TRUE	FALSE
BW25113_1779	gapA	0	TRUE	FALSE	FALSE
BW25113_1780	yeaD	0.0380818	FALSE	TRUE	FALSE
BW25113_1781	yeaE	0.0467153	FALSE	TRUE	FALSE
BW25113_1782	mipA	0.0934891	FALSE	TRUE	FALSE
BW25113_1783	yeaG	0.0497095	FALSE	TRUE	FALSE
BW25113_1784	yeaH	0.0758755	FALSE	TRUE	FALSE
BW25113_1785	yeaI	0.0499154	FALSE	TRUE	FALSE
BW25113_1786	yeaJ	0.19363	FALSE	TRUE	FALSE
BW25113_1787	yeaK	0.0816832	FALSE	TRUE	FALSE
BW25113_1788	yoaI	0	TRUE	FALSE	FALSE
BW25113_1789	yeaL	0.0529248	FALSE	TRUE	FALSE
BW25113_1790	yeaM	0.0744681	FALSE	TRUE	FALSE
BW25113_1791	yeaN	0.051797	FALSE	TRUE	FALSE
BW25113_1792	yeaO	0.0714286	FALSE	TRUE	FALSE
BW25113_1793	yoaF	0.0536585	FALSE	TRUE	FALSE
BW25113_1794	yeaP	0.127737	FALSE	TRUE	FALSE
BW25113_1795	yeaQ	0.139303	FALSE	TRUE	FALSE
BW25113_1796	yoaG	0.122449	FALSE	TRUE	FALSE
BW25113_1797	yeaR	0.170139	FALSE	TRUE	FALSE
BW25113_1798	leuE	0.132554	FALSE	TRUE	FALSE
BW25113_1799	dmlR	0.124324	FALSE	TRUE	FALSE
BW25113_1800	dmlA	0.0505747	FALSE	TRUE	FALSE
BW25113_1801	yeaV	0.066494	FALSE	TRUE	FALSE
BW25113_1802	yeaW	0.0521643	FALSE	TRUE	FALSE
BW25113_1803	yeaX	0.0387597	FALSE	TRUE	FALSE
BW25113_1804	rnd	0.0365044	FALSE	TRUE	FALSE
BW25113_1805	fadD	0.0622222	FALSE	TRUE	FALSE
BW25113_1806	yeaY	0.0643777	FALSE	TRUE	FALSE
BW25113_1807	tsaB	0	TRUE	FALSE	FALSE
BW25113_1808	yoaA	0.0647482	FALSE	TRUE	FALSE
BW25113_1809	yoaB	0.227437	FALSE	TRUE	FALSE
BW25113_1810	yoaC	0.241667	FALSE	TRUE	FALSE
BW25113_1811	yoaH	0.159722	FALSE	TRUE	FALSE
BW25113_1812	pabB	0.0568807	FALSE	TRUE	FALSE
BW25113_1813	nudL	0.0688172	FALSE	TRUE	FALSE
BW25113_1814	sdaA	0.0759378	FALSE	TRUE	FALSE
BW25113_1815	yoaD	0.0608899	FALSE	TRUE	FALSE
BW25113_1816	yoaE	0.0593424	FALSE	TRUE	FALSE
BW25113_1817	manX	0.059126	FALSE	TRUE	FALSE
BW25113_1818	manY	0.0686427	FALSE	TRUE	FALSE
BW25113_1819	manZ	0.0733138	FALSE	TRUE	FALSE
BW25113_1820	yobD	0.0840108	FALSE	TRUE	FALSE
BW25113_1821	mntP	0.0593407	FALSE	TRUE	FALSE
BW25113_1822	rlmA	0.0524691	FALSE	TRUE	FALSE
BW25113_1823	cspC	0.136905	FALSE	TRUE	FALSE
BW25113_1824	yobF	0.284483	FALSE	TRUE	FALSE
BW25113_1825	yebO	0.12931	FALSE	TRUE	FALSE
BW25113_1826	mgrB	0.0689655	FALSE	TRUE	FALSE
BW25113_1827	kdgR	0.0741325	FALSE	TRUE	FALSE
BW25113_1828	yebQ	0.05	FALSE	TRUE	FALSE
BW25113_1829	htpX	0.0538244	FALSE	TRUE	FALSE
BW25113_1830	prc	0.0907983	FALSE	TRUE	FALSE
BW25113_1831	proQ	0.0766488	FALSE	TRUE	FALSE
BW25113_1832	msrC	0.0725	FALSE	TRUE	FALSE
BW25113_1833	yebS	0.0564202	FALSE	TRUE	FALSE
BW25113_1834	yebT	0.0545541	FALSE	TRUE	FALSE
BW25113_1835	rsmF	0.0590278	FALSE	TRUE	FALSE
BW25113_1836	yebV	0.0366492	FALSE	TRUE	FALSE
BW25113_1837	yebW	0.0974026	FALSE	TRUE	FALSE
BW25113_1838	pphA	0.0683112	FALSE	TRUE	FALSE
BW25113_1839	yebY	0.0875912	FALSE	TRUE	FALSE
BW25113_1840	yebZ	0.0658083	FALSE	TRUE	FALSE
BW25113_1841	yobA	0.0631229	FALSE	TRUE	FALSE
BW25113_1842	holE	0.0702703	FALSE	TRUE	FALSE
BW25113_1843	yobB	0.0702087	FALSE	TRUE	FALSE
BW25113_1844	exoX	0.0696798	FALSE	TRUE	FALSE
BW25113_1845	ptrB	0.0563978	FALSE	TRUE	FALSE
BW25113_1846	yebE	0.0700758	FALSE	TRUE	FALSE
BW25113_1847	yebF	0.0696864	FALSE	TRUE	FALSE
BW25113_1848	yebG	0.0343348	FALSE	TRUE	FALSE
BW25113_1849	purT	0.0518519	FALSE	TRUE	FALSE
BW25113_1850	eda	0.0642023	FALSE	TRUE	FALSE
BW25113_1851	edd	0.0558621	FALSE	TRUE	FALSE
BW25113_1852	zwf	0.0389171	FALSE	TRUE	FALSE
BW25113_1853	yebK	0.0488506	FALSE	TRUE	FALSE
BW25113_1854	pykA	0.0614719	FALSE	TRUE	FALSE
BW25113_1855	lpxM	0	TRUE	FALSE	FALSE
BW25113_1856	mepM	0.0623229	FALSE	TRUE	FALSE
BW25113_1857	znuA	0.0414993	FALSE	TRUE	FALSE
BW25113_1858	znuC	0.0742574	FALSE	TRUE	FALSE
BW25113_1859	znuB	0.0666667	FALSE	TRUE	FALSE
BW25113_1860	ruvB	0.0407911	FALSE	TRUE	FALSE
BW25113_1861	ruvA	0.0510204	FALSE	TRUE	FALSE
BW25113_1862	yebB	0.111801	FALSE	TRUE	FALSE
BW25113_1863	ruvC	0.069378	FALSE	TRUE	FALSE
BW25113_1864	yebC	0.0657673	FALSE	TRUE	FALSE
BW25113_1865	nudB	0.0330579	FALSE	TRUE	FALSE
BW25113_1866	aspS	0	TRUE	FALSE	FALSE
BW25113_1867	yecD	0.0659341	FALSE	TRUE	FALSE
BW25113_1868	yecE	0.0593607	FALSE	TRUE	FALSE
BW25113_1869	yecN	0.081761	FALSE	TRUE	FALSE
BW25113_1870	cmoA	0.0520134	FALSE	TRUE	FALSE
BW25113_1871	cmoB	0.0681234	FALSE	TRUE	FALSE
BW25113_1872	torZ	0.0468107	FALSE	TRUE	FALSE
BW25113_1873	torY	0.093076	FALSE	TRUE	FALSE
BW25113_1874	cutC	0.0651085	FALSE	TRUE	FALSE
BW25113_1875	yecM	0.0505495	FALSE	TRUE	FALSE
BW25113_1876	argS	0.000720461	TRUE	FALSE	FALSE
BW25113_1877	yecT	0.193384	FALSE	TRUE	FALSE
BW25113_1878	flhE	0.114286	FALSE	TRUE	FALSE
BW25113_1879	flhA	0.0474474	FALSE	TRUE	FALSE
BW25113_1880	flhB	0.0488599	FALSE	TRUE	FALSE
BW25113_1881	cheZ	0.0696325	FALSE	TRUE	FALSE
BW25113_1882	cheY	0.0320513	FALSE	TRUE	FALSE
BW25113_1883	cheB	0.0440476	FALSE	TRUE	FALSE
BW25113_1884	cheR	0.0624093	FALSE	TRUE	FALSE
BW25113_1885	tap	0.0468019	FALSE	TRUE	FALSE
BW25113_1886	tar	0.0654135	FALSE	TRUE	FALSE
BW25113_1887	cheW	0.0717822	FALSE	TRUE	FALSE
BW25113_1888	cheA	0.0457724	FALSE	TRUE	FALSE
BW25113_1889	motB	0.0484522	FALSE	TRUE	FALSE
BW25113_1890	motA	0.0393258	FALSE	TRUE	FALSE
BW25113_1891	flhC	0.0623656	FALSE	TRUE	FALSE
BW25113_1892	flhD	0.088968	FALSE	TRUE	FALSE
BW25113_1895	uspC	0.0869565	FALSE	TRUE	FALSE
BW25113_1896	otsA	0.0701139	FALSE	TRUE	FALSE
BW25113_1897	otsB	0.074883	FALSE	TRUE	FALSE
BW25113_1900	araG	0.0560594	FALSE	TRUE	FALSE
BW25113_1901	araF	0.0454545	FALSE	TRUE	FALSE
BW25113_1902	ftnB	0.0940594	FALSE	TRUE	FALSE
BW25113_1904	yecR	0.103846	FALSE	TRUE	FALSE
BW25113_1905	ftnA	0.24	FALSE	TRUE	FALSE
BW25113_1906	yecH	0.0677083	FALSE	TRUE	FALSE
BW25113_1907	tyrP	0.057732	FALSE	TRUE	FALSE
BW25113_1908	yecA	0.0486891	FALSE	TRUE	FALSE
BW25113_1909	leuZ	0	TRUE	FALSE	FALSE
BW25113_1910	cysT	0	TRUE	FALSE	FALSE
BW25113_1911	glyW	0.0322581	FALSE	TRUE	FALSE
BW25113_1912	pgsA	0	TRUE	FALSE	FALSE
BW25113_1913	uvrC	0.0633947	FALSE	TRUE	FALSE
BW25113_1914	uvrY	0.100569	FALSE	TRUE	FALSE
BW25113_1915	yecF	0.198895	FALSE	TRUE	FALSE
BW25113_1916	sdiA	0.134715	FALSE	TRUE	FALSE
BW25113_1917	yecC	0.0580431	FALSE	TRUE	FALSE
BW25113_1918	yecS	0.0633147	FALSE	TRUE	FALSE
BW25113_1919	dcyD	0.0670038	FALSE	TRUE	FALSE
BW25113_1920	fliY	0.0811232	FALSE	TRUE	FALSE
BW25113_1921	fliZ	0.0588235	FALSE	TRUE	FALSE
BW25113_1922	fliA	0.0659722	FALSE	TRUE	FALSE
BW25113_1923	fliC	0.0825688	FALSE	TRUE	FALSE
BW25113_1924	fliD	0.0603372	FALSE	TRUE	FALSE
BW25113_1925	fliS	0.0729483	FALSE	TRUE	FALSE
BW25113_1926	fliT	0.0442177	FALSE	TRUE	FALSE
BW25113_1927	amyA	0.0713087	FALSE	TRUE	FALSE
BW25113_1928	yedD	0.0783133	FALSE	TRUE	FALSE
BW25113_1929	yedE	0.0507246	FALSE	TRUE	FALSE
BW25113_1930	yedF	0.117021	FALSE	TRUE	FALSE
BW25113_1931	yedK	0.0484171	FALSE	TRUE	FALSE
BW25113_1932	yedL	0.135417	FALSE	TRUE	FALSE
BW25113_1936	intG	0.138462	FALSE	TRUE	FALSE
BW25113_1937	fliE	0.083004	FALSE	TRUE	FALSE
BW25113_1938	fliF	0.0398796	FALSE	TRUE	FALSE
BW25113_1939	fliG	0.0338346	FALSE	TRUE	FALSE
BW25113_1940	fliH	0.0653358	FALSE	TRUE	FALSE
BW25113_1941	fliI	0.0472727	FALSE	TRUE	FALSE
BW25113_1942	fliJ	0.0533708	FALSE	TRUE	FALSE
BW25113_1943	fliK	0.0586283	FALSE	TRUE	FALSE
BW25113_1944	fliL	0.0616622	FALSE	TRUE	FALSE
BW25113_1945	fliM	0.0509317	FALSE	TRUE	FALSE
BW25113_1946	fliN	0.060241	FALSE	TRUE	FALSE
BW25113_1947	fliO	0.0340136	FALSE	TRUE	FALSE
BW25113_1948	fliP	0.0422297	FALSE	TRUE	FALSE
BW25113_1949	fliQ	0.0648148	FALSE	TRUE	FALSE
BW25113_1950	fliR	0.0984127	FALSE	TRUE	FALSE
BW25113_1951	rcsA	0.072	FALSE	TRUE	FALSE
BW25113_1952	dsrB	0.215686	FALSE	TRUE	FALSE
BW25113_1953	yodD	0.0706522	FALSE	TRUE	FALSE
BW25113_1954	dsrA	0.028169	FALSE	TRUE	FALSE
BW25113_1955	yedP	0.0703364	FALSE	TRUE	FALSE
BW25113_1956	yedQ	0.0692704	FALSE	TRUE	FALSE
BW25113_1957	yodC	0.0884354	FALSE	TRUE	FALSE
BW25113_1958	yedI	0.0611413	FALSE	TRUE	FALSE
BW25113_1959	yedA	0.0664858	FALSE	TRUE	FALSE
BW25113_1960	vsr	0.061008	FALSE	TRUE	FALSE
BW25113_1961	dcm	0.0501319	FALSE	TRUE	FALSE
BW25113_1962	yedJ	0.0376344	FALSE	TRUE	FALSE
BW25113_1963	yedR	0.112245	FALSE	TRUE	FALSE
BW25113_1967	hchA	0.131965	FALSE	TRUE	FALSE
BW25113_1968	yedV	0.0964187	FALSE	TRUE	FALSE
BW25113_1969	yedW	0.211896	FALSE	TRUE	FALSE
BW25113_1970	hiuH	0.0963855	FALSE	TRUE	FALSE
BW25113_1971	yedY	0.0695652	FALSE	TRUE	FALSE
BW25113_1972	yedZ	0.0921569	FALSE	TRUE	FALSE
BW25113_1973	zinT	0.0863724	FALSE	TRUE	FALSE
BW25113_1974	yodB	0.202353	FALSE	TRUE	FALSE
BW25113_1975	serU	0.0972222	FALSE	TRUE	FALSE
BW25113_1976	mtfA	0.0734375	FALSE	TRUE	FALSE
BW25113_1977	asnT	0.129032	FALSE	TRUE	FALSE
BW25113_1978	yeeJ	0.0732827	FALSE	TRUE	FALSE
BW25113_1981	shiA	0.0853081	FALSE	TRUE	FALSE
BW25113_1982	amn	0.12103	FALSE	TRUE	FALSE
BW25113_1983	yeeN	0.158261	FALSE	TRUE	FALSE
BW25113_1984	asnW	0.241935	FALSE	TRUE	FALSE
BW25113_1985	yeeO	0.123322	FALSE	TRUE	FALSE
BW25113_1986	asnU	0.0645161	FALSE	TRUE	FALSE
BW25113_1987	cbl	0.0696452	FALSE	TRUE	FALSE
BW25113_1988	nac	0.0733696	FALSE	TRUE	FALSE
BW25113_1989	asnV	0.129032	FALSE	TRUE	FALSE
BW25113_1990	ldtA	0.104418	FALSE	TRUE	FALSE
BW25113_1991	cobT	0.0752315	FALSE	TRUE	FALSE
BW25113_1992	cobS	0.0486577	FALSE	TRUE	FALSE
BW25113_1993	cobU	0.0639269	FALSE	TRUE	FALSE
BW25113_1994	insH1	0.188957	FALSE	TRUE	FALSE
BW25113_1996	insD1	0.231405	FALSE	TRUE	FALSE
BW25113_1997	insC1	0.227891	FALSE	TRUE	FALSE
BW25113_1999	yeeP	0.0859729	FALSE	TRUE	FALSE
BW25113_2000	flu	0.0845353	FALSE	TRUE	FALSE
BW25113_2001	yeeR	0.0456398	FALSE	TRUE	FALSE
BW25113_2002	yeeS	0.0891365	FALSE	TRUE	FALSE
BW25113_2003	yeeT	0.0786517	FALSE	TRUE	FALSE
BW25113_2004	cbeA	0.0875421	FALSE	TRUE	FALSE
BW25113_2005	cbtA	0.0664452	FALSE	TRUE	FALSE
BW25113_2006	yeeW	0.110294	FALSE	TRUE	FALSE
BW25113_2007	yeeX	0.0757576	FALSE	TRUE	FALSE
BW25113_2008	yeeA	0.0624264	FALSE	TRUE	FALSE
BW25113_2009	sbmC	0.0842105	FALSE	TRUE	FALSE
BW25113_2010	dacD	0.0673797	FALSE	TRUE	FALSE
BW25113_2011	sbcB	0.0699301	FALSE	TRUE	FALSE
BW25113_2012	yeeD	0.108696	FALSE	TRUE	FALSE
BW25113_2013	yeeE	0.143698	FALSE	TRUE	FALSE
BW25113_2014	plaP	0.0936639	FALSE	TRUE	FALSE
BW25113_2015	yeeY	0.0685484	FALSE	TRUE	FALSE
BW25113_2016	yeeZ	0.0771558	FALSE	TRUE	FALSE
BW25113_2017	yefM	0.029703	FALSE	TRUE	FALSE
BW25113_2018	hisL	0.0487805	FALSE	TRUE	FALSE
BW25113_2019	hisG	0.0902778	FALSE	TRUE	FALSE
BW25113_2020	hisD	0.0497608	FALSE	TRUE	FALSE
BW25113_2021	hisC	0.0513419	FALSE	TRUE	FALSE
BW25113_2022	hisB	0.0560748	FALSE	TRUE	FALSE
BW25113_2023	hisH	0.0782241	FALSE	TRUE	FALSE
BW25113_2024	hisA	0.0506757	FALSE	TRUE	FALSE
BW25113_2025	hisF	0.0513644	FALSE	TRUE	FALSE
BW25113_2026	hisI	0.0632653	FALSE	TRUE	FALSE
BW25113_2027	wzzB	0.0713376	FALSE	TRUE	FALSE
BW25113_2028	ugd	0.182888	FALSE	TRUE	FALSE
BW25113_2029	gnd	0.102928	FALSE	TRUE	FALSE
BW25113_2030	insH1	0.213497	FALSE	TRUE	FALSE
BW25113_2032	wbbK	0.113712	FALSE	TRUE	FALSE
BW25113_2033	wbbJ	0.221987	FALSE	TRUE	FALSE
BW25113_2034	wbbI	0.232704	FALSE	TRUE	FALSE
BW25113_2035	wbbH	0.191444	FALSE	TRUE	FALSE
BW25113_2036	glf	0.174208	FALSE	TRUE	FALSE
BW25113_2037	wzxB	0.169	FALSE	TRUE	FALSE
BW25113_2038	rfbC	0.252232	FALSE	TRUE	FALSE
BW25113_2039	rfbA	0.32153	FALSE	TRUE	FALSE
BW25113_2040	rfbD	0.2625	FALSE	TRUE	FALSE
BW25113_2041	rfbB	0.317241	FALSE	TRUE	FALSE
BW25113_2042	wcaN	0.110335	FALSE	TRUE	FALSE
BW25113_2043	wcaM	0.120859	FALSE	TRUE	FALSE
BW25113_2044	wcaL	0.0450358	FALSE	TRUE	FALSE
BW25113_2045	wcaK	0.0673171	FALSE	TRUE	FALSE
BW25113_2046	wzxC	0.064135	FALSE	TRUE	FALSE
BW25113_2047	wcaJ	0.0680394	FALSE	TRUE	FALSE
BW25113_2048	cpsG	0.0455789	FALSE	TRUE	FALSE
BW25113_2049	cpsB	0.0660295	FALSE	TRUE	FALSE
BW25113_2050	wcaI	0.0377551	FALSE	TRUE	FALSE
BW25113_2051	wcaH	0.0416667	FALSE	TRUE	FALSE
BW25113_2052	wcaG	0.0658915	FALSE	TRUE	FALSE
BW25113_2053	gmd	0.0812918	FALSE	TRUE	FALSE
BW25113_2054	wcaF	0.170068	FALSE	TRUE	FALSE
BW25113_2055	wcaE	0.0734558	FALSE	TRUE	FALSE
BW25113_2056	wcaD	0.0819672	FALSE	TRUE	FALSE
BW25113_2057	wcaC	0.0563525	FALSE	TRUE	FALSE
BW25113_2058	wcaB	0.0458015	FALSE	TRUE	FALSE
BW25113_2059	wcaA	0.0491071	FALSE	TRUE	FALSE
BW25113_2060	wzc	0.0583478	FALSE	TRUE	FALSE
BW25113_2061	wzb	0.0449438	FALSE	TRUE	FALSE
BW25113_2062	wza	0.104167	FALSE	TRUE	FALSE
BW25113_2063	yegH	0.0615142	FALSE	TRUE	FALSE
BW25113_2064	asmA	0.0653639	FALSE	TRUE	FALSE
BW25113_2065	dcd	0.00214592	TRUE	FALSE	FALSE
BW25113_2066	udk	0.0797665	FALSE	TRUE	FALSE
BW25113_2067	yegE	0.0704066	FALSE	TRUE	FALSE
BW25113_2068	alkA	0.0484581	FALSE	TRUE	FALSE
BW25113_2069	yegD	0.0618652	FALSE	TRUE	FALSE
BW25113_2070	yegI	0.0596536	FALSE	TRUE	FALSE
BW25113_2071	yegJ	0.0756757	FALSE	TRUE	FALSE
BW25113_2072	yegK	0.0672131	FALSE	TRUE	FALSE
BW25113_2073	yegL	0.0700758	FALSE	TRUE	FALSE
BW25113_2074	mdtA	0.051	FALSE	TRUE	FALSE
BW25113_2075	mdtB	0.0672269	FALSE	TRUE	FALSE
BW25113_2076	mdtC	0.0523539	FALSE	TRUE	FALSE
BW25113_2077	mdtD	0.0467372	FALSE	TRUE	FALSE
BW25113_2078	baeS	0.0427046	FALSE	TRUE	FALSE
BW25113_2079	baeR	0.0483592	FALSE	TRUE	FALSE
BW25113_2080	yegP	0.0599251	FALSE	TRUE	FALSE
BW25113_2081	yegQ	0.0825688	FALSE	TRUE	FALSE
BW25113_2082	ogrK	0.0508475	FALSE	TRUE	FALSE
BW25113_2083	yegZ	0.0526316	FALSE	TRUE	FALSE
BW25113_2085	yegR	0.128906	FALSE	TRUE	FALSE
BW25113_2086	yegS	0.140278	FALSE	TRUE	FALSE
BW25113_2088	insE1	0.15	FALSE	TRUE	FALSE
[truncated: 2,490 more rows]

## Sheet: clsABC OmpC
Bimodal analysis of clsABCOmpC gene essentiality
locus_tag	gene_name	ins_index	essential	non-essential	unclear
BW25113_0001	thrL	0.259259	FALSE	TRUE	FALSE
BW25113_0002	thrA	0.0664637	FALSE	TRUE	FALSE
BW25113_0003	thrB	0.085676	FALSE	TRUE	FALSE
BW25113_0004	thrC	0.0872939	FALSE	TRUE	FALSE
BW25113_0005	yaaX	0.142259	FALSE	TRUE	FALSE
BW25113_0006	yaaA	0.070626	FALSE	TRUE	FALSE
BW25113_0007	yaaJ	0.0873362	FALSE	TRUE	FALSE
BW25113_0008	talB	0.115183	FALSE	TRUE	FALSE
BW25113_0009	mog	0.0995763	FALSE	TRUE	FALSE
BW25113_0010	satP	0.0857143	FALSE	TRUE	FALSE
BW25113_0011	yaaW	0.0541958	FALSE	TRUE	FALSE
BW25113_0013	yaaI	0.0923077	FALSE	TRUE	FALSE
BW25113_0014	dnaK	0.0104235	FALSE	TRUE	FALSE
BW25113_0015	dnaJ	0.139227	FALSE	TRUE	FALSE
BW25113_0016	insL1	0.141414	FALSE	TRUE	FALSE
BW25113_0018	mokC	0.077381	FALSE	TRUE	FALSE
BW25113_0019	nhaA	0.0877005	FALSE	TRUE	FALSE
BW25113_0020	nhaR	0.0592287	FALSE	TRUE	FALSE
BW25113_0021	insB1	0.200495	FALSE	TRUE	FALSE
BW25113_0022	insA	0.153153	FALSE	TRUE	FALSE
BW25113_0023	rpsT	0	TRUE	FALSE	FALSE
BW25113_0024	yaaY	0.0451977	FALSE	TRUE	FALSE
BW25113_0025	ribF	0.00265252	TRUE	FALSE	FALSE
BW25113_0026	ileS	0.00133038	TRUE	FALSE	FALSE
BW25113_0027	lspA	0.00251889	TRUE	FALSE	FALSE
BW25113_0028	fkpB	0.0722222	FALSE	TRUE	FALSE
BW25113_0029	ispH	0	TRUE	FALSE	FALSE
BW25113_0030	rihC	0.0545703	FALSE	TRUE	FALSE
BW25113_0031	dapB	0	TRUE	FALSE	FALSE
BW25113_0032	carA	0.0390879	FALSE	TRUE	FALSE
BW25113_0033	carB	0.049263	FALSE	TRUE	FALSE
BW25113_0034	caiF	0.220126	FALSE	TRUE	FALSE
BW25113_0035	caiE	0.0465116	FALSE	TRUE	FALSE
BW25113_0036	caiD	0.0809524	FALSE	TRUE	FALSE
BW25113_0037	caiC	0.0538585	FALSE	TRUE	FALSE
BW25113_0038	caiB	0.0696721	FALSE	TRUE	FALSE
BW25113_0039	caiA	0.0382514	FALSE	TRUE	FALSE
BW25113_0040	caiT	0.067601	FALSE	TRUE	FALSE
BW25113_0041	fixA	0.0632091	FALSE	TRUE	FALSE
BW25113_0042	fixB	0.0530504	FALSE	TRUE	FALSE
BW25113_0043	fixC	0.0446169	FALSE	TRUE	FALSE
BW25113_0044	fixX	0.0948276	FALSE	TRUE	FALSE
BW25113_0045	yaaU	0.0534709	FALSE	TRUE	FALSE
BW25113_0046	kefF	0.08	FALSE	TRUE	FALSE
BW25113_0047	kefC	0.0684105	FALSE	TRUE	FALSE
BW25113_0048	folA	0	TRUE	FALSE	FALSE
BW25113_0049	apaH	0.114074	FALSE	TRUE	FALSE
BW25113_0050	apaG	0.115132	FALSE	TRUE	FALSE
BW25113_0051	rsmA	0.106383	FALSE	TRUE	FALSE
BW25113_0052	pdxA	0.119949	FALSE	TRUE	FALSE
BW25113_0053	surA	0.126091	FALSE	TRUE	FALSE
BW25113_0054	lptD	0.000530504	TRUE	FALSE	FALSE
BW25113_0055	djlA	0.0779817	FALSE	TRUE	FALSE
BW25113_0058	rluA	0.0776515	FALSE	TRUE	FALSE
BW25113_0059	rapA	0.0683283	FALSE	TRUE	FALSE
BW25113_0060	polB	0.0642933	FALSE	TRUE	FALSE
BW25113_0061	araD	0.0496324	FALSE	TRUE	FALSE
BW25113_0064	araC	0.0368794	FALSE	TRUE	FALSE
BW25113_0065	yabI	0.040783	FALSE	TRUE	FALSE
BW25113_0066	thiQ	0.0641711	FALSE	TRUE	FALSE
BW25113_0067	thiP	0.0589604	FALSE	TRUE	FALSE
BW25113_0068	thiB	0.0532995	FALSE	TRUE	FALSE
BW25113_0069	sgrR	0.046003	FALSE	TRUE	FALSE
BW25113_0070	setA	0.0656085	FALSE	TRUE	FALSE
BW25113_0071	leuD	0.0617284	FALSE	TRUE	FALSE
BW25113_0072	leuC	0.0508475	FALSE	TRUE	FALSE
BW25113_0073	leuB	0.0354691	FALSE	TRUE	FALSE
BW25113_0074	leuA	0.0445151	FALSE	TRUE	FALSE
BW25113_0075	leuL	0.225352	FALSE	TRUE	FALSE
BW25113_0076	leuO	0.174373	FALSE	TRUE	FALSE
BW25113_0077	ilvI	0.0550326	FALSE	TRUE	FALSE
BW25113_0078	ilvH	0.0558376	FALSE	TRUE	FALSE
BW25113_0080	cra	0.0869565	FALSE	TRUE	FALSE
BW25113_0081	mraZ	0.0216802	FALSE	TRUE	FALSE
BW25113_0082	rsmH	0.0251989	FALSE	TRUE	FALSE
BW25113_0083	ftsL	0.00340136	TRUE	FALSE	FALSE
BW25113_0084	ftsI	0.000706714	TRUE	FALSE	FALSE
BW25113_0085	murE	0	TRUE	FALSE	FALSE
BW25113_0086	murF	0.00183655	TRUE	FALSE	FALSE
BW25113_0087	mraY	0.0011534	TRUE	FALSE	FALSE
BW25113_0088	murD	0.000947867	TRUE	FALSE	FALSE
BW25113_0089	ftsW	0.00100301	TRUE	FALSE	FALSE
BW25113_0090	murG	0.00233645	TRUE	FALSE	FALSE
BW25113_0091	murC	0.000846024	TRUE	FALSE	FALSE
BW25113_0092	ddlB	0.0434193	FALSE	TRUE	FALSE
BW25113_0093	ftsQ	0	TRUE	FALSE	FALSE
BW25113_0094	ftsA	0.00098912	TRUE	FALSE	FALSE
BW25113_0095	ftsZ	0	TRUE	FALSE	FALSE
BW25113_0096	lpxC	0	TRUE	FALSE	FALSE
BW25113_0097	secM	0.0413625	FALSE	TRUE	FALSE
BW25113_0098	secA	0.000923361	TRUE	FALSE	FALSE
BW25113_0099	mutT	0.0608974	FALSE	TRUE	FALSE
BW25113_0101	yacG	0.0375	FALSE	TRUE	FALSE
BW25113_0102	zapD	0.0771812	FALSE	TRUE	FALSE
BW25113_0103	coaE	0.0120724	FALSE	TRUE	FALSE
BW25113_0104	guaC	0.0586124	FALSE	TRUE	FALSE
BW25113_0106	hofC	0.0519211	FALSE	TRUE	FALSE
BW25113_0107	hofB	0.0522523	FALSE	TRUE	FALSE
BW25113_0108	ppdD	0.101983	FALSE	TRUE	FALSE
BW25113_0109	nadC	0.0782123	FALSE	TRUE	FALSE
BW25113_0110	ampD	0.0678733	FALSE	TRUE	FALSE
BW25113_0111	ampE	0.0773723	FALSE	TRUE	FALSE
BW25113_0112	aroP	0.0618182	FALSE	TRUE	FALSE
BW25113_0113	pdhR	0.0587276	FALSE	TRUE	FALSE
BW25113_0114	aceE	0.0398687	FALSE	TRUE	FALSE
BW25113_0115	aceF	0.0224422	FALSE	TRUE	FALSE
BW25113_0116	lpd	0.0035057	TRUE	FALSE	FALSE
BW25113_0117	yacH	0.0781671	FALSE	TRUE	FALSE
BW25113_0118	acnB	0.0384615	FALSE	TRUE	FALSE
BW25113_0119	yacL	0.0962199	FALSE	TRUE	FALSE
BW25113_0120	speD	0.0800628	FALSE	TRUE	FALSE
BW25113_0121	speE	0.0719424	FALSE	TRUE	FALSE
BW25113_0122	yacC	0.0714286	FALSE	TRUE	FALSE
BW25113_0123	cueO	0.0829976	FALSE	TRUE	FALSE
BW25113_0124	gcd	0.0810246	FALSE	TRUE	FALSE
BW25113_0125	hpt	0.0649652	FALSE	TRUE	FALSE
BW25113_0126	can	0.00188324	TRUE	FALSE	FALSE
BW25113_0127	yadG	0.0524899	FALSE	TRUE	FALSE
BW25113_0128	yadH	0.0664506	FALSE	TRUE	FALSE
BW25113_0129	yadI	0.0594901	FALSE	TRUE	FALSE
BW25113_0130	yadE	0.0630081	FALSE	TRUE	FALSE
BW25113_0131	panD	0.0590164	FALSE	TRUE	FALSE
BW25113_0132	yadD	0.0470263	FALSE	TRUE	FALSE
BW25113_0133	panC	0.0337243	FALSE	TRUE	FALSE
BW25113_0134	panB	0.0345369	FALSE	TRUE	FALSE
BW25113_0135	yadC	0.193353	FALSE	TRUE	FALSE
BW25113_0136	yadK	0.208768	FALSE	TRUE	FALSE
BW25113_0137	yadL	0.248971	FALSE	TRUE	FALSE
BW25113_0138	yadM	0.254386	FALSE	TRUE	FALSE
BW25113_0139	htrE	0.173558	FALSE	TRUE	FALSE
BW25113_0140	yadV	0.11973	FALSE	TRUE	FALSE
BW25113_0141	yadN	0.211087	FALSE	TRUE	FALSE
BW25113_0142	folK	0.00520833	FALSE	FALSE	TRUE
BW25113_0143	pcnB	0.0508929	FALSE	TRUE	FALSE
BW25113_0144	gluQ	0.0363392	FALSE	TRUE	FALSE
BW25113_0145	dksA	0.0628415	FALSE	TRUE	FALSE
BW25113_0146	sfsA	0.0690265	FALSE	TRUE	FALSE
BW25113_0147	ligT	0.0470588	FALSE	TRUE	FALSE
BW25113_0148	hrpB	0.0622428	FALSE	TRUE	FALSE
BW25113_0149	mrcB	0.0936422	FALSE	TRUE	FALSE
BW25113_0150	fhuA	0.0662584	FALSE	TRUE	FALSE
BW25113_0151	fhuC	0.0671875	FALSE	TRUE	FALSE
BW25113_0152	fhuD	0.0490884	FALSE	TRUE	FALSE
BW25113_0153	fhuB	0.0611216	FALSE	TRUE	FALSE
BW25113_0154	hemL	0.0097561	FALSE	TRUE	FALSE
BW25113_0155	clcA	0.0509666	FALSE	TRUE	FALSE
BW25113_0156	erpA	0	TRUE	FALSE	FALSE
BW25113_0157	yadS	0.05	FALSE	TRUE	FALSE
BW25113_0158	btuF	0.0421217	FALSE	TRUE	FALSE
BW25113_0159	mtn	0.0124777	FALSE	TRUE	FALSE
BW25113_0160	dgt	0.143092	FALSE	TRUE	FALSE
BW25113_0161	degP	0.0622261	FALSE	TRUE	FALSE
BW25113_0162	cdaR	0.0549569	FALSE	TRUE	FALSE
BW25113_0163	yaeH	0.0707395	FALSE	TRUE	FALSE
BW25113_0164	yaeI	0.0552995	FALSE	TRUE	FALSE
BW25113_0166	dapD	0	TRUE	FALSE	FALSE
BW25113_0167	glnD	0.030388	FALSE	TRUE	FALSE
BW25113_0168	map	0	TRUE	FALSE	FALSE
BW25113_0169	rpsB	0	TRUE	FALSE	FALSE
BW25113_0170	tsf	0	TRUE	FALSE	FALSE
BW25113_0171	pyrH	0.00171821	TRUE	FALSE	FALSE
BW25113_0172	frr	0	TRUE	FALSE	FALSE
BW25113_0173	dxr	0.00104275	TRUE	FALSE	FALSE
BW25113_0174	ispU	0.00163934	TRUE	FALSE	FALSE
BW25113_0175	cdsA	0.00145349	TRUE	FALSE	FALSE
BW25113_0176	rseP	0.0729455	FALSE	TRUE	FALSE
BW25113_0177	bamA	0.000513611	TRUE	FALSE	FALSE
BW25113_0178	skp	0.0512821	FALSE	TRUE	FALSE
BW25113_0179	lpxD	0	TRUE	FALSE	FALSE
BW25113_0180	fabZ	0	TRUE	FALSE	FALSE
BW25113_0181	lpxA	0	TRUE	FALSE	FALSE
BW25113_0182	lpxB	0.00108578	TRUE	FALSE	FALSE
BW25113_0183	rnhB	0.0334029	FALSE	TRUE	FALSE
BW25113_0184	dnaE	0.000717618	TRUE	FALSE	FALSE
BW25113_0185	accA	0	TRUE	FALSE	FALSE
BW25113_0186	ldcC	0.0472579	FALSE	TRUE	FALSE
BW25113_0187	yaeR	0.0384615	FALSE	TRUE	FALSE
BW25113_0188	tilS	0.00288184	TRUE	FALSE	FALSE
BW25113_0189	rof	0.0585366	FALSE	TRUE	FALSE
BW25113_0190	yaeQ	0.0730594	FALSE	TRUE	FALSE
BW25113_0191	arfB	0.0560472	FALSE	TRUE	FALSE
BW25113_0192	nlpE	0.0755712	FALSE	TRUE	FALSE
BW25113_0193	yaeF	0.0468986	FALSE	TRUE	FALSE
BW25113_0194	proS	0.000726216	TRUE	FALSE	FALSE
BW25113_0195	tsaA	0.0757042	FALSE	TRUE	FALSE
BW25113_0196	rcsF	0.0984615	FALSE	TRUE	FALSE
BW25113_0197	metQ	0.0733945	FALSE	TRUE	FALSE
BW25113_0198	metI	0.110687	FALSE	TRUE	FALSE
BW25113_0199	metN	0.0920097	FALSE	TRUE	FALSE
BW25113_0200	gmhB	0.021645	FALSE	TRUE	FALSE
BW25113_0201	rrsH	0.167747	FALSE	TRUE	FALSE
BW25113_0202	ileV	0.206349	FALSE	TRUE	FALSE
BW25113_0203	alaV	0.016129	FALSE	TRUE	FALSE
BW25113_0204	rrlH	0.179862	FALSE	TRUE	FALSE
BW25113_0205	rrfH	0.1875	FALSE	TRUE	FALSE
BW25113_0206	aspU	0.047619	FALSE	TRUE	FALSE
BW25113_0207	dkgB	0.0326087	FALSE	TRUE	FALSE
BW25113_0208	yafC	0.0409277	FALSE	TRUE	FALSE
BW25113_0209	yafD	0.0608424	FALSE	TRUE	FALSE
BW25113_0210	yafE	0.038	FALSE	TRUE	FALSE
BW25113_0211	mltD	0.0624426	FALSE	TRUE	FALSE
BW25113_0212	gloB	0.0247525	FALSE	TRUE	FALSE
BW25113_0213	yafS	0.0276339	FALSE	TRUE	FALSE
BW25113_0214	rnhA	0.0292553	FALSE	TRUE	FALSE
BW25113_0215	dnaQ	0.00170648	TRUE	FALSE	FALSE
BW25113_0216	aspV	0.301587	FALSE	TRUE	FALSE
BW25113_0217	yafT	0.119048	FALSE	TRUE	FALSE
BW25113_0218	yafU	0.0905923	FALSE	TRUE	FALSE
BW25113_0219	yafV	0.0275527	FALSE	TRUE	FALSE
BW25113_0220	ivy	0.0947368	FALSE	TRUE	FALSE
BW25113_0221	fadE	0.0337251	FALSE	TRUE	FALSE
BW25113_0222	gmhA	0.0236559	FALSE	TRUE	FALSE
BW25113_0223	yafJ	0.0454545	FALSE	TRUE	FALSE
BW25113_0224	yafK	0.0758853	FALSE	TRUE	FALSE
BW25113_0225	yafQ	0.0711111	FALSE	TRUE	FALSE
BW25113_0226	dinJ	0.110048	FALSE	TRUE	FALSE
BW25113_0227	yafL	0.025	FALSE	TRUE	FALSE
BW25113_0228	rayT	0.04	FALSE	TRUE	FALSE
BW25113_0229	lfhA	0.0299052	FALSE	TRUE	FALSE
BW25113_0230	lafU	0.019802	FALSE	TRUE	FALSE
BW25113_0231	dinB	0.0283688	FALSE	TRUE	FALSE
BW25113_0232	yafN	0.0127119	FALSE	TRUE	FALSE
BW25113_0233	yafO	0.146417	FALSE	TRUE	FALSE
BW25113_0234	yafP	0.15978	FALSE	TRUE	FALSE
BW25113_0235	ykfJ	0.11976	FALSE	TRUE	FALSE
BW25113_0236	prfH	0.0199501	FALSE	TRUE	FALSE
BW25113_0237	pepD	0.0479452	FALSE	TRUE	FALSE
BW25113_0238	gpt	0.0650407	FALSE	TRUE	FALSE
BW25113_0239	frsA	0.0431294	FALSE	TRUE	FALSE
BW25113_0240	crl	0.102484	FALSE	TRUE	FALSE
BW25113_0241	phoE	0.160757	FALSE	TRUE	FALSE
BW25113_0242	proB	0.0316742	FALSE	TRUE	FALSE
BW25113_0243	proA	0.0478088	FALSE	TRUE	FALSE
BW25113_0244	thrW	0.0645161	FALSE	TRUE	FALSE
BW25113_0245	ykfI	0.0328467	FALSE	TRUE	FALSE
BW25113_0246	yafW	0.0703125	FALSE	TRUE	FALSE
BW25113_0247	ykfG	0.0287206	FALSE	TRUE	FALSE
BW25113_0248	yafX	0.0487805	FALSE	TRUE	FALSE
BW25113_0249	ykfF	0.046875	FALSE	TRUE	FALSE
BW25113_0250	ykfB	0.0452128	FALSE	TRUE	FALSE
BW25113_0251	yafY	0.0533708	FALSE	TRUE	FALSE
BW25113_0252	yafZ	0.0349544	FALSE	TRUE	FALSE
BW25113_0253	ykfA	0.0563584	FALSE	TRUE	FALSE
BW25113_0254	perR	0.0391061	FALSE	TRUE	FALSE
BW25113_0256	insI1	0.0997831	FALSE	TRUE	FALSE
BW25113_0258	ykfC	0.0551802	FALSE	TRUE	FALSE
BW25113_0259	insH1	0.241718	FALSE	TRUE	FALSE
BW25113_0260	mmuP	0.0320285	FALSE	TRUE	FALSE
BW25113_0261	mmuM	0.0227577	FALSE	TRUE	FALSE
BW25113_0262	afuC	0.0393325	FALSE	TRUE	FALSE
BW25113_0263	afuB	0.0392857	FALSE	TRUE	FALSE
BW25113_0264	insB1	0.155941	FALSE	TRUE	FALSE
BW25113_0265	insA	0.112613	FALSE	TRUE	FALSE
BW25113_0266	yagB	0.0481928	FALSE	TRUE	FALSE
BW25113_0267	yagA	0.027027	FALSE	TRUE	FALSE
BW25113_0268	yagE	0.0246914	FALSE	TRUE	FALSE
BW25113_0269	yagF	0.0196701	FALSE	TRUE	FALSE
BW25113_0270	yagG	0.031617	FALSE	TRUE	FALSE
BW25113_0271	yagH	0.030256	FALSE	TRUE	FALSE
BW25113_0272	yagI	0.0410509	FALSE	TRUE	FALSE
BW25113_0273	argF	0.0236025	FALSE	TRUE	FALSE
BW25113_0274	insB1	0.143564	FALSE	TRUE	FALSE
BW25113_0275	insA	0.121622	FALSE	TRUE	FALSE
BW25113_0276	yagJ	0.0481928	FALSE	TRUE	FALSE
BW25113_0277	yagK	0.163022	FALSE	TRUE	FALSE
BW25113_0278	yagL	0.174688	FALSE	TRUE	FALSE
BW25113_0279	yagM	0.0656934	FALSE	TRUE	FALSE
BW25113_0280	yagN	0.101983	FALSE	TRUE	FALSE
BW25113_0281	intF	0.0383586	FALSE	TRUE	FALSE
BW25113_0283	paoD	0.0286832	FALSE	TRUE	FALSE
BW25113_0284	paoC	0.0238501	FALSE	TRUE	FALSE
BW25113_0285	paoB	0.0378096	FALSE	TRUE	FALSE
BW25113_0286	paoA	0.0416667	FALSE	TRUE	FALSE
BW25113_0287	yagU	0.154158	FALSE	TRUE	FALSE
BW25113_0288	ykgJ	0.143939	FALSE	TRUE	FALSE
BW25113_0289	ecpE	0.0474517	FALSE	TRUE	FALSE
BW25113_0290	ecpD	0.0258359	FALSE	TRUE	FALSE
BW25113_0291	ecpC	0.0316518	FALSE	TRUE	FALSE
BW25113_0292	ecpB	0.0260708	FALSE	TRUE	FALSE
BW25113_0293	ecpA	0.0360169	FALSE	TRUE	FALSE
BW25113_0294	ecpR	0.105708	FALSE	TRUE	FALSE
BW25113_0295	ykgL	0.0978261	FALSE	TRUE	FALSE
BW25113_0296	ykgM	0.0566038	FALSE	TRUE	FALSE
BW25113_0297	eaeH	0.108883	FALSE	TRUE	FALSE
BW25113_0298	insE1	0.0958333	FALSE	TRUE	FALSE
BW25113_0299	insF1	0.122302	FALSE	TRUE	FALSE
BW25113_0300	ykgA	0.0729927	FALSE	TRUE	FALSE
BW25113_0301	rclC	0.151261	FALSE	TRUE	FALSE
BW25113_0303	rclB	0.078534	FALSE	TRUE	FALSE
BW25113_0304	rclA	0.13371	FALSE	TRUE	FALSE
BW25113_0305	rclR	0.115328	FALSE	TRUE	FALSE
BW25113_0306	ykgE	0.0659722	FALSE	TRUE	FALSE
BW25113_0307	ykgF	0.0384615	FALSE	TRUE	FALSE
BW25113_0308	ykgG	0.0519713	FALSE	TRUE	FALSE
BW25113_0310	ykgH	0.0763501	FALSE	TRUE	FALSE
BW25113_0311	betA	0.026926	FALSE	TRUE	FALSE
BW25113_0312	betB	0.0356234	FALSE	TRUE	FALSE
BW25113_0313	betI	0.0254237	FALSE	TRUE	FALSE
BW25113_0314	betT	0.0429975	FALSE	TRUE	FALSE
BW25113_0315	yahA	0.111111	FALSE	TRUE	FALSE
BW25113_0316	yahB	0.0749665	FALSE	TRUE	FALSE
BW25113_0317	yahC	0.0325	FALSE	TRUE	FALSE
BW25113_0318	yahD	0.0720165	FALSE	TRUE	FALSE
BW25113_0319	yahE	0.0895954	FALSE	TRUE	FALSE
BW25113_0320	yahF	0.0104839	FALSE	TRUE	FALSE
BW25113_0321	yahG	0.0255057	FALSE	TRUE	FALSE
BW25113_0323	yahI	0.0183968	FALSE	TRUE	FALSE
BW25113_0324	yahJ	0.0271003	FALSE	TRUE	FALSE
BW25113_0325	yahK	0.05	FALSE	TRUE	FALSE
BW25113_0326	yahL	0.107034	FALSE	TRUE	FALSE
BW25113_0327	yahM	0.0959596	FALSE	TRUE	FALSE
BW25113_0328	yahN	0.0650558	FALSE	TRUE	FALSE
BW25113_0329	yahO	0.0405405	FALSE	TRUE	FALSE
BW25113_0330	prpR	0.0149489	FALSE	TRUE	FALSE
BW25113_0331	prpB	0.0154278	FALSE	TRUE	FALSE
BW25113_0333	prpC	0.0202991	FALSE	TRUE	FALSE
BW25113_0334	prpD	0.0180723	FALSE	TRUE	FALSE
BW25113_0335	prpE	0.0225017	FALSE	TRUE	FALSE
BW25113_0336	codB	0.014881	FALSE	TRUE	FALSE
BW25113_0337	codA	0.0311284	FALSE	TRUE	FALSE
BW25113_0338	cynR	0.0263889	FALSE	TRUE	FALSE
BW25113_0339	cynT	0.0208333	FALSE	TRUE	FALSE
BW25113_0340	cynS	0.0212202	FALSE	TRUE	FALSE
BW25113_0341	cynX	0.0291892	FALSE	TRUE	FALSE
BW25113_0342	lacA	0.12449	FALSE	TRUE	FALSE
BW25113_0343	lacY	0.103586	FALSE	TRUE	FALSE
BW25113_0344	lacZ	0.0355161	FALSE	TRUE	FALSE
BW25113_0345	lacI	0.0380623	FALSE	TRUE	FALSE
BW25113_0346	mhpR	0.0254491	FALSE	TRUE	FALSE
BW25113_0347	mhpA	0.0292573	FALSE	TRUE	FALSE
BW25113_0348	mhpB	0.0343461	FALSE	TRUE	FALSE
BW25113_0349	mhpC	0.084273	FALSE	TRUE	FALSE
BW25113_0350	mhpD	0.0385802	FALSE	TRUE	FALSE
BW25113_0351	mhpF	0.0381078	FALSE	TRUE	FALSE
BW25113_0352	mhpE	0.0344828	FALSE	TRUE	FALSE
BW25113_0353	mhpT	0.0350515	FALSE	TRUE	FALSE
BW25113_0354	yaiL	0.0462963	FALSE	TRUE	FALSE
BW25113_0355	frmB	0.0329341	FALSE	TRUE	FALSE
BW25113_0356	frmA	0.0315315	FALSE	TRUE	FALSE
BW25113_0357	frmR	0.027027	FALSE	TRUE	FALSE
BW25113_0358	yaiO	0.0774194	FALSE	TRUE	FALSE
BW25113_0360	insC1	0.122449	FALSE	TRUE	FALSE
BW25113_0361	insD1	0.181818	FALSE	TRUE	FALSE
BW25113_0363	yaiP	0.092805	FALSE	TRUE	FALSE
BW25113_0364	yaiS	0.162946	FALSE	TRUE	FALSE
BW25113_0365	tauA	0.0220493	FALSE	TRUE	FALSE
BW25113_0366	tauB	0.0227273	FALSE	TRUE	FALSE
BW25113_0367	tauC	0.0256024	FALSE	TRUE	FALSE
BW25113_0368	tauD	0.0278592	FALSE	TRUE	FALSE
BW25113_0369	hemB	0.00256082	TRUE	FALSE	FALSE
BW25113_0372	insF1	0.119424	FALSE	TRUE	FALSE
BW25113_0373	insE1	0.104167	FALSE	TRUE	FALSE
BW25113_0375	yaiV	0.102	FALSE	TRUE	FALSE
BW25113_0376	ampH	0.0549569	FALSE	TRUE	FALSE
BW25113_0377	sbmA	0.0388946	FALSE	TRUE	FALSE
BW25113_0378	yaiW	0.0421893	FALSE	TRUE	FALSE
BW25113_0379	yaiY	0.0361446	FALSE	TRUE	FALSE
BW25113_0380	yaiZ	0.0409357	FALSE	TRUE	FALSE
BW25113_0381	ddlA	0.0387685	FALSE	TRUE	FALSE
BW25113_0382	iraP	0.186603	FALSE	TRUE	FALSE
BW25113_0383	phoA	0.0396825	FALSE	TRUE	FALSE
BW25113_0384	psiF	0.0311284	FALSE	TRUE	FALSE
BW25113_0385	yaiC	0.0290828	FALSE	TRUE	FALSE
BW25113_0386	proC	0.0277778	FALSE	TRUE	FALSE
BW25113_0387	yaiI	0.0325203	FALSE	TRUE	FALSE
BW25113_0388	aroL	0.0427553	FALSE	TRUE	FALSE
BW25113_0389	yaiA	0.0779221	FALSE	TRUE	FALSE
BW25113_0390	aroM	0.0441176	FALSE	TRUE	FALSE
BW25113_0391	yaiE	0.131004	FALSE	TRUE	FALSE
BW25113_0392	ykiA	0.149635	FALSE	TRUE	FALSE
BW25113_0393	rdgC	0.0438356	FALSE	TRUE	FALSE
BW25113_0394	mak	0.037037	FALSE	TRUE	FALSE
BW25113_0396	araJ	0.0800843	FALSE	TRUE	FALSE
BW25113_0397	sbcC	0.0389043	FALSE	TRUE	FALSE
BW25113_0398	sbcD	0.046729	FALSE	TRUE	FALSE
BW25113_0399	phoB	0.0724638	FALSE	TRUE	FALSE
BW25113_0400	phoR	0.0452794	FALSE	TRUE	FALSE
BW25113_0401	brnQ	0.0700758	FALSE	TRUE	FALSE
BW25113_0402	proY	0.06	FALSE	TRUE	FALSE
BW25113_0403	malZ	0.0426703	FALSE	TRUE	FALSE
BW25113_0404	acpH	0.0300429	FALSE	TRUE	FALSE
BW25113_0405	queA	0.0443407	FALSE	TRUE	FALSE
BW25113_0406	tgt	0.0608407	FALSE	TRUE	FALSE
BW25113_0407	yajC	0.0486891	FALSE	TRUE	FALSE
BW25113_0408	secD	0.0128378	FALSE	TRUE	FALSE
BW25113_0409	secF	0.0102828	FALSE	TRUE	FALSE
BW25113_0410	yajD	0.075	FALSE	TRUE	FALSE
BW25113_0411	tsx	0.0578279	FALSE	TRUE	FALSE
BW25113_0412	yajI	0.0625	FALSE	TRUE	FALSE
BW25113_0413	nrdR	0.0388889	FALSE	TRUE	FALSE
BW25113_0414	ribD	0.00226244	TRUE	FALSE	FALSE
BW25113_0415	ribE	0	TRUE	FALSE	FALSE
BW25113_0416	nusB	0.0267857	FALSE	TRUE	FALSE
BW25113_0417	thiL	0.00382653	TRUE	FALSE	FALSE
BW25113_0418	pgpA	0.0479616	FALSE	TRUE	FALSE
BW25113_0419	yajO	0.0358515	FALSE	TRUE	FALSE
BW25113_0420	dxs	0.00201207	TRUE	FALSE	FALSE
BW25113_0421	ispA	0.00138889	TRUE	FALSE	FALSE
BW25113_0422	xseB	0.0205128	FALSE	TRUE	FALSE
BW25113_0423	thiI	0.0499569	FALSE	TRUE	FALSE
BW25113_0424	yajL	0.0338266	FALSE	TRUE	FALSE
BW25113_0425	panE	0.0575342	FALSE	TRUE	FALSE
BW25113_0426	yajQ	0.0532995	FALSE	TRUE	FALSE
BW25113_0427	yajR	0.0576395	FALSE	TRUE	FALSE
BW25113_0428	cyoE	0.113604	FALSE	TRUE	FALSE
BW25113_0429	cyoD	0.109848	FALSE	TRUE	FALSE
BW25113_0430	cyoC	0.0851927	FALSE	TRUE	FALSE
BW25113_0431	cyoB	0.0941029	FALSE	TRUE	FALSE
BW25113_0432	cyoA	0.0894737	FALSE	TRUE	FALSE
BW25113_0433	ampG	0.0609137	FALSE	TRUE	FALSE
BW25113_0434	yajG	0.101075	FALSE	TRUE	FALSE
BW25113_0435	bolA	0.101562	FALSE	TRUE	FALSE
BW25113_0436	tig	0.0874159	FALSE	TRUE	FALSE
BW25113_0437	clpP	0.08	FALSE	TRUE	FALSE
BW25113_0438	clpX	0.0999021	FALSE	TRUE	FALSE
BW25113_0439	lon	0.0562334	FALSE	TRUE	FALSE
BW25113_0440	hupB	0.13242	FALSE	TRUE	FALSE
BW25113_0441	ppiD	0.0927904	FALSE	TRUE	FALSE
BW25113_0442	ybaV	0.0671141	FALSE	TRUE	FALSE
BW25113_0443	fadM	0.0654206	FALSE	TRUE	FALSE
BW25113_0444	queC	0.0645161	FALSE	TRUE	FALSE
BW25113_0445	ybaE	0.0558413	FALSE	TRUE	FALSE
BW25113_0446	cof	0.0410959	FALSE	TRUE	FALSE
BW25113_0447	ybaO	0.0542005	FALSE	TRUE	FALSE
BW25113_0448	mdlA	0.0521494	FALSE	TRUE	FALSE
BW25113_0449	mdlB	0.0568022	FALSE	TRUE	FALSE
BW25113_0450	glnK	0.03663	FALSE	TRUE	FALSE
BW25113_0451	amtB	0.0417071	FALSE	TRUE	FALSE
BW25113_0452	tesB	0.0478955	FALSE	TRUE	FALSE
BW25113_0453	ybaY	0.0413943	FALSE	TRUE	FALSE
BW25113_0454	ybaZ	0.0480769	FALSE	TRUE	FALSE
BW25113_0455	ffs	0.0108696	FALSE	TRUE	FALSE
BW25113_0456	ybaA	0.0492958	FALSE	TRUE	FALSE
BW25113_0457	ylaB	0.0789686	FALSE	TRUE	FALSE
BW25113_0458	ylaC	0.0689655	FALSE	TRUE	FALSE
BW25113_0459	maa	0.128959	FALSE	TRUE	FALSE
BW25113_0460	hha	0.225989	FALSE	TRUE	FALSE
BW25113_0461	tomB	0.182724	FALSE	TRUE	FALSE
BW25113_0462	acrB	0.0690476	FALSE	TRUE	FALSE
BW25113_0463	acrA	0.0774059	FALSE	TRUE	FALSE
BW25113_0464	acrR	0.117308	FALSE	TRUE	FALSE
BW25113_0465	mscK	0.0702341	FALSE	TRUE	FALSE
BW25113_0466	ybaM	0.0307692	FALSE	TRUE	FALSE
BW25113_0467	priC	0.0330189	FALSE	TRUE	FALSE
BW25113_0468	ybaN	0.0493421	FALSE	TRUE	FALSE
BW25113_0469	apt	0.0656109	FALSE	TRUE	FALSE
BW25113_0470	dnaX	0.00194049	TRUE	FALSE	FALSE
BW25113_0471	ybaB	0.0454545	FALSE	TRUE	FALSE
BW25113_0472	recR	0.0288066	FALSE	TRUE	FALSE
BW25113_0473	htpG	0.0892738	FALSE	TRUE	FALSE
BW25113_0474	adk	0	TRUE	FALSE	FALSE
BW25113_0475	hemH	0.00259403	TRUE	FALSE	FALSE
BW25113_0476	aes	0.0481771	FALSE	TRUE	FALSE
BW25113_0477	gsk	0.061244	FALSE	TRUE	FALSE
BW25113_0478	ybaL	0.0528667	FALSE	TRUE	FALSE
BW25113_0479	fsr	0.0276356	FALSE	TRUE	FALSE
BW25113_0480	ushA	0.0340136	FALSE	TRUE	FALSE
BW25113_0481	ybaK	0.0130208	FALSE	TRUE	FALSE
BW25113_0482	ybaP	0.0486656	FALSE	TRUE	FALSE
BW25113_0483	ybaQ	0.0328467	FALSE	TRUE	FALSE
BW25113_0484	copA	0.0653367	FALSE	TRUE	FALSE
BW25113_0485	glsA	0.0414993	FALSE	TRUE	FALSE
BW25113_0486	ybaT	0.0318841	FALSE	TRUE	FALSE
BW25113_0487	cueR	0.0487805	FALSE	TRUE	FALSE
BW25113_0488	ybbJ	0.0433604	FALSE	TRUE	FALSE
BW25113_0489	qmcA	0.0339674	FALSE	TRUE	FALSE
BW25113_0490	fetA	0.101103	FALSE	TRUE	FALSE
BW25113_0491	fetB	0.107372	FALSE	TRUE	FALSE
BW25113_0492	ybbN	0.0437956	FALSE	TRUE	FALSE
BW25113_0493	ybbO	0.0385802	FALSE	TRUE	FALSE
BW25113_0494	tesA	0.0298211	FALSE	TRUE	FALSE
BW25113_0495	ybbA	0.0272232	FALSE	TRUE	FALSE
BW25113_0496	ybbP	0.0274185	FALSE	TRUE	FALSE
BW25113_0497	rhsD	0.0458394	FALSE	TRUE	FALSE
BW25113_0498	ybbC	0.047138	FALSE	TRUE	FALSE
BW25113_0499	rhsH	0.144366	FALSE	TRUE	FALSE
BW25113_0501	ybbD	0.0330789	FALSE	TRUE	FALSE
BW25113_0502	ylbG	0.0414201	FALSE	TRUE	FALSE
BW25113_0503	mnmH	0.0159635	FALSE	TRUE	FALSE
BW25113_0504	allS	0.0228802	FALSE	TRUE	FALSE
BW25113_0505	allA	0.0129199	FALSE	TRUE	FALSE
BW25113_0506	allR	0.0321101	FALSE	TRUE	FALSE
BW25113_0507	gcl	0.0378682	FALSE	TRUE	FALSE
BW25113_0508	hyi	0.0802568	FALSE	TRUE	FALSE
BW25113_0509	glxR	0.0624113	FALSE	TRUE	FALSE
BW25113_0511	ybbW	0.0978541	FALSE	TRUE	FALSE
BW25113_0512	allB	0.0211009	FALSE	TRUE	FALSE
BW25113_0513	ybbY	0.0537428	FALSE	TRUE	FALSE
BW25113_0514	glxK	0.0250545	FALSE	TRUE	FALSE
BW25113_0515	allE	0.104762	FALSE	TRUE	FALSE
BW25113_0516	allC	0.0919192	FALSE	TRUE	FALSE
BW25113_0517	allD	0.0642857	FALSE	TRUE	FALSE
BW25113_0518	fdrA	0.0329341	FALSE	TRUE	FALSE
BW25113_0520	ylbF	0.0336391	FALSE	TRUE	FALSE
BW25113_0521	ybcF	0.0377095	FALSE	TRUE	FALSE
BW25113_0522	purK	0.0268692	FALSE	TRUE	FALSE
BW25113_0523	purE	0.0245098	FALSE	TRUE	FALSE
BW25113_0524	lpxH	0	TRUE	FALSE	FALSE
BW25113_0525	ppiB	0	TRUE	FALSE	FALSE
BW25113_0526	cysS	0	TRUE	FALSE	FALSE
BW25113_0527	ybcI	0.0263158	FALSE	TRUE	FALSE
BW25113_0528	ybcJ	0.0233918	FALSE	TRUE	FALSE
BW25113_0529	folD	0.00719424	FALSE	TRUE	FALSE
BW25113_0530	sfmA	0.147126	FALSE	TRUE	FALSE
BW25113_0531	sfmC	0.138739	FALSE	TRUE	FALSE
BW25113_0532	sfmD	0.107486	FALSE	TRUE	FALSE
BW25113_0533	sfmH	0.0901015	FALSE	TRUE	FALSE
BW25113_0534	sfmF	0.0821256	FALSE	TRUE	FALSE
BW25113_0535	sfmZ	0.0710059	FALSE	TRUE	FALSE
BW25113_0536	argU	0.015873	FALSE	TRUE	FALSE
BW25113_0537	intD	0.0375536	FALSE	TRUE	FALSE
BW25113_0539	exoD	0.0444444	FALSE	TRUE	FALSE
BW25113_0540	insE1	0.0875	FALSE	TRUE	FALSE
BW25113_0541	insF1	0.126619	FALSE	TRUE	FALSE
BW25113_0542	renD	0.123003	FALSE	TRUE	FALSE
BW25113_0543	emrE	0.149813	FALSE	TRUE	FALSE
BW25113_0544	ybcK	0.0376124	FALSE	TRUE	FALSE
BW25113_0545	ybcL	0.176471	FALSE	TRUE	FALSE
BW25113_0546	ybcM	0.05	FALSE	TRUE	FALSE
BW25113_0547	ybcN	0.0300546	FALSE	TRUE	FALSE
BW25113_0548	ninE	0.0364964	FALSE	TRUE	FALSE
BW25113_0549	ybcO	0.0386266	FALSE	TRUE	FALSE
BW25113_0550	rusA	0.0378007	FALSE	TRUE	FALSE
BW25113_0551	quuD	0.12013	FALSE	TRUE	FALSE
BW25113_0552	insH1	0.228221	FALSE	TRUE	FALSE
BW25113_0553	nmpC	0.159869	FALSE	TRUE	FALSE
BW25113_0554	essD	0.114943	FALSE	TRUE	FALSE
BW25113_0555	rrrD	0.07	FALSE	TRUE	FALSE
BW25113_0556	rzpD	0.0621622	FALSE	TRUE	FALSE
BW25113_0557	borD	0.110169	FALSE	TRUE	FALSE
BW25113_0558	ybcV	0.0486322	FALSE	TRUE	FALSE
BW25113_0559	ybcW	0.11976	FALSE	TRUE	FALSE
BW25113_0560	nohD	0.0319635	FALSE	TRUE	FALSE
BW25113_0561	tfaD	0.0397727	FALSE	TRUE	FALSE
BW25113_0562	ybcY	0.0609524	FALSE	TRUE	FALSE
BW25113_0563	tfaX	0.115646	FALSE	TRUE	FALSE
BW25113_0564	appY	0.00833333	FALSE	TRUE	FALSE
BW25113_0565	ompT	0.150524	FALSE	TRUE	FALSE
BW25113_0566	envY	0.0622951	FALSE	TRUE	FALSE
BW25113_0567	ybcH	0.0196353	FALSE	TRUE	FALSE
BW25113_0568	nfrA	0.0235393	FALSE	TRUE	FALSE
BW25113_0569	nfrB	0.0323661	FALSE	TRUE	FALSE
BW25113_0570	cusS	0.0337662	FALSE	TRUE	FALSE
BW25113_0571	cusR	0.0273723	FALSE	TRUE	FALSE
BW25113_0572	cusC	0.0663636	FALSE	TRUE	FALSE
BW25113_0573	cusF	0.11236	FALSE	TRUE	FALSE
BW25113_0574	cusB	0.0234694	FALSE	TRUE	FALSE
BW25113_0575	cusA	0.0218601	FALSE	TRUE	FALSE
BW25113_0576	pheP	0.0244787	FALSE	TRUE	FALSE
BW25113_0577	ybdG	0.117	FALSE	TRUE	FALSE
BW25113_0578	nfsB	0.0534351	FALSE	TRUE	FALSE
BW25113_0579	ybdF	0.030303	FALSE	TRUE	FALSE
BW25113_0580	ybdJ	0.0199005	FALSE	TRUE	FALSE
BW25113_0581	ybdK	0.0334448	FALSE	TRUE	FALSE
BW25113_0582	insL1	0.142536	FALSE	TRUE	FALSE
BW25113_0583	entD	0.0362173	FALSE	TRUE	FALSE
BW25113_0584	fepA	0.0312326	FALSE	TRUE	FALSE
BW25113_0585	fes	0.0280374	FALSE	TRUE	FALSE
BW25113_0586	entF	0.0257566	FALSE	TRUE	FALSE
BW25113_0587	fepE	0.0814978	FALSE	TRUE	FALSE
BW25113_0588	fepC	0.0275229	FALSE	TRUE	FALSE
BW25113_0589	fepG	0.0314465	FALSE	TRUE	FALSE
BW25113_0590	fepD	0.0310559	FALSE	TRUE	FALSE
BW25113_0591	entS	0.01998	FALSE	TRUE	FALSE
BW25113_0592	fepB	0.0430248	FALSE	TRUE	FALSE
BW25113_0593	entC	0.0212314	FALSE	TRUE	FALSE
BW25113_0594	entE	0.0232739	FALSE	TRUE	FALSE
BW25113_0595	entB	0.0218023	FALSE	TRUE	FALSE
BW25113_0596	entA	0.0350584	FALSE	TRUE	FALSE
BW25113_0597	entH	0.0542169	FALSE	TRUE	FALSE
BW25113_0598	cstA	0.0326216	FALSE	TRUE	FALSE
BW25113_0599	ybdH	0.024055	FALSE	TRUE	FALSE
BW25113_0600	ybdL	0.0290635	FALSE	TRUE	FALSE
BW25113_0601	ybdM	0.0297619	FALSE	TRUE	FALSE
BW25113_0602	ybdN	0.0286592	FALSE	TRUE	FALSE
BW25113_0603	ybdO	0.0760719	FALSE	TRUE	FALSE
BW25113_0604	dsbG	0.081803	FALSE	TRUE	FALSE
BW25113_0605	ahpC	0.0663717	FALSE	TRUE	FALSE
BW25113_0606	ahpF	0.0669856	FALSE	TRUE	FALSE
BW25113_0607	uspG	0.0666667	FALSE	TRUE	FALSE
BW25113_0608	ybdR	0.0443102	FALSE	TRUE	FALSE
BW25113_0610	rnk	0.0577508	FALSE	TRUE	FALSE
BW25113_0611	rna	0.0355487	FALSE	TRUE	FALSE
BW25113_0612	citT	0.0435154	FALSE	TRUE	FALSE
BW25113_0613	citG	0.0312057	FALSE	TRUE	FALSE
BW25113_0614	citX	0.0316742	FALSE	TRUE	FALSE
BW25113_0615	citF	0.0301548	FALSE	TRUE	FALSE
BW25113_0616	citE	0.0246914	FALSE	TRUE	FALSE
BW25113_0617	citD	0.041841	FALSE	TRUE	FALSE
BW25113_0618	citC	0.0471143	FALSE	TRUE	FALSE
BW25113_0619	citA	0.0504138	FALSE	TRUE	FALSE
BW25113_0620	citB	0.0770642	FALSE	TRUE	FALSE
BW25113_0621	dcuC	0.0531532	FALSE	TRUE	FALSE
BW25113_0622	pagP	0.104677	FALSE	TRUE	FALSE
BW25113_0623	cspE	0.0595238	FALSE	TRUE	FALSE
BW25113_0624	flc	0.0194805	FALSE	TRUE	FALSE
BW25113_0627	tatE	0.054878	FALSE	TRUE	FALSE
BW25113_0628	lipA	0.00387597	TRUE	FALSE	FALSE
BW25113_0629	ybeF	0.0942408	FALSE	TRUE	FALSE
BW25113_0630	lipB	0.0136187	FALSE	TRUE	FALSE
BW25113_0631	ybeD	0.0283019	FALSE	TRUE	FALSE
BW25113_0632	dacA	0.0484536	FALSE	TRUE	FALSE
BW25113_0633	rlpA	0.0400916	FALSE	TRUE	FALSE
BW25113_0634	mrdB	0.003367	TRUE	FALSE	FALSE
BW25113_0635	mrdA	0	TRUE	FALSE	FALSE
BW25113_0636	rlmH	0.0132979	FALSE	TRUE	FALSE
BW25113_0637	rsfS	0.0273438	FALSE	TRUE	FALSE
BW25113_0638	cobC	0.0591837	FALSE	TRUE	FALSE
BW25113_0639	nadD	0	TRUE	FALSE	FALSE
BW25113_0640	holA	0	TRUE	FALSE	FALSE
BW25113_0641	lptE	0	TRUE	FALSE	FALSE
BW25113_0642	leuS	0.000483793	TRUE	FALSE	FALSE
BW25113_0643	ybeL	0.0258398	FALSE	TRUE	FALSE
BW25113_0644	ybeQ	0.067602	FALSE	TRUE	FALSE
BW25113_0645	ybeR	0.110915	FALSE	TRUE	FALSE
BW25113_0646	djlB	0.0839161	FALSE	TRUE	FALSE
BW25113_0647	ybeT	0.12809	FALSE	TRUE	FALSE
BW25113_0648	ybeU	0.114437	FALSE	TRUE	FALSE
BW25113_0649	djlC	0.0361446	FALSE	TRUE	FALSE
BW25113_0650	hscC	0.0403889	FALSE	TRUE	FALSE
BW25113_0651	rihA	0.0466667	FALSE	TRUE	FALSE
BW25113_0652	gltL	0.0343643	FALSE	TRUE	FALSE
BW25113_0653	gltK	0.0314233	FALSE	TRUE	FALSE
BW25113_0654	gltJ	0.0354132	FALSE	TRUE	FALSE
BW25113_0655	gltI	0.0246914	FALSE	TRUE	FALSE
BW25113_0656	insH1	0.217178	FALSE	TRUE	FALSE
BW25113_0657	lnt	0	TRUE	FALSE	FALSE
BW25113_0658	ybeX	0.0595745	FALSE	TRUE	FALSE
BW25113_0659	ybeY	0.00797872	FALSE	TRUE	FALSE
BW25113_0660	ybeZ	0.0804322	FALSE	TRUE	FALSE
BW25113_0661	miaB	0.0473269	FALSE	TRUE	FALSE
BW25113_0662	ubiF	0.0318471	FALSE	TRUE	FALSE
BW25113_0664	glnX	0.0491803	FALSE	TRUE	FALSE
BW25113_0665	glnV	0.0327869	FALSE	TRUE	FALSE
BW25113_0666	metU	0.0634921	FALSE	TRUE	FALSE
BW25113_0668	glnW	0.0163934	FALSE	TRUE	FALSE
BW25113_0670	glnU	0	TRUE	FALSE	FALSE
BW25113_0672	leuW	0	TRUE	FALSE	FALSE
BW25113_0673	metT	0	TRUE	FALSE	FALSE
BW25113_0674	asnB	0.0772693	FALSE	TRUE	FALSE
BW25113_0675	umpH	0.0381426	FALSE	TRUE	FALSE
BW25113_0676	nagC	0.0368475	FALSE	TRUE	FALSE
BW25113_0677	nagA	0.0380022	FALSE	TRUE	FALSE
BW25113_0678	nagB	0.0296412	FALSE	TRUE	FALSE
BW25113_0679	nagE	0.0442591	FALSE	TRUE	FALSE
BW25113_0680	glnS	0.000750188	TRUE	FALSE	FALSE
BW25113_0681	chiP	0.0177462	FALSE	TRUE	FALSE
BW25113_0682	chiQ	0.0114068	FALSE	TRUE	FALSE
BW25113_0683	fur	0.0389972	FALSE	TRUE	FALSE
BW25113_0684	fldA	0	TRUE	FALSE	FALSE
BW25113_0685	ybfE	0.0254237	FALSE	TRUE	FALSE
BW25113_0686	ybfF	0.0326264	FALSE	TRUE	FALSE
BW25113_0687	seqA	0.0273973	FALSE	TRUE	FALSE
BW25113_0688	pgm	0.0304646	FALSE	TRUE	FALSE
BW25113_0689	ybfP	0.0528967	FALSE	TRUE	FALSE
BW25113_0691	ybfG	0.140115	FALSE	TRUE	FALSE
BW25113_0692	potE	0.0331439	FALSE	TRUE	FALSE
BW25113_0693	speF	0.0346394	FALSE	TRUE	FALSE
BW25113_0694	kdpE	0.0386029	FALSE	TRUE	FALSE
BW25113_0695	kdpD	0.0302466	FALSE	TRUE	FALSE
BW25113_0696	kdpC	0.0326797	FALSE	TRUE	FALSE
BW25113_0697	kdpB	0.0262035	FALSE	TRUE	FALSE
BW25113_0698	kdpA	0.0380597	FALSE	TRUE	FALSE
BW25113_0699	ybfA	0.0419162	FALSE	TRUE	FALSE
BW25113_0700	rhsC	0.0557211	FALSE	TRUE	FALSE
BW25113_0702	ybfB	0.0190114	FALSE	TRUE	FALSE
BW25113_0703	rhsO	0.101068	FALSE	TRUE	FALSE
BW25113_0704	ybfC	0.0372807	FALSE	TRUE	FALSE
BW25113_0705	ybfL	0.0724479	FALSE	TRUE	FALSE
BW25113_0706	ybfD	0.0622951	FALSE	TRUE	FALSE
BW25113_0707	ybgA	0.0269608	FALSE	TRUE	FALSE
BW25113_0708	phr	0.0237467	FALSE	TRUE	FALSE
BW25113_0709	dtpD	0.0286678	FALSE	TRUE	FALSE
BW25113_0710	ybgI	0.0369128	FALSE	TRUE	FALSE
BW25113_0711	ybgJ	0.0379507	FALSE	TRUE	FALSE
BW25113_0712	ybgK	0.0294511	FALSE	TRUE	FALSE
BW25113_0713	ybgL	0.0254669	FALSE	TRUE	FALSE
BW25113_0714	nei	0.0189274	FALSE	TRUE	FALSE
BW25113_0715	abrB	0.0333731	FALSE	TRUE	FALSE
BW25113_0716	ybgO	0.0541176	FALSE	TRUE	FALSE
BW25113_0717	ybgP	0.0188034	FALSE	TRUE	FALSE
BW25113_0718	ybgQ	0.05	FALSE	TRUE	FALSE
BW25113_0719	ybgD	0.118681	FALSE	TRUE	FALSE
BW25113_0720	gltA	0.0437743	FALSE	TRUE	FALSE
BW25113_0721	sdhC	0.0224359	FALSE	TRUE	FALSE
BW25113_0722	sdhD	0.0285714	FALSE	TRUE	FALSE
BW25113_0723	sdhA	0.0332155	FALSE	TRUE	FALSE
BW25113_0724	sdhB	0.0243478	FALSE	TRUE	FALSE
BW25113_0726	sucA	0.0263158	FALSE	TRUE	FALSE
BW25113_0727	sucB	0.0153689	FALSE	TRUE	FALSE
BW25113_0728	sucC	0.0427807	FALSE	TRUE	FALSE
BW25113_0729	sucD	0.0617816	FALSE	TRUE	FALSE
BW25113_0730	mngR	0.0241796	FALSE	TRUE	FALSE
BW25113_0731	mngA	0.0303222	FALSE	TRUE	FALSE
BW25113_0732	mngB	0.0479127	FALSE	TRUE	FALSE
BW25113_0733	cydA	0.000795545	TRUE	FALSE	FALSE
BW25113_0734	cydB	0.00438596	FALSE	FALSE	TRUE
BW25113_0735	ybgE	0.0805085	FALSE	TRUE	FALSE
BW25113_0736	ybgC	0.0461538	FALSE	TRUE	FALSE
BW25113_0737	tolQ	0.0396396	FALSE	TRUE	FALSE
BW25113_0738	tolR	0.0637681	FALSE	TRUE	FALSE
BW25113_0739	tolA	0.0295858	FALSE	TRUE	FALSE
BW25113_0740	tolB	0.0695652	FALSE	TRUE	FALSE
BW25113_0741	pal	0.0813397	FALSE	TRUE	FALSE
BW25113_0742	ybgF	0.055205	FALSE	TRUE	FALSE
BW25113_0743	lysT	0.016129	FALSE	TRUE	FALSE
BW25113_0744	valT	0.129032	FALSE	TRUE	FALSE
BW25113_0745	lysW	0.0322581	FALSE	TRUE	FALSE
BW25113_0746	valZ	0.0483871	FALSE	TRUE	FALSE
BW25113_0747	lysY	0.0645161	FALSE	TRUE	FALSE
BW25113_0748	lysZ	0.0322581	FALSE	TRUE	FALSE
BW25113_0749	lysQ	0.0483871	FALSE	TRUE	FALSE
BW25113_0750	nadA	0.0406699	FALSE	TRUE	FALSE
BW25113_0751	pnuC	0.0503472	FALSE	TRUE	FALSE
BW25113_0752	zitB	0.0411141	FALSE	TRUE	FALSE
BW25113_0753	ybgS	0.0491803	FALSE	TRUE	FALSE
BW25113_0754	aroG	0.0272835	FALSE	TRUE	FALSE
BW25113_0755	gpmA	0.053068	FALSE	TRUE	FALSE
BW25113_0756	galM	0.0288115	FALSE	TRUE	FALSE
BW25113_0757	galK	0.0260586	FALSE	TRUE	FALSE
BW25113_0758	galT	0.0417163	FALSE	TRUE	FALSE
BW25113_0759	galE	0.0294479	FALSE	TRUE	FALSE
BW25113_0760	modF	0.0330789	FALSE	TRUE	FALSE
BW25113_0761	modE	0.0394945	FALSE	TRUE	FALSE
BW25113_0762	acrZ	0.0416667	FALSE	TRUE	FALSE
BW25113_0763	modA	0.033871	FALSE	TRUE	FALSE
BW25113_0764	modB	0.0398551	FALSE	TRUE	FALSE
BW25113_0765	modC	0.0259128	FALSE	TRUE	FALSE
BW25113_0766	ybhA	0.0319635	FALSE	TRUE	FALSE
BW25113_0767	pgl	0.0426065	FALSE	TRUE	FALSE
BW25113_0768	ybhD	0.0562827	FALSE	TRUE	FALSE
BW25113_0769	ybhH	0.134045	FALSE	TRUE	FALSE
BW25113_0770	ybhI	0.0905923	FALSE	TRUE	FALSE
BW25113_0771	ybhJ	0.0480663	FALSE	TRUE	FALSE
BW25113_0772	ybhC	0.0622568	FALSE	TRUE	FALSE
BW25113_0773	ybhB	0.0548303	FALSE	TRUE	FALSE
BW25113_0774	bioA	0.0281008	FALSE	TRUE	FALSE
BW25113_0775	bioB	0.0216086	FALSE	TRUE	FALSE
BW25113_0776	bioF	0.0475676	FALSE	TRUE	FALSE
BW25113_0777	bioC	0.0363036	FALSE	TRUE	FALSE
BW25113_0778	bioD	0.0533088	FALSE	TRUE	FALSE
BW25113_0779	uvrB	0.0296663	FALSE	TRUE	FALSE
BW25113_0780	ybhK	0.0356653	FALSE	TRUE	FALSE
BW25113_0781	moaA	0.0416667	FALSE	TRUE	FALSE
BW25113_0782	moaB	0.0437956	FALSE	TRUE	FALSE
BW25113_0783	moaC	0.0384615	FALSE	TRUE	FALSE
BW25113_0784	moaD	0.040404	FALSE	TRUE	FALSE
BW25113_0785	moaE	0.0606061	FALSE	TRUE	FALSE
BW25113_0786	ybhL	0.0637168	FALSE	TRUE	FALSE
BW25113_0787	ybhM	0.117133	FALSE	TRUE	FALSE
BW25113_0788	ybhN	0.0352021	FALSE	TRUE	FALSE
BW25113_0789	clsB	0	TRUE	FALSE	FALSE
BW25113_0790	ybhP	0.0180328	FALSE	TRUE	FALSE
BW25113_0791	ybhQ	0.0334347	FALSE	TRUE	FALSE
BW25113_0792	ybhR	0.0405862	FALSE	TRUE	FALSE
BW25113_0793	ybhS	0.0462555	FALSE	TRUE	FALSE
BW25113_0794	ybhF	0.0345075	FALSE	TRUE	FALSE
BW25113_0795	ybhG	0.0387016	FALSE	TRUE	FALSE
BW25113_0796	ybiH	0.0539033	FALSE	TRUE	FALSE
BW25113_0797	rhlE	0.0448307	FALSE	TRUE	FALSE
BW25113_0798	ybiA	0.0310078	FALSE	TRUE	FALSE
BW25113_0799	dinG	0.0354445	FALSE	TRUE	FALSE
BW25113_0800	ybiB	0.0505837	FALSE	TRUE	FALSE
BW25113_0801	ybiC	0.0390805	FALSE	TRUE	FALSE
BW25113_0802	ybiJ	0.0239234	FALSE	TRUE	FALSE
BW25113_0803	ybiI	0.00930233	FALSE	TRUE	FALSE
BW25113_0804	ybiX	0.0422794	FALSE	TRUE	FALSE
BW25113_0805	fiu	0.0410509	FALSE	TRUE	FALSE
BW25113_0806	mcbA	0.0526316	FALSE	TRUE	FALSE
BW25113_0807	rlmF	0.0471063	FALSE	TRUE	FALSE
BW25113_0808	ybiO	0.0387205	FALSE	TRUE	FALSE
BW25113_0809	glnQ	0.0466321	FALSE	TRUE	FALSE
BW25113_0810	glnP	0.0359848	FALSE	TRUE	FALSE
BW25113_0811	glnH	0.0417362	FALSE	TRUE	FALSE
BW25113_0812	dps	0.126238	FALSE	TRUE	FALSE
BW25113_0813	rhtA	0.0547753	FALSE	TRUE	FALSE
BW25113_0814	ompX	0.0942029	FALSE	TRUE	FALSE
BW25113_0815	ybiP	0.0410095	FALSE	TRUE	FALSE
BW25113_0817	mntR	0.0398936	FALSE	TRUE	FALSE
BW25113_0818	ybiR	0.057971	FALSE	TRUE	FALSE
BW25113_0819	ldtB	0.0868385	FALSE	TRUE	FALSE
BW25113_0820	ybiT	0.0368627	FALSE	TRUE	FALSE
BW25113_0821	ybiU	0.0483235	FALSE	TRUE	FALSE
BW25113_0822	ybiV	0.0244648	FALSE	TRUE	FALSE
BW25113_0823	ybiW	0.0431433	FALSE	TRUE	FALSE
BW25113_0824	ybiY	0.0333333	FALSE	TRUE	FALSE
BW25113_0825	fsaA	0.0301318	FALSE	TRUE	FALSE
BW25113_0826	moeB	0.0583333	FALSE	TRUE	FALSE
BW25113_0827	moeA	0.0393939	FALSE	TRUE	FALSE
BW25113_0828	iaaA	0.0322997	FALSE	TRUE	FALSE
BW25113_0829	gsiA	0.0373832	FALSE	TRUE	FALSE
BW25113_0830	gsiB	0.0397405	FALSE	TRUE	FALSE
BW25113_0831	gsiC	0.0217096	FALSE	TRUE	FALSE
BW25113_0832	gsiD	0.0356164	FALSE	TRUE	FALSE
BW25113_0833	yliE	0.0808081	FALSE	TRUE	FALSE
BW25113_0834	yliF	0.0920188	FALSE	TRUE	FALSE
BW25113_0835	rimO	0.0367232	FALSE	TRUE	FALSE
BW25113_0836	bssR	0.0292208	FALSE	TRUE	FALSE
BW25113_0837	yliI	0.0313199	FALSE	TRUE	FALSE
BW25113_0838	gstB	0.0397614	FALSE	TRUE	FALSE
BW25113_0839	dacC	0.046729	FALSE	TRUE	FALSE
BW25113_0840	deoR	0.0229885	FALSE	TRUE	FALSE
BW25113_0841	ybjG	0.0438413	FALSE	TRUE	FALSE
BW25113_0842	mdfA	0.0435664	FALSE	TRUE	FALSE
BW25113_0843	ybjH	0.0524017	FALSE	TRUE	FALSE
BW25113_0844	ybjI	0.0489297	FALSE	TRUE	FALSE
BW25113_0845	ybjJ	0.0454076	FALSE	TRUE	FALSE
BW25113_0846	rcdA	0.0301624	FALSE	TRUE	FALSE
BW25113_0847	ybjL	0.057037	FALSE	TRUE	FALSE
BW25113_0848	ybjM	0.0559211	FALSE	TRUE	FALSE
BW25113_0849	grxA	0.0625	FALSE	TRUE	FALSE
BW25113_0850	ybjC	0.0474138	FALSE	TRUE	FALSE
BW25113_0851	nfsA	0.0621762	FALSE	TRUE	FALSE
BW25113_0852	rimK	0.033195	FALSE	TRUE	FALSE
BW25113_0853	ybjN	0.0261097	FALSE	TRUE	FALSE
BW25113_0854	potF	0.026936	FALSE	TRUE	FALSE
BW25113_0855	potG	0.0429515	FALSE	TRUE	FALSE
BW25113_0856	potH	0.0222513	FALSE	TRUE	FALSE
BW25113_0857	potI	0.0309735	FALSE	TRUE	FALSE
BW25113_0858	ybjO	0.0508906	FALSE	TRUE	FALSE
BW25113_0859	rlmC	0.0442478	FALSE	TRUE	FALSE
BW25113_0860	artJ	0.0324232	FALSE	TRUE	FALSE
BW25113_0861	artM	0.0428305	FALSE	TRUE	FALSE
BW25113_0862	artQ	0.0608696	FALSE	TRUE	FALSE
BW25113_0863	artI	0.0682594	FALSE	TRUE	FALSE
BW25113_0864	artP	0.0461538	FALSE	TRUE	FALSE
BW25113_0865	ybjP	0.057971	FALSE	TRUE	FALSE
BW25113_0866	ybjQ	0.0423077	FALSE	TRUE	FALSE
BW25113_0867	amiD	0.0345865	FALSE	TRUE	FALSE
BW25113_0868	ybjS	0.0529557	FALSE	TRUE	FALSE
BW25113_0869	ybjT	0.050655	FALSE	TRUE	FALSE
BW25113_0870	ltaE	0.0448878	FALSE	TRUE	FALSE
BW25113_0871	poxB	0.0399419	FALSE	TRUE	FALSE
BW25113_0872	hcr	0.045045	FALSE	TRUE	FALSE
BW25113_0873	hcp	0.0468632	FALSE	TRUE	FALSE
BW25113_0874	ybjE	0.0791667	FALSE	TRUE	FALSE
BW25113_0875	aqpZ	0.0573477	FALSE	TRUE	FALSE
BW25113_0876	ybjD	0.0361174	FALSE	TRUE	FALSE
BW25113_0877	ybjX	0.0515723	FALSE	TRUE	FALSE
BW25113_0878	macA	0.0391499	FALSE	TRUE	FALSE
BW25113_0879	macB	0.0346376	FALSE	TRUE	FALSE
BW25113_0880	cspD	0.0276243	FALSE	TRUE	FALSE
BW25113_0881	clpS	0.0350195	FALSE	TRUE	FALSE
BW25113_0882	clpA	0.0521119	FALSE	TRUE	FALSE
BW25113_0883	serW	0.0972222	FALSE	TRUE	FALSE
BW25113_0884	infA	0	TRUE	FALSE	FALSE
BW25113_0885	aat	0.0477876	FALSE	TRUE	FALSE
BW25113_0886	cydC	0.00435414	FALSE	FALSE	TRUE
BW25113_0887	cydD	0.00141343	TRUE	FALSE	FALSE
BW25113_0888	trxB	0.0400517	FALSE	TRUE	FALSE
BW25113_0889	lrp	0.0831234	FALSE	TRUE	FALSE
BW25113_0890	ftsK	0.0147243	FALSE	TRUE	FALSE
BW25113_0891	lolA	0	TRUE	FALSE	FALSE
BW25113_0892	rarA	0.0566914	FALSE	TRUE	FALSE
BW25113_0893	serS	0.000966184	TRUE	FALSE	FALSE
BW25113_0894	dmsA	0.0301482	FALSE	TRUE	FALSE
BW25113_0895	dmsB	0.0282258	FALSE	TRUE	FALSE
BW25113_0896	dmsC	0.0534682	FALSE	TRUE	FALSE
BW25113_0897	ycaC	0.0238569	FALSE	TRUE	FALSE
BW25113_0898	ycaD	0.0716612	FALSE	TRUE	FALSE
BW25113_0899	ycaM	0.0489083	FALSE	TRUE	FALSE
BW25113_0900	ycaN	0.0438957	FALSE	TRUE	FALSE
BW25113_0901	ycaK	0.0718816	FALSE	TRUE	FALSE
BW25113_0902	pflA	0.0303541	FALSE	TRUE	FALSE
BW25113_0903	pflB	0.0667761	FALSE	TRUE	FALSE
BW25113_0904	focA	0.0784884	FALSE	TRUE	FALSE
BW25113_0905	ycaO	0.0688432	FALSE	TRUE	FALSE
BW25113_0906	ycaP	0.036036	FALSE	TRUE	FALSE
BW25113_0907	serC	0.0561283	FALSE	TRUE	FALSE
BW25113_0908	aroA	0.0486381	FALSE	TRUE	FALSE
BW25113_0909	ycaL	0.0473083	FALSE	TRUE	FALSE
BW25113_0910	cmk	0.00729927	FALSE	TRUE	FALSE
BW25113_0911	rpsA	0.00895522	FALSE	TRUE	FALSE
BW25113_0912	ihfB	0.0655022	FALSE	TRUE	FALSE
BW25113_0913	ycaI	0.0485383	FALSE	TRUE	FALSE
BW25113_0914	msbA	0.000713776	TRUE	FALSE	FALSE
BW25113_0915	lpxK	0	TRUE	FALSE	FALSE
BW25113_0916	ycaQ	0.0263425	FALSE	TRUE	FALSE
BW25113_0917	ycaR	0	TRUE	FALSE	FALSE
BW25113_0918	kdsB	0	TRUE	FALSE	FALSE
BW25113_0919	ycbJ	0.0432961	FALSE	TRUE	FALSE
BW25113_0920	ycbC	0.0288462	FALSE	TRUE	FALSE
BW25113_0921	smtA	0.0365079	FALSE	TRUE	FALSE
BW25113_0922	mukF	0.000944287	TRUE	FALSE	FALSE
BW25113_0923	mukE	0.00353982	TRUE	FALSE	FALSE
BW25113_0924	mukB	0.000560381	TRUE	FALSE	FALSE
BW25113_0925	ldtD	0.0547297	FALSE	TRUE	FALSE
BW25113_0926	ycbK	0.0612245	FALSE	TRUE	FALSE
BW25113_0927	ycbL	0.0557692	FALSE	TRUE	FALSE
BW25113_0928	aspC	0.0356768	FALSE	TRUE	FALSE
BW25113_0929	ompF	0.0400916	FALSE	TRUE	FALSE
BW25113_0930	asnS	0.00178412	TRUE	FALSE	FALSE
BW25113_0931	pncB	0.0425753	FALSE	TRUE	FALSE
BW25113_0932	pepN	0.0373027	FALSE	TRUE	FALSE
BW25113_0933	ssuB	0.0405844	FALSE	TRUE	FALSE
BW25113_0934	ssuC	0.0362776	FALSE	TRUE	FALSE
BW25113_0935	ssuD	0.0196078	FALSE	TRUE	FALSE
BW25113_0936	ssuA	0.0299479	FALSE	TRUE	FALSE
BW25113_0937	ssuE	0.025974	FALSE	TRUE	FALSE
BW25113_0938	elfA	0.0949074	FALSE	TRUE	FALSE
BW25113_0939	elfD	0.0871886	FALSE	TRUE	FALSE
BW25113_0940	elfC	0.0466122	FALSE	TRUE	FALSE
BW25113_0941	elfG	0.0326721	FALSE	TRUE	FALSE
BW25113_0942	ycbU	0.0298851	FALSE	TRUE	FALSE
BW25113_0943	ycbV	0.0483092	FALSE	TRUE	FALSE
BW25113_0944	ycbF	0.0333919	FALSE	TRUE	FALSE
BW25113_0945	pyrD	0.065513	FALSE	TRUE	FALSE
BW25113_0946	zapC	0.0482759	FALSE	TRUE	FALSE
BW25113_0947	ycbX	0.0405405	FALSE	TRUE	FALSE
BW25113_0948	rlmL	0.0497336	FALSE	TRUE	FALSE
BW25113_0949	uup	0.0438482	FALSE	TRUE	FALSE
BW25113_0950	pqiA	0.0478088	FALSE	TRUE	FALSE
BW25113_0951	pqiB	0.0418888	FALSE	TRUE	FALSE
BW25113_0952	pqiC	0.050885	FALSE	TRUE	FALSE
BW25113_0953	rmf	0.00735294	FALSE	TRUE	FALSE
BW25113_0954	fabA	0	TRUE	FALSE	FALSE
BW25113_0955	ycbZ	0.0397445	FALSE	TRUE	FALSE
BW25113_0956	matP	0.0275482	FALSE	TRUE	FALSE
BW25113_0957	ompA	0.0684274	FALSE	TRUE	FALSE
BW25113_0958	sulA	0.0661765	FALSE	TRUE	FALSE
BW25113_0959	sxy	0.0535714	FALSE	TRUE	FALSE
BW25113_0960	yccS	0.0510441	FALSE	TRUE	FALSE
BW25113_0961	yccF	0.0501393	FALSE	TRUE	FALSE
BW25113_0962	helD	0.0346505	FALSE	TRUE	FALSE
BW25113_0963	mgsA	0.0650407	FALSE	TRUE	FALSE
BW25113_0964	yccT	0.0414313	FALSE	TRUE	FALSE
BW25113_0965	yccU	0.0391566	FALSE	TRUE	FALSE
BW25113_0966	hspQ	0.105469	FALSE	TRUE	FALSE
BW25113_0967	rlmI	0.0325289	FALSE	TRUE	FALSE
BW25113_0968	yccX	0.04	FALSE	TRUE	FALSE
BW25113_0969	tusE	0.00378788	TRUE	FALSE	FALSE
BW25113_0970	yccA	0.104167	FALSE	TRUE	FALSE
BW25113_0971	serT	0	TRUE	FALSE	FALSE
BW25113_0972	hyaA	0.0312152	FALSE	TRUE	FALSE
BW25113_0973	hyaB	0.0327298	FALSE	TRUE	FALSE
BW25113_0974	hyaC	0.0334507	FALSE	TRUE	FALSE
BW25113_0975	hyaD	0.0275424	FALSE	TRUE	FALSE
BW25113_0976	hyaE	0.0436137	FALSE	TRUE	FALSE
BW25113_0977	hyaF	0.0305233	FALSE	TRUE	FALSE
BW25113_0978	cbdA	0.0444624	FALSE	TRUE	FALSE
BW25113_0979	cbdB	0.0450055	FALSE	TRUE	FALSE
BW25113_0980	appA	0.0413064	FALSE	TRUE	FALSE
BW25113_0981	etk	0.0326648	FALSE	TRUE	FALSE
BW25113_0982	etp	0.0362117	FALSE	TRUE	FALSE
BW25113_0983	gfcE	0.0241228	FALSE	TRUE	FALSE
BW25113_0984	gfcD	0.0244193	FALSE	TRUE	FALSE
BW25113_0985	gfcC	0.033389	FALSE	TRUE	FALSE
BW25113_0986	gfcB	0.0909091	FALSE	TRUE	FALSE
BW25113_0987	gfcA	0.0325203	FALSE	TRUE	FALSE
BW25113_0988	insB1	0.143564	FALSE	TRUE	FALSE
BW25113_0989	cspH	0.157895	FALSE	TRUE	FALSE
BW25113_0990	cspG	0.0935673	FALSE	TRUE	FALSE
BW25113_0991	ymcE	0.0162162	FALSE	TRUE	FALSE
BW25113_0992	yccM	0.0465116	FALSE	TRUE	FALSE
BW25113_0993	torS	0.0236686	FALSE	TRUE	FALSE
BW25113_0994	torT	0.0339394	FALSE	TRUE	FALSE
BW25113_0995	torR	0.0252252	FALSE	TRUE	FALSE
BW25113_0996	torC	0.0266241	FALSE	TRUE	FALSE
BW25113_0997	torA	0.0274644	FALSE	TRUE	FALSE
BW25113_0998	torD	0.0104167	FALSE	TRUE	FALSE
BW25113_0999	cbpM	0.0243902	FALSE	TRUE	FALSE
BW25113_1000	cbpA	0.0149254	FALSE	TRUE	FALSE
BW25113_1001	yccE	0.0168818	FALSE	TRUE	FALSE
BW25113_1002	agp	0.028169	FALSE	TRUE	FALSE
BW25113_1003	yccJ	0.0271739	FALSE	TRUE	FALSE
BW25113_1004	wrbA	0.0438413	FALSE	TRUE	FALSE
BW25113_1006	rutG	0.0206573	FALSE	TRUE	FALSE
BW25113_1007	rutF	0.0201511	FALSE	TRUE	FALSE
BW25113_1008	rutE	0.012685	FALSE	TRUE	FALSE
BW25113_1009	rutD	0.0327613	FALSE	TRUE	FALSE
BW25113_1010	rutC	0.0257235	FALSE	TRUE	FALSE
BW25113_1011	rutB	0.018018	FALSE	TRUE	FALSE
BW25113_1012	rutA	0.019544	FALSE	TRUE	FALSE
BW25113_1013	rutR	0.0214425	FALSE	TRUE	FALSE
BW25113_1014	putA	0.0340587	FALSE	TRUE	FALSE
BW25113_1015	putP	0.0397022	FALSE	TRUE	FALSE
BW25113_1018	efeO	0.0210177	FALSE	TRUE	FALSE
BW25113_1019	efeB	0.024558	FALSE	TRUE	FALSE
BW25113_1020	phoH	0.0222743	FALSE	TRUE	FALSE
BW25113_1021	pgaD	0.0993976	FALSE	TRUE	FALSE
BW25113_1022	pgaC	0.0885122	FALSE	TRUE	FALSE
BW25113_1023	pgaB	0.0593692	FALSE	TRUE	FALSE
BW25113_1024	pgaA	0.0762887	FALSE	TRUE	FALSE
BW25113_1025	ycdT	0.0330579	FALSE	TRUE	FALSE
BW25113_1026	insF1	0.126619	FALSE	TRUE	FALSE
BW25113_1027	insE1	0.104167	FALSE	TRUE	FALSE
BW25113_1028	ymdE	0.0693431	FALSE	TRUE	FALSE
BW25113_1029	ycdU	0.0847029	FALSE	TRUE	FALSE
BW25113_1032	serX	0.0694444	FALSE	TRUE	FALSE
BW25113_1033	ghrA	0.0225764	FALSE	TRUE	FALSE
BW25113_1034	ycdX	0.0388514	FALSE	TRUE	FALSE
BW25113_1035	ycdY	0.0606742	FALSE	TRUE	FALSE
BW25113_1036	ycdZ	0.0228426	FALSE	TRUE	FALSE
BW25113_1037	csgG	0.0344311	FALSE	TRUE	FALSE
BW25113_1038	csgF	0.0507463	FALSE	TRUE	FALSE
BW25113_1039	csgE	0.0673077	FALSE	TRUE	FALSE
BW25113_1040	csgD	0.0479846	FALSE	TRUE	FALSE
BW25113_1041	csgB	0.0546448	FALSE	TRUE	FALSE
BW25113_1042	csgA	0.079235	FALSE	TRUE	FALSE
BW25113_1043	csgC	0.0786517	FALSE	TRUE	FALSE
BW25113_1044	ymdA	0.096	FALSE	TRUE	FALSE
BW25113_1045	ymdB	0.046729	FALSE	TRUE	FALSE
BW25113_1046	clsC	0	TRUE	FALSE	FALSE
BW25113_1047	opgC	0.0721983	FALSE	TRUE	FALSE
BW25113_1048	opgG	0.0471545	FALSE	TRUE	FALSE
BW25113_1049	opgH	0.0481336	FALSE	TRUE	FALSE
BW25113_1050	yceK	0.048913	FALSE	TRUE	FALSE
BW25113_1051	msyB	0.0199336	FALSE	TRUE	FALSE
BW25113_1053	mdtG	0.0417091	FALSE	TRUE	FALSE
BW25113_1054	lpxL	0	TRUE	FALSE	FALSE
BW25113_1055	yceA	0.0320285	FALSE	TRUE	FALSE
BW25113_1056	yceI	0.047619	FALSE	TRUE	FALSE
BW25113_1057	yceJ	0.0747253	FALSE	TRUE	FALSE
BW25113_1058	yceO	0.0265487	FALSE	TRUE	FALSE
BW25113_1059	solA	0.0434783	FALSE	TRUE	FALSE
BW25113_1060	bssS	0.126829	FALSE	TRUE	FALSE
BW25113_1061	dinI	0.0656566	FALSE	TRUE	FALSE
BW25113_1062	pyrC	0.0309893	FALSE	TRUE	FALSE
BW25113_1063	yceB	0.0690423	FALSE	TRUE	FALSE
BW25113_1064	grxB	0.0153846	FALSE	TRUE	FALSE
BW25113_1065	mdtH	0.0464396	FALSE	TRUE	FALSE
BW25113_1066	rimJ	0.0746269	FALSE	TRUE	FALSE
BW25113_1067	yceH	0.0423077	FALSE	TRUE	FALSE
BW25113_1068	yceM	0.0445946	FALSE	TRUE	FALSE
BW25113_1069	murJ	0.00162602	TRUE	FALSE	FALSE
BW25113_1070	flgN	0.0358209	FALSE	TRUE	FALSE
BW25113_1071	flgM	0.029661	FALSE	TRUE	FALSE
BW25113_1072	flgA	0.032197	FALSE	TRUE	FALSE
BW25113_1073	flgB	0.038806	FALSE	TRUE	FALSE
BW25113_1074	flgC	0.04	FALSE	TRUE	FALSE
BW25113_1075	flgD	0.046595	FALSE	TRUE	FALSE
BW25113_1076	flgE	0.0340557	FALSE	TRUE	FALSE
BW25113_1077	flgF	0.0346535	FALSE	TRUE	FALSE
BW25113_1078	flgG	0.0446571	FALSE	TRUE	FALSE
BW25113_1079	flgH	0.0463458	FALSE	TRUE	FALSE
BW25113_1080	flgI	0.0409091	FALSE	TRUE	FALSE
BW25113_1081	flgJ	0.030504	FALSE	TRUE	FALSE
BW25113_1082	flgK	0.0334347	FALSE	TRUE	FALSE
BW25113_1083	flgL	0.0314136	FALSE	TRUE	FALSE
BW25113_1084	rne	0.0164706	FALSE	TRUE	FALSE
BW25113_1085	yceQ	0.0116732	FALSE	TRUE	FALSE
BW25113_1086	rluC	0.0442708	FALSE	TRUE	FALSE
BW25113_1087	yceF	0.0533049	FALSE	TRUE	FALSE
BW25113_1088	yceD	0.0574163	FALSE	TRUE	FALSE
BW25113_1089	rpmF	0.0214286	FALSE	TRUE	FALSE
BW25113_1090	plsX	0.0291715	FALSE	TRUE	FALSE
BW25113_1091	fabH	0.0026178	TRUE	FALSE	FALSE
BW25113_1092	fabD	0	TRUE	FALSE	FALSE
BW25113_1093	fabG	0	TRUE	FALSE	FALSE
BW25113_1094	acpP	0	TRUE	FALSE	FALSE
BW25113_1095	fabF	0.0362173	FALSE	TRUE	FALSE
BW25113_1096	pabC	0.037037	FALSE	TRUE	FALSE
BW25113_1097	yceG	0.03663	FALSE	TRUE	FALSE
BW25113_1098	tmk	0.00194553	TRUE	FALSE	FALSE
BW25113_1099	holB	0	TRUE	FALSE	FALSE
BW25113_1100	ycfH	0.05625	FALSE	TRUE	FALSE
BW25113_1101	ptsG	0.0505226	FALSE	TRUE	FALSE
BW25113_1102	fhuE	0.0410959	FALSE	TRUE	FALSE
BW25113_1103	hinT	0.0451389	FALSE	TRUE	FALSE
BW25113_1104	ycfL	0.0328947	FALSE	TRUE	FALSE
BW25113_1105	lpoB	0.040856	FALSE	TRUE	FALSE
BW25113_1106	thiK	0.03177	FALSE	TRUE	FALSE
BW25113_1107	nagZ	0.0328467	FALSE	TRUE	FALSE
BW25113_1108	ycfP	0.0275862	FALSE	TRUE	FALSE
BW25113_1109	ndh	0.0440191	FALSE	TRUE	FALSE
BW25113_1110	ycfJ	0.0462963	FALSE	TRUE	FALSE
BW25113_1111	ycfQ	0.0177515	FALSE	TRUE	FALSE
BW25113_1112	bhsA	0.0144231	FALSE	TRUE	FALSE
BW25113_1113	ldtC	0.0376135	FALSE	TRUE	FALSE
BW25113_1114	mfd	0.0304458	FALSE	TRUE	FALSE
BW25113_1115	ycfT	0.0476744	FALSE	TRUE	FALSE
BW25113_1116	lolC	0.00104167	TRUE	FALSE	FALSE
BW25113_1117	lolD	0	TRUE	FALSE	FALSE
BW25113_1118	lolE	0	TRUE	FALSE	FALSE
BW25113_1119	nagK	0.0164384	FALSE	TRUE	FALSE
BW25113_1120	cobB	0.0222222	FALSE	TRUE	FALSE
BW25113_1121	ycfZ	0.0663507	FALSE	TRUE	FALSE
BW25113_1122	ymfA	0.0891892	FALSE	TRUE	FALSE
BW25113_1123	potD	0.0369487	FALSE	TRUE	FALSE
BW25113_1124	potC	0.0282575	FALSE	TRUE	FALSE
BW25113_1125	potB	0.0240964	FALSE	TRUE	FALSE
BW25113_1126	potA	0.0263447	FALSE	TRUE	FALSE
BW25113_1127	pepT	0.0213632	FALSE	TRUE	FALSE
BW25113_1128	roxA	0.032294	FALSE	TRUE	FALSE
BW25113_1129	phoQ	0.0307956	FALSE	TRUE	FALSE
BW25113_1130	phoP	0.0408922	FALSE	TRUE	FALSE
BW25113_1131	purB	0.00546946	FALSE	FALSE	TRUE
BW25113_1132	hflD	0.0194553	FALSE	TRUE	FALSE
BW25113_1133	mnmA	0.00338219	TRUE	FALSE	FALSE
BW25113_1134	nudJ	0.0189189	FALSE	TRUE	FALSE
BW25113_1135	rluE	0.0209924	FALSE	TRUE	FALSE
BW25113_1136	icd	0.00699301	FALSE	TRUE	FALSE
BW25113_1137	ymfD	0.00374532	TRUE	FALSE	FALSE
BW25113_1138	ymfE	0.00707965	FALSE	TRUE	FALSE
BW25113_1139	lit	0.0418994	FALSE	TRUE	FALSE
BW25113_1140	intE	0.0420354	FALSE	TRUE	FALSE
BW25113_1141	xisE	0.0353535	FALSE	TRUE	FALSE
BW25113_1143	ymfI	0.0182482	FALSE	TRUE	FALSE
BW25113_1144	ymfJ	0.0240964	FALSE	TRUE	FALSE
BW25113_1145	cohE	0	TRUE	FALSE	FALSE
BW25113_1146	croE	0.0248447	FALSE	TRUE	FALSE
BW25113_1147	ymfL	0.0111607	FALSE	TRUE	FALSE
BW25113_1148	ymfM	0.021978	FALSE	TRUE	FALSE
BW25113_1150	ymfR	0.0204082	FALSE	TRUE	FALSE
BW25113_1151	beeE	0.0151515	FALSE	TRUE	FALSE
BW25113_1152	jayE	0.0320513	FALSE	TRUE	FALSE
BW25113_1153	ymfQ	0.0319829	FALSE	TRUE	FALSE
BW25113_1154	stfP	0.0575397	FALSE	TRUE	FALSE
BW25113_1155	tfaP	0.0722892	FALSE	TRUE	FALSE
BW25113_1156	tfaE	0.068323	FALSE	TRUE	FALSE
BW25113_1157	stfE	0.0822943	FALSE	TRUE	FALSE
BW25113_1158	pinE	0.0337079	FALSE	TRUE	FALSE
BW25113_1159	mcrA	0.0449102	FALSE	TRUE	FALSE
BW25113_1160	iraM	0.00769231	FALSE	TRUE	FALSE
BW25113_1161	ycgX	0.0307692	FALSE	TRUE	FALSE
BW25113_1162	bluR	0.0426621	FALSE	TRUE	FALSE
BW25113_1163	bluF	0.0608247	FALSE	TRUE	FALSE
BW25113_1164	ycgZ	0.0366492	FALSE	TRUE	FALSE
BW25113_1165	ymgA	0.0410959	FALSE	TRUE	FALSE
BW25113_1166	ariR	0.0139535	FALSE	TRUE	FALSE
BW25113_1167	ymgC	0.0298507	FALSE	TRUE	FALSE
BW25113_1168	ycgG	0.0663934	FALSE	TRUE	FALSE
BW25113_1171	ymgD	0.0530303	FALSE	TRUE	FALSE
BW25113_1172	ymgG	0.0866426	FALSE	TRUE	FALSE
BW25113_1174	minE	0.00930233	FALSE	TRUE	FALSE
BW25113_1175	minD	0.0184332	FALSE	TRUE	FALSE
BW25113_1176	minC	0.0107527	FALSE	TRUE	FALSE
BW25113_1177	ycgJ	0.047138	FALSE	TRUE	FALSE
BW25113_1178	pliG	0.0900621	FALSE	TRUE	FALSE
BW25113_1179	ycgL	0.0127119	FALSE	TRUE	FALSE
BW25113_1180	ycgM	0.0208333	FALSE	TRUE	FALSE
BW25113_1181	ycgN	0.0702703	FALSE	TRUE	FALSE
BW25113_1182	hlyE	0.0356164	FALSE	TRUE	FALSE
BW25113_1183	umuD	0.0327381	FALSE	TRUE	FALSE
BW25113_1184	umuC	0.0226155	FALSE	TRUE	FALSE
BW25113_1185	dsbB	0.0447059	FALSE	TRUE	FALSE
BW25113_1186	nhaB	0.028363	FALSE	TRUE	FALSE
BW25113_1187	fadR	0.0347222	FALSE	TRUE	FALSE
BW25113_1188	ycgB	0.0317848	FALSE	TRUE	FALSE
BW25113_1189	dadA	0.0278578	FALSE	TRUE	FALSE
BW25113_1190	dadX	0.0245041	FALSE	TRUE	FALSE
BW25113_1191	cvrA	0.0265996	FALSE	TRUE	FALSE
BW25113_1192	ldcA	0.0245566	FALSE	TRUE	FALSE
BW25113_1193	emtA	0.0163265	FALSE	TRUE	FALSE
BW25113_1194	ycgR	0.0254669	FALSE	TRUE	FALSE
BW25113_1195	ymgE	0.0390244	FALSE	TRUE	FALSE
BW25113_1196	ycgY	0.0113314	FALSE	TRUE	FALSE
BW25113_1197	treA	0.0235294	FALSE	TRUE	FALSE
BW25113_1198	dhaM	0.0325418	FALSE	TRUE	FALSE
BW25113_1199	dhaL	0.0276134	FALSE	TRUE	FALSE
BW25113_1200	dhaK	0.0221704	FALSE	TRUE	FALSE
BW25113_1201	dhaR	0.0221354	FALSE	TRUE	FALSE
BW25113_1202	ycgV	0.0291812	FALSE	TRUE	FALSE
BW25113_1203	ychF	0.0286041	FALSE	TRUE	FALSE
BW25113_1204	pth	0	TRUE	FALSE	FALSE
BW25113_1205	ychH	0.04	FALSE	TRUE	FALSE
BW25113_1206	dauA	0.0200893	FALSE	TRUE	FALSE
BW25113_1207	prs	0	TRUE	FALSE	FALSE
BW25113_1208	ispE	0.00146628	TRUE	FALSE	FALSE
BW25113_1209	lolB	0	TRUE	FALSE	FALSE
BW25113_1210	hemA	0	TRUE	FALSE	FALSE
BW25113_1211	prfA	0	TRUE	FALSE	FALSE
BW25113_1212	prmC	0.00149701	TRUE	FALSE	FALSE
BW25113_1213	ychQ	0.0285714	FALSE	TRUE	FALSE
BW25113_1214	ychA	0.037037	FALSE	TRUE	FALSE
BW25113_1215	kdsA	0	TRUE	FALSE	FALSE
BW25113_1216	chaA	0.0669694	FALSE	TRUE	FALSE
BW25113_1217	chaB	0.0486486	FALSE	TRUE	FALSE
BW25113_1218	chaC	0.0268817	FALSE	TRUE	FALSE
BW25113_1219	ychN	0.028169	FALSE	TRUE	FALSE
BW25113_1220	ychO	0.0250671	FALSE	TRUE	FALSE
BW25113_1221	narL	0.024952	FALSE	TRUE	FALSE
BW25113_1222	narX	0.0271022	FALSE	TRUE	FALSE
BW25113_1223	narK	0.0305206	FALSE	TRUE	FALSE
BW25113_1224	narG	0.0246996	FALSE	TRUE	FALSE
BW25113_1225	narH	0.0194647	FALSE	TRUE	FALSE
BW25113_1226	narJ	0.0175747	FALSE	TRUE	FALSE
BW25113_1227	narI	0.0165441	FALSE	TRUE	FALSE
BW25113_1229	tpr	0.0138889	FALSE	TRUE	FALSE
BW25113_1230	tyrV	0.0289855	FALSE	TRUE	FALSE
BW25113_1231	tyrT	0.0289855	FALSE	TRUE	FALSE
BW25113_1232	purU	0.0385185	FALSE	TRUE	FALSE
BW25113_1233	ychJ	0.0433604	FALSE	TRUE	FALSE
BW25113_1234	rssA	0.0413223	FALSE	TRUE	FALSE
BW25113_1235	rssB	0.023399	FALSE	TRUE	FALSE
BW25113_1236	galU	0.0342936	FALSE	TRUE	FALSE
BW25113_1237	hns	0.060241	FALSE	TRUE	FALSE
BW25113_1238	tdk	0.0866935	FALSE	TRUE	FALSE
BW25113_1241	adhE	0.0312792	FALSE	TRUE	FALSE
BW25113_1242	ychE	0.0596154	FALSE	TRUE	FALSE
BW25113_1243	oppA	0.0375191	FALSE	TRUE	FALSE
BW25113_1244	oppB	0.0854817	FALSE	TRUE	FALSE
BW25113_1245	oppC	0.0658436	FALSE	TRUE	FALSE
BW25113_1246	oppD	0.0332512	FALSE	TRUE	FALSE
BW25113_1247	oppF	0.0496894	FALSE	TRUE	FALSE
BW25113_1248	yciU	0.0189394	FALSE	TRUE	FALSE
BW25113_1249	clsA	0	TRUE	FALSE	FALSE
BW25113_1250	kch	0.0249004	FALSE	TRUE	FALSE
BW25113_1251	yciI	0.041841	FALSE	TRUE	FALSE
BW25113_1252	tonB	0.0104167	FALSE	TRUE	FALSE
BW25113_1253	yciA	0.0155763	FALSE	TRUE	FALSE
BW25113_1254	yciB	0.0208333	FALSE	TRUE	FALSE
BW25113_1255	yciC	0.0285235	FALSE	TRUE	FALSE
BW25113_1256	ompW	0.0487329	FALSE	TRUE	FALSE
BW25113_1257	yciE	0.014742	FALSE	TRUE	FALSE
BW25113_1258	yciF	0.0498753	FALSE	TRUE	FALSE
BW25113_1259	yciG	0.0277778	FALSE	TRUE	FALSE
BW25113_1260	trpA	0.015456	FALSE	TRUE	FALSE
BW25113_1261	trpB	0.0146444	FALSE	TRUE	FALSE
BW25113_1262	trpC	0.0155963	FALSE	TRUE	FALSE
BW25113_1263	trpD	0.0179969	FALSE	TRUE	FALSE
BW25113_1264	trpE	0.0175859	FALSE	TRUE	FALSE
BW25113_1265	trpL	0	TRUE	FALSE	FALSE
BW25113_1266	yciV	0.0127479	FALSE	TRUE	FALSE
BW25113_1267	yciO	0.0221328	FALSE	TRUE	FALSE
BW25113_1268	yciQ	0.0540184	FALSE	TRUE	FALSE
BW25113_1269	rluB	0.045584	FALSE	TRUE	FALSE
BW25113_1270	btuR	0.0169133	FALSE	TRUE	FALSE
BW25113_1271	yciK	0.0328407	FALSE	TRUE	FALSE
BW25113_1272	sohB	0.0321429	FALSE	TRUE	FALSE
BW25113_1273	yciN	0.0247525	FALSE	TRUE	FALSE
BW25113_1274	topA	0.00144231	TRUE	FALSE	FALSE
BW25113_1275	cysB	0.0537772	FALSE	TRUE	FALSE
BW25113_1276	acnA	0.0247432	FALSE	TRUE	FALSE
BW25113_1277	ribA	0	TRUE	FALSE	FALSE
BW25113_1278	pgpB	0.0228385	FALSE	TRUE	FALSE
BW25113_1279	yciS	0.0240964	FALSE	TRUE	FALSE
BW25113_1280	yciM	0.0213675	FALSE	TRUE	FALSE
BW25113_1281	pyrF	0.0320946	FALSE	TRUE	FALSE
BW25113_1282	yciH	0.0494297	FALSE	TRUE	FALSE
BW25113_1283	osmB	0.20339	FALSE	TRUE	FALSE
BW25113_1284	yciT	0.0283333	FALSE	TRUE	FALSE
BW25113_1285	gmr	0.0220126	FALSE	TRUE	FALSE
BW25113_1286	rnb	0.012266	FALSE	TRUE	FALSE
BW25113_1287	yciW	0.0132743	FALSE	TRUE	FALSE
BW25113_1288	fabI	0	TRUE	FALSE	FALSE
BW25113_1289	ycjD	0.028169	FALSE	TRUE	FALSE
BW25113_1290	sapF	0.0185471	FALSE	TRUE	FALSE
BW25113_1291	sapD	0.0201258	FALSE	TRUE	FALSE
BW25113_1292	sapC	0.0210379	FALSE	TRUE	FALSE
BW25113_1293	sapB	0.0193798	FALSE	TRUE	FALSE
BW25113_1294	sapA	0.0220365	FALSE	TRUE	FALSE
BW25113_1295	ymjA	0.0151515	FALSE	TRUE	FALSE
BW25113_1296	puuP	0.0216216	FALSE	TRUE	FALSE
BW25113_1297	puuA	0.0202287	FALSE	TRUE	FALSE
BW25113_1298	puuD	0.0293638	FALSE	TRUE	FALSE
BW25113_1299	puuR	0.0267857	FALSE	TRUE	FALSE
BW25113_1300	puuC	0.0159396	FALSE	TRUE	FALSE
BW25113_1301	puuB	0.0214634	FALSE	TRUE	FALSE
BW25113_1302	puuE	0.0118343	FALSE	TRUE	FALSE
BW25113_1303	pspF	0.0140306	FALSE	TRUE	FALSE
BW25113_1304	pspA	0.0223464	FALSE	TRUE	FALSE
BW25113_1305	pspB	0.0220994	FALSE	TRUE	FALSE
BW25113_1306	pspC	0.0243056	FALSE	TRUE	FALSE
BW25113_1307	pspD	0.0224719	FALSE	TRUE	FALSE
BW25113_1308	pspE	0.0750988	FALSE	TRUE	FALSE
BW25113_1309	ycjM	0.0528274	FALSE	TRUE	FALSE
BW25113_1310	ycjN	0.0270531	FALSE	TRUE	FALSE
BW25113_1311	ycjO	0.0212465	FALSE	TRUE	FALSE
BW25113_1312	ycjP	0.0251852	FALSE	TRUE	FALSE
BW25113_1313	ycjQ	0.0142349	FALSE	TRUE	FALSE
BW25113_1314	ycjR	0.0126382	FALSE	TRUE	FALSE
BW25113_1315	ycjS	0.0212766	FALSE	TRUE	FALSE
BW25113_1316	ycjT	0.0154185	FALSE	TRUE	FALSE
BW25113_1317	ycjU	0.0132576	FALSE	TRUE	FALSE
BW25113_1319	ompG	0.0895317	FALSE	TRUE	FALSE
BW25113_1320	ycjW	0.0524345	FALSE	TRUE	FALSE
BW25113_1321	ycjX	0.0232143	FALSE	TRUE	FALSE
BW25113_1322	ycjF	0.02	FALSE	TRUE	FALSE
BW25113_1323	tyrR	0.0226904	FALSE	TRUE	FALSE
BW25113_1324	tpx	0.017199	FALSE	TRUE	FALSE
BW25113_1325	ycjG	0.0219638	FALSE	TRUE	FALSE
BW25113_1326	mpaA	0.0393162	FALSE	TRUE	FALSE
BW25113_1327	ycjY	0.0339213	FALSE	TRUE	FALSE
BW25113_1328	pgrR	0.0527778	FALSE	TRUE	FALSE
BW25113_1329	mppA	0.0410217	FALSE	TRUE	FALSE
BW25113_1330	ynaI	0.0484262	FALSE	TRUE	FALSE
BW25113_1331	insH1	0.228221	FALSE	TRUE	FALSE
BW25113_1332	ynaJ	0.0576923	FALSE	TRUE	FALSE
BW25113_1333	uspE	0.021025	FALSE	TRUE	FALSE
BW25113_1334	fnr	0.0199005	FALSE	TRUE	FALSE
BW25113_1335	ogt	0.031401	FALSE	TRUE	FALSE
BW25113_1336	abgT	0.0139002	FALSE	TRUE	FALSE
BW25113_1337	abgB	0.0138169	FALSE	TRUE	FALSE
BW25113_1338	abgA	0.0238322	FALSE	TRUE	FALSE
BW25113_1339	abgR	0.0233196	FALSE	TRUE	FALSE
BW25113_1340	smrA	0.0154867	FALSE	TRUE	FALSE
BW25113_1341	ydaM	0.0182371	FALSE	TRUE	FALSE
BW25113_1342	ydaN	0.0228426	FALSE	TRUE	FALSE
BW25113_1343	dbpA	0.0145455	FALSE	TRUE	FALSE
BW25113_1344	ttcA	0.0293333	FALSE	TRUE	FALSE
BW25113_1345	intR	0.0414141	FALSE	TRUE	FALSE
BW25113_1346	ydaQ	0.091954	FALSE	TRUE	FALSE
BW25113_1347	rcbA	0.0119048	FALSE	TRUE	FALSE
BW25113_1348	ralR	0.0382166	FALSE	TRUE	FALSE
BW25113_1349	recT	0.0617284	FALSE	TRUE	FALSE
BW25113_1350	recE	0.018741	FALSE	TRUE	FALSE
BW25113_1351	racC	0.0540541	FALSE	TRUE	FALSE
BW25113_1352	kilR	0.00561798	FALSE	FALSE	TRUE
BW25113_1353	sieB	0.0254453	FALSE	TRUE	FALSE
BW25113_1355	ydaG	0.00917431	FALSE	TRUE	FALSE
BW25113_1356	racR	0	TRUE	FALSE	FALSE
BW25113_1357	ydaS	0.0209205	FALSE	TRUE	FALSE
BW25113_1358	ydaT	0.00884956	FALSE	TRUE	FALSE
BW25113_1359	ydaU	0.0145349	FALSE	TRUE	FALSE
BW25113_1360	ydaV	0.0116861	FALSE	TRUE	FALSE
BW25113_1361	ydaW	0.0125	FALSE	TRUE	FALSE
BW25113_1362	rzpR	0.0561798	FALSE	TRUE	FALSE
BW25113_1363	trkG	0.0462329	FALSE	TRUE	FALSE
BW25113_1365	ynaK	0.0849057	FALSE	TRUE	FALSE
BW25113_1366	ydaY	0.0358127	FALSE	TRUE	FALSE
BW25113_1368	tmpR	0.0307898	FALSE	TRUE	FALSE
BW25113_1370	insH1	0.0343949	FALSE	TRUE	FALSE
BW25113_1372	stfR	0.0167224	FALSE	TRUE	FALSE
BW25113_1373	tfaR	0.0519481	FALSE	TRUE	FALSE
BW25113_1374	pinR	0.0845666	FALSE	TRUE	FALSE
BW25113_1375	ynaE	0.159574	FALSE	TRUE	FALSE
BW25113_1376	uspF	0.0458453	FALSE	TRUE	FALSE
BW25113_1377	ompN	0.0660793	FALSE	TRUE	FALSE
BW25113_1378	pfo	0.0184332	FALSE	TRUE	FALSE
BW25113_1379	hslJ	0.0353982	FALSE	TRUE	FALSE
BW25113_1380	ldhA	0.0290404	FALSE	TRUE	FALSE
BW25113_1381	ydbH	0.0260417	FALSE	TRUE	FALSE
BW25113_1382	ynbE	0.0466667	FALSE	TRUE	FALSE
BW25113_1383	ydbL	0.0608365	FALSE	TRUE	FALSE
BW25113_1384	feaR	0.0275482	FALSE	TRUE	FALSE
BW25113_1385	feaB	0.0208333	FALSE	TRUE	FALSE
BW25113_1386	tynA	0.0153846	FALSE	TRUE	FALSE
BW25113_1387	paaZ	0.014652	FALSE	TRUE	FALSE
BW25113_1388	paaA	0.016129	FALSE	TRUE	FALSE
BW25113_1389	paaB	0.012931	FALSE	TRUE	FALSE
BW25113_1390	paaC	0.0100167	FALSE	TRUE	FALSE
BW25113_1391	paaD	0.025	FALSE	TRUE	FALSE
BW25113_1392	paaE	0.0163361	FALSE	TRUE	FALSE
BW25113_1393	paaF	0.00974026	FALSE	TRUE	FALSE
BW25113_1394	paaG	0.0126382	FALSE	TRUE	FALSE
BW25113_1395	paaH	0.0148601	FALSE	TRUE	FALSE
BW25113_1396	paaI	0.0176991	FALSE	TRUE	FALSE
BW25113_1397	paaJ	0.0134576	FALSE	TRUE	FALSE
BW25113_1398	paaK	0.0180608	FALSE	TRUE	FALSE
BW25113_1399	paaX	0.0105125	FALSE	TRUE	FALSE
BW25113_1400	paaY	0.0443975	FALSE	TRUE	FALSE
BW25113_1402	insD1	0.174931	FALSE	TRUE	FALSE
BW25113_1403	insC1	0.136054	FALSE	TRUE	FALSE
BW25113_1404	insI1	0.12039	FALSE	TRUE	FALSE
BW25113_1406	ydbC	0.0246734	FALSE	TRUE	FALSE
BW25113_1407	ydbD	0.0541419	FALSE	TRUE	FALSE
BW25113_1408	ynbA	0.0534979	FALSE	TRUE	FALSE
BW25113_1409	ynbB	0.0500695	FALSE	TRUE	FALSE
BW25113_1410	ynbC	0.0177557	FALSE	TRUE	FALSE
BW25113_1411	ynbD	0.021256	FALSE	TRUE	FALSE
BW25113_1412	azoR	0.0144033	FALSE	TRUE	FALSE
BW25113_1413	hrpA	0.012488	FALSE	TRUE	FALSE
BW25113_1414	ydcF	0.0358814	FALSE	TRUE	FALSE
BW25113_1415	aldA	0.0208333	FALSE	TRUE	FALSE
BW25113_1418	cybB	0.0329412	FALSE	TRUE	FALSE
BW25113_1419	ydcA	0.0571429	FALSE	TRUE	FALSE
BW25113_1420	mokB	0.00735294	FALSE	TRUE	FALSE
BW25113_1421	trg	0.0182788	FALSE	TRUE	FALSE
BW25113_1422	ydcI	0.0162162	FALSE	TRUE	FALSE
BW25113_1423	ydcJ	0.0167286	FALSE	TRUE	FALSE
BW25113_1424	opgD	0.0241327	FALSE	TRUE	FALSE
BW25113_1426	ydcH	0.0110497	FALSE	TRUE	FALSE
BW25113_1427	rimL	0.0162037	FALSE	TRUE	FALSE
BW25113_1428	ydcK	0.0216561	FALSE	TRUE	FALSE
BW25113_1429	tehA	0.0389937	FALSE	TRUE	FALSE
BW25113_1430	tehB	0.0252101	FALSE	TRUE	FALSE
BW25113_1431	ydcL	0.027933	FALSE	TRUE	FALSE
BW25113_1432	insQ	0.0141151	FALSE	TRUE	FALSE
BW25113_1433	ydcO	0.0127389	FALSE	TRUE	FALSE
BW25113_1434	ydcN	0.0162413	FALSE	TRUE	FALSE
BW25113_1435	ydcP	0.0159236	FALSE	TRUE	FALSE
BW25113_1436	yncJ	0.027027	FALSE	TRUE	FALSE
BW25113_1438	hicB	0.00597015	FALSE	FALSE	TRUE
BW25113_1439	ydcR	0.0204082	FALSE	TRUE	FALSE
BW25113_1440	ydcS	0.0141612	FALSE	TRUE	FALSE
BW25113_1441	ydcT	0.0123153	FALSE	TRUE	FALSE
BW25113_1442	ydcU	0.0172414	FALSE	TRUE	FALSE
BW25113_1443	ydcV	0.00941915	FALSE	TRUE	FALSE
BW25113_1444	patD	0.0175285	FALSE	TRUE	FALSE
BW25113_1445	ydcX	0.00714286	FALSE	TRUE	FALSE
BW25113_1446	ydcY	0.0319149	FALSE	TRUE	FALSE
BW25113_1447	ydcZ	0.0388889	FALSE	TRUE	FALSE
BW25113_1448	mnaT	0.0119904	FALSE	TRUE	FALSE
BW25113_1449	curA	0.0372596	FALSE	TRUE	FALSE
BW25113_1450	mcbR	0.0655431	FALSE	TRUE	FALSE
BW25113_1451	yncD	0.0297089	FALSE	TRUE	FALSE
BW25113_1452	yncE	0.0164706	FALSE	TRUE	FALSE
BW25113_1453	ansP	0.0158333	FALSE	TRUE	FALSE
BW25113_1454	yncG	0.046371	FALSE	TRUE	FALSE
BW25113_1455	yncH	0	TRUE	FALSE	FALSE
BW25113_1456	rhsE	0.0533415	FALSE	TRUE	FALSE
BW25113_1457	ydcD	0.00516796	FALSE	FALSE	TRUE
BW25113_1459	yncI	0.028436	FALSE	TRUE	FALSE
BW25113_1460	ydcC	0.102086	FALSE	TRUE	FALSE
BW25113_1461	pptA	0.0797872	FALSE	TRUE	FALSE
BW25113_1462	yddH	0.0197368	FALSE	TRUE	FALSE
BW25113_1463	nhoA	0.0147493	FALSE	TRUE	FALSE
BW25113_1464	yddE	0.0111732	FALSE	TRUE	FALSE
BW25113_1465	narV	0.012844	FALSE	TRUE	FALSE
BW25113_1466	narW	0.0125448	FALSE	TRUE	FALSE
BW25113_1467	narY	0.0145513	FALSE	TRUE	FALSE
BW25113_1468	narZ	0.0126963	FALSE	TRUE	FALSE
BW25113_1469	narU	0.0287511	FALSE	TRUE	FALSE
BW25113_1471	yddK	0.00187793	TRUE	FALSE	FALSE
BW25113_1472	yddL	0.00888889	FALSE	TRUE	FALSE
BW25113_1473	yddG	0.0509915	FALSE	TRUE	FALSE
BW25113_1474	fdnG	0.0184426	FALSE	TRUE	FALSE
BW25113_1475	fdnH	0.022567	FALSE	TRUE	FALSE
BW25113_1476	fdnI	0.0152672	FALSE	TRUE	FALSE
BW25113_1477	yddM	0.00436681	FALSE	FALSE	TRUE
BW25113_1478	adhP	0.0148331	FALSE	TRUE	FALSE
BW25113_1479	maeA	0.0154412	FALSE	TRUE	FALSE
BW25113_1480	sra	0.0267857	FALSE	TRUE	FALSE
BW25113_1481	bdm	0.12069	FALSE	TRUE	FALSE
BW25113_1482	osmC	0.0202312	FALSE	TRUE	FALSE
BW25113_1483	ddpF	0.025572	FALSE	TRUE	FALSE
BW25113_1484	ddpD	0.0189633	FALSE	TRUE	FALSE
BW25113_1485	ddpC	0.0236439	FALSE	TRUE	FALSE
BW25113_1486	ddpB	0.010989	FALSE	TRUE	FALSE
BW25113_1487	ddpA	0.0145044	FALSE	TRUE	FALSE
BW25113_1488	ddpX	0.0171674	FALSE	TRUE	FALSE
BW25113_1489	dosP	0.021875	FALSE	TRUE	FALSE
BW25113_1490	dosC	0.0542005	FALSE	TRUE	FALSE
BW25113_1491	yddW	0.0340909	FALSE	TRUE	FALSE
BW25113_1492	gadC	0.0276423	FALSE	TRUE	FALSE
BW25113_1493	gadB	0.0749331	FALSE	TRUE	FALSE
BW25113_1494	pqqL	0.0330652	FALSE	TRUE	FALSE
BW25113_1495	yddB	0.0405477	FALSE	TRUE	FALSE
BW25113_1496	yddA	0.0711111	FALSE	TRUE	FALSE
BW25113_1497	ydeM	0.0323276	FALSE	TRUE	FALSE
BW25113_1498	ydeN	0.0556793	FALSE	TRUE	FALSE
BW25113_1499	ydeO	0.0196721	FALSE	TRUE	FALSE
BW25113_1500	safA	0	TRUE	FALSE	FALSE
BW25113_1501	ydeP	0.0213816	FALSE	TRUE	FALSE
BW25113_1502	ydeQ	0.0491132	FALSE	TRUE	FALSE
BW25113_1503	ydeR	0.0519802	FALSE	TRUE	FALSE
BW25113_1504	ydeS	0.0470588	FALSE	TRUE	FALSE
BW25113_1505	ydeT	0.0447609	FALSE	TRUE	FALSE
BW25113_1506	yneL	0.0429448	FALSE	TRUE	FALSE
BW25113_1507	hipA	0.00944287	FALSE	TRUE	FALSE
BW25113_1508	hipB	0	TRUE	FALSE	FALSE
BW25113_1511	lsrK	0.0117647	FALSE	TRUE	FALSE
BW25113_1512	lsrR	0.0104712	FALSE	TRUE	FALSE
BW25113_1513	lsrA	0.0097561	FALSE	TRUE	FALSE
BW25113_1514	lsrC	0.0230303	FALSE	TRUE	FALSE
BW25113_1515	lsrD	0.00880503	FALSE	TRUE	FALSE
BW25113_1516	lsrB	0.013431	FALSE	TRUE	FALSE
BW25113_1517	lsrF	0.042735	FALSE	TRUE	FALSE
BW25113_1518	lsrG	0.0300429	FALSE	TRUE	FALSE
BW25113_1519	tam	0.0131363	FALSE	TRUE	FALSE
BW25113_1520	yneE	0.0163711	FALSE	TRUE	FALSE
BW25113_1521	uxaB	0.0215146	FALSE	TRUE	FALSE
BW25113_1522	yneF	0.0118421	FALSE	TRUE	FALSE
BW25113_1523	yneG	0.0104167	FALSE	TRUE	FALSE
BW25113_1524	glsB	0.0174966	FALSE	TRUE	FALSE
BW25113_1525	sad	0.015274	FALSE	TRUE	FALSE
BW25113_1526	yneJ	0.01983	FALSE	TRUE	FALSE
BW25113_1527	yneK	0.049217	FALSE	TRUE	FALSE
BW25113_1528	ydeA	0.0167891	FALSE	TRUE	FALSE
BW25113_1529	marC	0.011236	FALSE	TRUE	FALSE
BW25113_1530	marR	0.0315186	FALSE	TRUE	FALSE
BW25113_1531	marA	0.0162338	FALSE	TRUE	FALSE
BW25113_1532	marB	0.0225989	FALSE	TRUE	FALSE
BW25113_1533	eamA	0.0125	FALSE	TRUE	FALSE
BW25113_1534	ydeE	0.0231092	FALSE	TRUE	FALSE
BW25113_1535	dgcZ	0.0897616	FALSE	TRUE	FALSE
BW25113_1536	ydeI	0.0698413	FALSE	TRUE	FALSE
BW25113_1537	ydeJ	0.0479616	FALSE	TRUE	FALSE
BW25113_1538	dcp	0.02442	FALSE	TRUE	FALSE
BW25113_1539	ydfG	0.0133556	FALSE	TRUE	FALSE
BW25113_1540	rspR	0.00181488	TRUE	FALSE	FALSE
BW25113_1541	ydfZ	0.0182927	FALSE	TRUE	FALSE
BW25113_1542	ydfI	0.0196749	FALSE	TRUE	FALSE
BW25113_1544	ydfK	0.138298	FALSE	TRUE	FALSE
BW25113_1545	pinQ	0.0761099	FALSE	TRUE	FALSE
BW25113_1546	tfaQ	0.0411255	FALSE	TRUE	FALSE
BW25113_1547	stfQ	0.0168612	FALSE	TRUE	FALSE
BW25113_1548	nohQ	0.0212264	FALSE	TRUE	FALSE
BW25113_1549	ydfO	0.00607903	FALSE	TRUE	FALSE
BW25113_1550	gnsB	0	TRUE	FALSE	FALSE
BW25113_1551	ynfN	0.015873	FALSE	TRUE	FALSE
BW25113_1552	cspI	0.0292398	FALSE	TRUE	FALSE
BW25113_1553	rzpQ	0.0275	FALSE	TRUE	FALSE
BW25113_1554	rrrQ	0.0163551	FALSE	TRUE	FALSE
BW25113_1555	ydfR	0.024	FALSE	TRUE	FALSE
BW25113_1556	essQ	0.0229885	FALSE	TRUE	FALSE
BW25113_1557	cspB	0.12069	FALSE	TRUE	FALSE
BW25113_1558	cspF	0.0701754	FALSE	TRUE	FALSE
BW25113_1559	quuQ	0.0315091	FALSE	TRUE	FALSE
BW25113_1560	ydfU	0.0119048	FALSE	TRUE	FALSE
BW25113_1561	rem	0.029703	FALSE	TRUE	FALSE
BW25113_1562	hokD	0.00793651	FALSE	TRUE	FALSE
BW25113_1563	relE	0.0172414	FALSE	TRUE	FALSE
BW25113_1564	relB	0	TRUE	FALSE	FALSE
BW25113_1565	ydfV	0.0284553	FALSE	TRUE	FALSE
BW25113_1566	flxA	0.071161	FALSE	TRUE	FALSE
BW25113_1567	intK	0.0204082	FALSE	TRUE	FALSE
BW25113_1568	ydfX	0.0311111	FALSE	TRUE	FALSE
BW25113_1569	dicC	0.0216216	FALSE	TRUE	FALSE
BW25113_1570	dicA	0	TRUE	FALSE	FALSE
BW25113_1571	ydfA	0.00793651	FALSE	TRUE	FALSE
BW25113_1572	ydfB	0.00952381	FALSE	TRUE	FALSE
BW25113_1573	ydfC	0.0225989	FALSE	TRUE	FALSE
BW25113_1575	dicB	0.0784314	FALSE	TRUE	FALSE
BW25113_1576	ydfD	0.11039	FALSE	TRUE	FALSE
BW25113_1577	ydfE	0.0391517	FALSE	TRUE	FALSE
BW25113_1578	insD1	0.196396	FALSE	TRUE	FALSE
BW25113_1579	intQ	0.0538793	FALSE	TRUE	FALSE
BW25113_1580	rspB	0.0588235	FALSE	TRUE	FALSE
BW25113_1581	rspA	0.0195272	FALSE	TRUE	FALSE
BW25113_1582	ynfA	0.0190114	FALSE	TRUE	FALSE
BW25113_1583	ynfB	0.0291971	FALSE	TRUE	FALSE
BW25113_1584	speG	0.0556793	FALSE	TRUE	FALSE
BW25113_1585	ynfC	0.0439367	FALSE	TRUE	FALSE
BW25113_1586	ynfD	0.0528455	FALSE	TRUE	FALSE
BW25113_1587	ynfE	0.0211014	FALSE	TRUE	FALSE
BW25113_1588	ynfF	0.0195876	FALSE	TRUE	FALSE
BW25113_1589	ynfG	0.00403226	FALSE	FALSE	TRUE
BW25113_1590	ynfH	0.0277372	FALSE	TRUE	FALSE
BW25113_1591	dmsD	0.0243408	FALSE	TRUE	FALSE
BW25113_1592	clcB	0.0218471	FALSE	TRUE	FALSE
BW25113_1593	ynfK	0.0250896	FALSE	TRUE	FALSE
BW25113_1594	mlc	0.0214944	FALSE	TRUE	FALSE
BW25113_1595	ynfL	0.0321229	FALSE	TRUE	FALSE
BW25113_1596	ynfM	0.0129482	FALSE	TRUE	FALSE
BW25113_1597	asr	0.0321285	FALSE	TRUE	FALSE
BW25113_1598	ydgD	0.0227964	FALSE	TRUE	FALSE
BW25113_1599	mdtI	0.0227273	FALSE	TRUE	FALSE
BW25113_1600	mdtJ	0.108844	FALSE	TRUE	FALSE
BW25113_1601	tqsA	0.0325694	FALSE	TRUE	FALSE
BW25113_1602	pntB	0.0215633	FALSE	TRUE	FALSE
BW25113_1603	pntA	0.0162999	FALSE	TRUE	FALSE
BW25113_1604	ydgH	0.0224571	FALSE	TRUE	FALSE
BW25113_1605	ydgI	0.0271003	FALSE	TRUE	FALSE
BW25113_1606	folM	0.029361	FALSE	TRUE	FALSE
BW25113_1607	ydgC	0.0259259	FALSE	TRUE	FALSE
BW25113_1608	rstA	0.0173611	FALSE	TRUE	FALSE
BW25113_1609	rstB	0.0163148	FALSE	TRUE	FALSE
BW25113_1610	tus	0.0201613	FALSE	TRUE	FALSE
BW25113_1611	fumC	0.022242	FALSE	TRUE	FALSE
BW25113_1612	fumA	0.0219864	FALSE	TRUE	FALSE
BW25113_1613	manA	0.022293	FALSE	TRUE	FALSE
BW25113_1614	ydgA	0.0082713	FALSE	TRUE	FALSE
BW25113_1615	uidC	0.0374753	FALSE	TRUE	FALSE
BW25113_1616	uidB	0.0345455	FALSE	TRUE	FALSE
BW25113_1617	uidA	0.0234483	FALSE	TRUE	FALSE
BW25113_1618	uidR	0.02537	FALSE	TRUE	FALSE
BW25113_1619	hdhA	0.0487013	FALSE	TRUE	FALSE
BW25113_1620	malI	0.0266667	FALSE	TRUE	FALSE
BW25113_1621	malX	0.0164706	FALSE	TRUE	FALSE
BW25113_1622	malY	0.0159744	FALSE	TRUE	FALSE
BW25113_1623	add	0.0274314	FALSE	TRUE	FALSE
BW25113_1624	ydgJ	0.0264106	FALSE	TRUE	FALSE
BW25113_1625	cnu	0.114943	FALSE	TRUE	FALSE
BW25113_1626	ydgK	0.0963173	FALSE	TRUE	FALSE
BW25113_1627	rsxA	0.0171674	FALSE	TRUE	FALSE
BW25113_1628	rsxB	0.0150538	FALSE	TRUE	FALSE
BW25113_1629	rsxC	0.0219224	FALSE	TRUE	FALSE
BW25113_1630	rsxD	0.0200236	FALSE	TRUE	FALSE
BW25113_1631	rsxG	0.028169	FALSE	TRUE	FALSE
BW25113_1632	rsxE	0.0215054	FALSE	TRUE	FALSE
BW25113_1633	nth	0.0156863	FALSE	TRUE	FALSE
BW25113_1634	dtpA	0.039069	FALSE	TRUE	FALSE
BW25113_1635	gstA	0.0185185	FALSE	TRUE	FALSE
BW25113_1636	pdxY	0.0289017	FALSE	TRUE	FALSE
BW25113_1637	tyrS	0	TRUE	FALSE	FALSE
BW25113_1638	pdxH	0	TRUE	FALSE	FALSE
BW25113_1639	mliC	0.0265152	FALSE	TRUE	FALSE
BW25113_1640	anmK	0.0146396	FALSE	TRUE	FALSE
BW25113_1641	slyB	0.018617	FALSE	TRUE	FALSE
BW25113_1642	slyA	0.025788	FALSE	TRUE	FALSE
BW25113_1643	ydhI	0.026178	FALSE	TRUE	FALSE
BW25113_1644	ydhJ	0.0159884	FALSE	TRUE	FALSE
BW25113_1645	ydhK	0.0136561	FALSE	TRUE	FALSE
BW25113_1646	sodC	0.0215311	FALSE	TRUE	FALSE
BW25113_1647	ydhF	0.0194715	FALSE	TRUE	FALSE
BW25113_1648	ydhL	0.00520833	FALSE	FALSE	TRUE
BW25113_1649	nemR	0.0125	FALSE	TRUE	FALSE
BW25113_1650	nemA	0.0261364	FALSE	TRUE	FALSE
BW25113_1651	gloA	0.0182927	FALSE	TRUE	FALSE
BW25113_1652	rnt	0	TRUE	FALSE	FALSE
BW25113_1653	lhr	0.0189445	FALSE	TRUE	FALSE
BW25113_1654	grxD	0.0178571	FALSE	TRUE	FALSE
BW25113_1655	mepH	0.0152905	FALSE	TRUE	FALSE
BW25113_1656	sodB	0.0364807	FALSE	TRUE	FALSE
BW25113_1657	ydhP	0.0181624	FALSE	TRUE	FALSE
BW25113_1658	purR	0.0206813	FALSE	TRUE	FALSE
BW25113_1659	ydhB	0.0107095	FALSE	TRUE	FALSE
BW25113_1660	ydhC	0.0268041	FALSE	TRUE	FALSE
BW25113_1661	cfa	0.0466884	FALSE	TRUE	FALSE
BW25113_1662	ribC	0	TRUE	FALSE	FALSE
BW25113_1663	mdtK	0.0263636	FALSE	TRUE	FALSE
BW25113_1664	ydhQ	0.0287984	FALSE	TRUE	FALSE
BW25113_1665	valV	0	TRUE	FALSE	FALSE
BW25113_1666	valW	0.0634921	FALSE	TRUE	FALSE
BW25113_1667	ydhR	0.0284553	FALSE	TRUE	FALSE
BW25113_1668	ydhS	0.0225681	FALSE	TRUE	FALSE
BW25113_1669	ydhT	0.0184332	FALSE	TRUE	FALSE
BW25113_1670	ydhU	0.0349206	FALSE	TRUE	FALSE
BW25113_1671	ydhX	0.0260708	FALSE	TRUE	FALSE
BW25113_1672	ydhW	0.0192308	FALSE	TRUE	FALSE
BW25113_1673	ydhV	0.0255496	FALSE	TRUE	FALSE
BW25113_1674	ydhY	0.0596421	FALSE	TRUE	FALSE
BW25113_1675	ydhZ	0.142857	FALSE	TRUE	FALSE
BW25113_1676	pykF	0.025641	FALSE	TRUE	FALSE
BW25113_1677	lpp	0.026178	FALSE	TRUE	FALSE
BW25113_1678	ldtE	0.0298137	FALSE	TRUE	FALSE
BW25113_1679	sufE	0.0179104	FALSE	TRUE	FALSE
BW25113_1680	sufS	0.0235415	FALSE	TRUE	FALSE
BW25113_1681	sufD	0.0176817	FALSE	TRUE	FALSE
BW25113_1682	sufC	0.0250417	FALSE	TRUE	FALSE
BW25113_1683	sufB	0.0268456	FALSE	TRUE	FALSE
BW25113_1684	sufA	0.016835	FALSE	TRUE	FALSE
BW25113_1685	ydiH	0.0130719	FALSE	TRUE	FALSE
BW25113_1686	menI	0.0182371	FALSE	TRUE	FALSE
BW25113_1687	ydiJ	0.0179812	FALSE	TRUE	FALSE
BW25113_1688	ydiK	0.0213244	FALSE	TRUE	FALSE
BW25113_1689	ydiL	0.0731707	FALSE	TRUE	FALSE
BW25113_1690	ydiM	0.0986639	FALSE	TRUE	FALSE
BW25113_1691	ydiN	0.066075	FALSE	TRUE	FALSE
BW25113_1692	ydiB	0.0273381	FALSE	TRUE	FALSE
BW25113_1693	aroD	0.0213465	FALSE	TRUE	FALSE
BW25113_1694	ydiF	0.0602504	FALSE	TRUE	FALSE
BW25113_1695	ydiO	0.0368764	FALSE	TRUE	FALSE
BW25113_1696	ydiP	0.0438356	FALSE	TRUE	FALSE
BW25113_1697	ydiQ	0.0163132	FALSE	TRUE	FALSE
BW25113_1698	ydiR	0.0119522	FALSE	TRUE	FALSE
BW25113_1699	ydiS	0.0106589	FALSE	TRUE	FALSE
BW25113_1700	ydiT	0.0169492	FALSE	TRUE	FALSE
BW25113_1701	fadK	0.0348749	FALSE	TRUE	FALSE
BW25113_1702	ppsA	0.0209974	FALSE	TRUE	FALSE
BW25113_1703	ppsR	0.0239521	FALSE	TRUE	FALSE
BW25113_1704	aroH	0.011919	FALSE	TRUE	FALSE
BW25113_1705	ydiE	0.012987	FALSE	TRUE	FALSE
BW25113_1706	ydiU	0.0199826	FALSE	TRUE	FALSE
BW25113_1707	ydiV	0.0454545	FALSE	TRUE	FALSE
BW25113_1708	nlpC	0.0375335	FALSE	TRUE	FALSE
BW25113_1709	btuD	0.0133333	FALSE	TRUE	FALSE
BW25113_1710	btuE	0.0226244	FALSE	TRUE	FALSE
BW25113_1711	btuC	0.0203822	FALSE	TRUE	FALSE
BW25113_1712	ihfA	0.0166667	FALSE	TRUE	FALSE
BW25113_1713	pheT	0	TRUE	FALSE	FALSE
BW25113_1714	pheS	0	TRUE	FALSE	FALSE
BW25113_1715	pheM	0	TRUE	FALSE	FALSE
BW25113_1716	rplT	0	TRUE	FALSE	FALSE
BW25113_1717	rpmI	0	TRUE	FALSE	FALSE
BW25113_1718	infC	0	TRUE	FALSE	FALSE
BW25113_1719	thrS	0.0012945	TRUE	FALSE	FALSE
BW25113_1722	ydiY	0.0279146	FALSE	TRUE	FALSE
BW25113_1723	pfkB	0.0268817	FALSE	TRUE	FALSE
BW25113_1724	ydiZ	0.0128755	FALSE	TRUE	FALSE
BW25113_1725	yniA	0.0203193	FALSE	TRUE	FALSE
BW25113_1726	yniB	0.0348028	FALSE	TRUE	FALSE
BW25113_1727	yniC	0.0242086	FALSE	TRUE	FALSE
BW25113_1728	ydjM	0.0443975	FALSE	TRUE	FALSE
BW25113_1729	ydjN	0.0359066	FALSE	TRUE	FALSE
BW25113_1730	ydjO	0.0326087	FALSE	TRUE	FALSE
BW25113_1731	cedA	0.0615385	FALSE	TRUE	FALSE
BW25113_1732	katE	0.0187845	FALSE	TRUE	FALSE
BW25113_1733	chbG	0.015	FALSE	TRUE	FALSE
BW25113_1734	chbF	0.0544783	FALSE	TRUE	FALSE
BW25113_1735	chbR	0.0607407	FALSE	TRUE	FALSE
BW25113_1736	chbA	0.0355872	FALSE	TRUE	FALSE
BW25113_1737	chbC	0.0596878	FALSE	TRUE	FALSE
BW25113_1738	chbB	0.07393	FALSE	TRUE	FALSE
BW25113_1739	osmE	0.010989	FALSE	TRUE	FALSE
BW25113_1740	nadE	0	TRUE	FALSE	FALSE
BW25113_1741	cho	0.0126404	FALSE	TRUE	FALSE
BW25113_1742	ves	0.00865801	FALSE	TRUE	FALSE
BW25113_1743	spy	0.0282051	FALSE	TRUE	FALSE
BW25113_1744	astE	0.021879	FALSE	TRUE	FALSE
BW25113_1745	astB	0.0120818	FALSE	TRUE	FALSE
BW25113_1746	astD	0.0118143	FALSE	TRUE	FALSE
BW25113_1747	astA	0.0193004	FALSE	TRUE	FALSE
BW25113_1748	astC	0.0214944	FALSE	TRUE	FALSE
BW25113_1749	xthA	0.015456	FALSE	TRUE	FALSE
BW25113_1750	ydjX	0.0386643	FALSE	TRUE	FALSE
BW25113_1751	ydjY	0.0165441	FALSE	TRUE	FALSE
BW25113_1752	ydjZ	0.0140845	FALSE	TRUE	FALSE
BW25113_1753	ynjA	0.0113379	FALSE	TRUE	FALSE
BW25113_1754	ynjB	0.0181818	FALSE	TRUE	FALSE
BW25113_1755	ynjC	0.0211382	FALSE	TRUE	FALSE
BW25113_1756	ynjD	0.0171756	FALSE	TRUE	FALSE
BW25113_1757	ynjE	0.0200382	FALSE	TRUE	FALSE
BW25113_1758	ynjF	0.0181087	FALSE	TRUE	FALSE
BW25113_1759	nudG	0.0152439	FALSE	TRUE	FALSE
BW25113_1760	ynjH	0.0319635	FALSE	TRUE	FALSE
BW25113_1761	gdhA	0.0232342	FALSE	TRUE	FALSE
BW25113_1762	ynjI	0.062425	FALSE	TRUE	FALSE
BW25113_1763	topB	0.022293	FALSE	TRUE	FALSE
BW25113_1764	selD	0.0251196	FALSE	TRUE	FALSE
BW25113_1765	ydjA	0.020362	FALSE	TRUE	FALSE
BW25113_1766	sppA	0.0322798	FALSE	TRUE	FALSE
BW25113_1767	ansA	0.0134969	FALSE	TRUE	FALSE
BW25113_1768	pncA	0.036965	FALSE	TRUE	FALSE
BW25113_1769	ydjE	0.0679522	FALSE	TRUE	FALSE
BW25113_1770	ydjF	0.0640394	FALSE	TRUE	FALSE
BW25113_1771	ydjG	0.0267516	FALSE	TRUE	FALSE
BW25113_1772	ydjH	0.0486842	FALSE	TRUE	FALSE
BW25113_1773	ydjI	0.0670641	FALSE	TRUE	FALSE
BW25113_1774	ydjJ	0.0550239	FALSE	TRUE	FALSE
BW25113_1775	ydjK	0.0588768	FALSE	TRUE	FALSE
BW25113_1776	ydjL	0.0162225	FALSE	TRUE	FALSE
BW25113_1777	yeaC	0.0547945	FALSE	TRUE	FALSE
BW25113_1778	msrB	0.0361446	FALSE	TRUE	FALSE
BW25113_1779	gapA	0	TRUE	FALSE	FALSE
BW25113_1780	yeaD	0.0197461	FALSE	TRUE	FALSE
BW25113_1781	yeaE	0.0160584	FALSE	TRUE	FALSE
BW25113_1782	mipA	0.0367279	FALSE	TRUE	FALSE
BW25113_1783	yeaG	0.0148483	FALSE	TRUE	FALSE
BW25113_1784	yeaH	0.0252918	FALSE	TRUE	FALSE
BW25113_1785	yeaI	0.0406091	FALSE	TRUE	FALSE
BW25113_1786	yeaJ	0.0653814	FALSE	TRUE	FALSE
BW25113_1787	yeaK	0.0470297	FALSE	TRUE	FALSE
BW25113_1788	yoaI	0	TRUE	FALSE	FALSE
BW25113_1789	yeaL	0.0250696	FALSE	TRUE	FALSE
BW25113_1790	yeaM	0.0243161	FALSE	TRUE	FALSE
BW25113_1791	yeaN	0.0190275	FALSE	TRUE	FALSE
BW25113_1792	yeaO	0.0142857	FALSE	TRUE	FALSE
BW25113_1793	yoaF	0.0292683	FALSE	TRUE	FALSE
BW25113_1794	yeaP	0.0450122	FALSE	TRUE	FALSE
BW25113_1795	yeaQ	0.0597015	FALSE	TRUE	FALSE
BW25113_1796	yoaG	0.0408163	FALSE	TRUE	FALSE
BW25113_1797	yeaR	0.0486111	FALSE	TRUE	FALSE
BW25113_1798	leuE	0.0604288	FALSE	TRUE	FALSE
BW25113_1799	dmlR	0.0324324	FALSE	TRUE	FALSE
BW25113_1800	dmlA	0.016092	FALSE	TRUE	FALSE
BW25113_1801	yeaV	0.0241796	FALSE	TRUE	FALSE
BW25113_1802	yeaW	0.0299667	FALSE	TRUE	FALSE
BW25113_1803	yeaX	0.0232558	FALSE	TRUE	FALSE
BW25113_1804	rnd	0.0188053	FALSE	TRUE	FALSE
BW25113_1805	fadD	0.022963	FALSE	TRUE	FALSE
BW25113_1806	yeaY	0.0300429	FALSE	TRUE	FALSE
BW25113_1807	tsaB	0	TRUE	FALSE	FALSE
BW25113_1808	yoaA	0.0248528	FALSE	TRUE	FALSE
BW25113_1809	yoaB	0.108303	FALSE	TRUE	FALSE
BW25113_1810	yoaC	0.108333	FALSE	TRUE	FALSE
BW25113_1811	yoaH	0.0625	FALSE	TRUE	FALSE
BW25113_1812	pabB	0.0238532	FALSE	TRUE	FALSE
BW25113_1813	nudL	0.0236559	FALSE	TRUE	FALSE
BW25113_1814	sdaA	0.0356816	FALSE	TRUE	FALSE
BW25113_1815	yoaD	0.0241998	FALSE	TRUE	FALSE
BW25113_1816	yoaE	0.0240577	FALSE	TRUE	FALSE
BW25113_1817	manX	0.0205656	FALSE	TRUE	FALSE
BW25113_1818	manY	0.0296412	FALSE	TRUE	FALSE
BW25113_1819	manZ	0.0337243	FALSE	TRUE	FALSE
BW25113_1820	yobD	0.0542005	FALSE	TRUE	FALSE
BW25113_1821	mntP	0.0043956	FALSE	FALSE	TRUE
BW25113_1822	rlmA	0.0277778	FALSE	TRUE	FALSE
BW25113_1823	cspC	0.0833333	FALSE	TRUE	FALSE
BW25113_1824	yobF	0.12931	FALSE	TRUE	FALSE
BW25113_1825	yebO	0.0431034	FALSE	TRUE	FALSE
BW25113_1826	mgrB	0.0258621	FALSE	TRUE	FALSE
BW25113_1827	kdgR	0.022082	FALSE	TRUE	FALSE
BW25113_1828	yebQ	0.0227273	FALSE	TRUE	FALSE
BW25113_1829	htpX	0.0396601	FALSE	TRUE	FALSE
BW25113_1830	prc	0.0365631	FALSE	TRUE	FALSE
BW25113_1831	proQ	0.0356506	FALSE	TRUE	FALSE
BW25113_1832	msrC	0.0375	FALSE	TRUE	FALSE
BW25113_1833	yebS	0.0311284	FALSE	TRUE	FALSE
BW25113_1834	yebT	0.0294118	FALSE	TRUE	FALSE
BW25113_1835	rsmF	0.0208333	FALSE	TRUE	FALSE
BW25113_1836	yebV	0.0418848	FALSE	TRUE	FALSE
BW25113_1837	yebW	0.038961	FALSE	TRUE	FALSE
BW25113_1838	pphA	0.0246679	FALSE	TRUE	FALSE
BW25113_1839	yebY	0.0255474	FALSE	TRUE	FALSE
BW25113_1840	yebZ	0.037196	FALSE	TRUE	FALSE
BW25113_1841	yobA	0.0332226	FALSE	TRUE	FALSE
BW25113_1842	holE	0.0486486	FALSE	TRUE	FALSE
BW25113_1843	yobB	0.0417457	FALSE	TRUE	FALSE
BW25113_1844	exoX	0.0338983	FALSE	TRUE	FALSE
BW25113_1845	ptrB	0.0315343	FALSE	TRUE	FALSE
BW25113_1846	yebE	0.0284091	FALSE	TRUE	FALSE
BW25113_1847	yebF	0.0174216	FALSE	TRUE	FALSE
BW25113_1848	yebG	0.0128755	FALSE	TRUE	FALSE
BW25113_1849	purT	0.0253968	FALSE	TRUE	FALSE
BW25113_1850	eda	0.0252918	FALSE	TRUE	FALSE
BW25113_1851	edd	0.0227586	FALSE	TRUE	FALSE
BW25113_1852	zwf	0.0177665	FALSE	TRUE	FALSE
BW25113_1853	yebK	0.0158046	FALSE	TRUE	FALSE
BW25113_1854	pykA	0.0207792	FALSE	TRUE	FALSE
BW25113_1855	lpxM	0.00128535	TRUE	FALSE	FALSE
BW25113_1856	mepM	0.03305	FALSE	TRUE	FALSE
BW25113_1857	znuA	0.021419	FALSE	TRUE	FALSE
BW25113_1858	znuC	0.0330033	FALSE	TRUE	FALSE
BW25113_1859	znuB	0.0269841	FALSE	TRUE	FALSE
BW25113_1860	ruvB	0.0148331	FALSE	TRUE	FALSE
BW25113_1861	ruvA	0.0367347	FALSE	TRUE	FALSE
BW25113_1862	yebB	0.0641822	FALSE	TRUE	FALSE
BW25113_1863	ruvC	0.0215311	FALSE	TRUE	FALSE
BW25113_1864	yebC	0.0455312	FALSE	TRUE	FALSE
BW25113_1865	nudB	0.0137741	FALSE	TRUE	FALSE
BW25113_1866	aspS	0.000704722	TRUE	FALSE	FALSE
BW25113_1867	yecD	0.0175824	FALSE	TRUE	FALSE
BW25113_1868	yecE	0.0365297	FALSE	TRUE	FALSE
BW25113_1869	yecN	0.0471698	FALSE	TRUE	FALSE
BW25113_1870	cmoA	0.0167785	FALSE	TRUE	FALSE
BW25113_1871	cmoB	0.0308483	FALSE	TRUE	FALSE
BW25113_1872	torZ	0.0190329	FALSE	TRUE	FALSE
BW25113_1873	torY	0.0397276	FALSE	TRUE	FALSE
BW25113_1874	cutC	0.0233723	FALSE	TRUE	FALSE
BW25113_1875	yecM	0.0131868	FALSE	TRUE	FALSE
BW25113_1876	argS	0.00144092	TRUE	FALSE	FALSE
BW25113_1877	yecT	0.0941476	FALSE	TRUE	FALSE
BW25113_1878	flhE	0.047619	FALSE	TRUE	FALSE
BW25113_1879	flhA	0.0198198	FALSE	TRUE	FALSE
BW25113_1880	flhB	0.019544	FALSE	TRUE	FALSE
BW25113_1881	cheZ	0.0290135	FALSE	TRUE	FALSE
BW25113_1882	cheY	0.00641026	FALSE	TRUE	FALSE
BW25113_1883	cheB	0.0178571	FALSE	TRUE	FALSE
BW25113_1884	cheR	0.0174165	FALSE	TRUE	FALSE
BW25113_1885	tap	0.0195008	FALSE	TRUE	FALSE
BW25113_1886	tar	0.0225564	FALSE	TRUE	FALSE
BW25113_1887	cheW	0.0247525	FALSE	TRUE	FALSE
BW25113_1888	cheA	0.0203433	FALSE	TRUE	FALSE
BW25113_1889	motB	0.0269179	FALSE	TRUE	FALSE
BW25113_1890	motA	0.0210674	FALSE	TRUE	FALSE
BW25113_1891	flhC	0.0172043	FALSE	TRUE	FALSE
BW25113_1892	flhD	0.0320285	FALSE	TRUE	FALSE
BW25113_1895	uspC	0.0318841	FALSE	TRUE	FALSE
BW25113_1896	otsA	0.0315513	FALSE	TRUE	FALSE
BW25113_1897	otsB	0.0187207	FALSE	TRUE	FALSE
BW25113_1900	araG	0.0197857	FALSE	TRUE	FALSE
BW25113_1901	araF	0.020202	FALSE	TRUE	FALSE
BW25113_1902	ftnB	0.0321782	FALSE	TRUE	FALSE
BW25113_1904	yecR	0.0423077	FALSE	TRUE	FALSE
BW25113_1905	ftnA	0.1225	FALSE	TRUE	FALSE
BW25113_1906	yecH	0.00520833	FALSE	FALSE	TRUE
BW25113_1907	tyrP	0.0257732	FALSE	TRUE	FALSE
BW25113_1908	yecA	0.0168539	FALSE	TRUE	FALSE
BW25113_1909	leuZ	0	TRUE	FALSE	FALSE
BW25113_1910	cysT	0	TRUE	FALSE	FALSE
BW25113_1911	glyW	0.0322581	FALSE	TRUE	FALSE
BW25113_1912	pgsA	0	TRUE	FALSE	FALSE
BW25113_1913	uvrC	0.0286299	FALSE	TRUE	FALSE
BW25113_1914	uvrY	0.0436433	FALSE	TRUE	FALSE
BW25113_1915	yecF	0.0939227	FALSE	TRUE	FALSE
BW25113_1916	sdiA	0.0759931	FALSE	TRUE	FALSE
BW25113_1917	yecC	0.0232172	FALSE	TRUE	FALSE
BW25113_1918	yecS	0.0242086	FALSE	TRUE	FALSE
BW25113_1919	dcyD	0.0176991	FALSE	TRUE	FALSE
BW25113_1920	fliY	0.0343214	FALSE	TRUE	FALSE
BW25113_1921	fliZ	0.040724	FALSE	TRUE	FALSE
BW25113_1922	fliA	0.015625	FALSE	TRUE	FALSE
BW25113_1923	fliC	0.0350292	FALSE	TRUE	FALSE
BW25113_1924	fliD	0.0168589	FALSE	TRUE	FALSE
BW25113_1925	fliS	0.0395137	FALSE	TRUE	FALSE
BW25113_1926	fliT	0.0306122	FALSE	TRUE	FALSE
BW25113_1927	amyA	0.0218121	FALSE	TRUE	FALSE
BW25113_1928	yedD	0.0331325	FALSE	TRUE	FALSE
BW25113_1929	yedE	0.0217391	FALSE	TRUE	FALSE
BW25113_1930	yedF	0.0851064	FALSE	TRUE	FALSE
BW25113_1931	yedK	0.0130354	FALSE	TRUE	FALSE
BW25113_1932	yedL	0.0833333	FALSE	TRUE	FALSE
BW25113_1936	intG	0.0615385	FALSE	TRUE	FALSE
BW25113_1937	fliE	0.0158103	FALSE	TRUE	FALSE
BW25113_1938	fliF	0.0188111	FALSE	TRUE	FALSE
BW25113_1939	fliG	0.0137845	FALSE	TRUE	FALSE
BW25113_1940	fliH	0.0326679	FALSE	TRUE	FALSE
BW25113_1941	fliI	0.0218182	FALSE	TRUE	FALSE
BW25113_1942	fliJ	0.0196629	FALSE	TRUE	FALSE
BW25113_1943	fliK	0.0232301	FALSE	TRUE	FALSE
BW25113_1944	fliL	0.0187668	FALSE	TRUE	FALSE
BW25113_1945	fliM	0.026087	FALSE	TRUE	FALSE
BW25113_1946	fliN	0.0060241	FALSE	TRUE	FALSE
BW25113_1947	fliO	0.0238095	FALSE	TRUE	FALSE
BW25113_1948	fliP	0.0152027	FALSE	TRUE	FALSE
BW25113_1949	fliQ	0.0231481	FALSE	TRUE	FALSE
BW25113_1950	fliR	0.0587302	FALSE	TRUE	FALSE
BW25113_1951	rcsA	0.058	FALSE	TRUE	FALSE
BW25113_1952	dsrB	0.0980392	FALSE	TRUE	FALSE
BW25113_1953	yodD	0.0652174	FALSE	TRUE	FALSE
BW25113_1954	dsrA	0.028169	FALSE	TRUE	FALSE
BW25113_1955	yedP	0.0137615	FALSE	TRUE	FALSE
BW25113_1956	yedQ	0.0346352	FALSE	TRUE	FALSE
BW25113_1957	yodC	0.0340136	FALSE	TRUE	FALSE
BW25113_1958	yedI	0.017663	FALSE	TRUE	FALSE
BW25113_1959	yedA	0.0312076	FALSE	TRUE	FALSE
BW25113_1960	vsr	0.0212202	FALSE	TRUE	FALSE
BW25113_1961	dcm	0.0140721	FALSE	TRUE	FALSE
BW25113_1962	yedJ	0.0143369	FALSE	TRUE	FALSE
BW25113_1963	yedR	0.0646259	FALSE	TRUE	FALSE
BW25113_1967	hchA	0.0630499	FALSE	TRUE	FALSE
BW25113_1968	yedV	0.0587695	FALSE	TRUE	FALSE
BW25113_1969	yedW	0.104089	FALSE	TRUE	FALSE
BW25113_1970	hiuH	0.0662651	FALSE	TRUE	FALSE
BW25113_1971	yedY	0.0223602	FALSE	TRUE	FALSE
BW25113_1972	yedZ	0.0196078	FALSE	TRUE	FALSE
BW25113_1973	zinT	0.0614203	FALSE	TRUE	FALSE
BW25113_1974	yodB	0.0894118	FALSE	TRUE	FALSE
BW25113_1975	serU	0.0694444	FALSE	TRUE	FALSE
BW25113_1976	mtfA	0.021875	FALSE	TRUE	FALSE
BW25113_1977	asnT	0.0645161	FALSE	TRUE	FALSE
BW25113_1978	yeeJ	0.0254282	FALSE	TRUE	FALSE
BW25113_1981	shiA	0.0303318	FALSE	TRUE	FALSE
BW25113_1982	amn	0.0454936	FALSE	TRUE	FALSE
BW25113_1983	yeeN	0.066087	FALSE	TRUE	FALSE
BW25113_1984	asnW	0.16129	FALSE	TRUE	FALSE
BW25113_1985	yeeO	0.0436242	FALSE	TRUE	FALSE
BW25113_1986	asnU	0.0806452	FALSE	TRUE	FALSE
BW25113_1987	cbl	0.0302234	FALSE	TRUE	FALSE
BW25113_1988	nac	0.0339674	FALSE	TRUE	FALSE
BW25113_1989	asnV	0.0967742	FALSE	TRUE	FALSE
BW25113_1990	ldtA	0.0281124	FALSE	TRUE	FALSE
BW25113_1991	cobT	0.0243056	FALSE	TRUE	FALSE
BW25113_1992	cobS	0.0251678	FALSE	TRUE	FALSE
BW25113_1993	cobU	0.0296804	FALSE	TRUE	FALSE
BW25113_1994	insH1	0.174233	FALSE	TRUE	FALSE
BW25113_1996	insD1	0.176309	FALSE	TRUE	FALSE
BW25113_1997	insC1	0.132653	FALSE	TRUE	FALSE
BW25113_1999	yeeP	0.0294118	FALSE	TRUE	FALSE
BW25113_2000	flu	0.0328526	FALSE	TRUE	FALSE
BW25113_2001	yeeR	0.0187449	FALSE	TRUE	FALSE
BW25113_2002	yeeS	0.0473538	FALSE	TRUE	FALSE
BW25113_2003	yeeT	0.0337079	FALSE	TRUE	FALSE
BW25113_2004	cbeA	0.0572391	FALSE	TRUE	FALSE
BW25113_2005	cbtA	0.0265781	FALSE	TRUE	FALSE
BW25113_2006	yeeW	0.0588235	FALSE	TRUE	FALSE
BW25113_2007	yeeX	0.0189394	FALSE	TRUE	FALSE
BW25113_2008	yeeA	0.0270907	FALSE	TRUE	FALSE
BW25113_2009	sbmC	0.0184211	FALSE	TRUE	FALSE
BW25113_2010	dacD	0.0352941	FALSE	TRUE	FALSE
BW25113_2011	sbcB	0.027972	FALSE	TRUE	FALSE
BW25113_2012	yeeD	0.0380435	FALSE	TRUE	FALSE
BW25113_2013	yeeE	0.0718492	FALSE	TRUE	FALSE
BW25113_2014	plaP	0.0514233	FALSE	TRUE	FALSE
BW25113_2015	yeeY	0.0201613	FALSE	TRUE	FALSE
BW25113_2016	yeeZ	0.03177	FALSE	TRUE	FALSE
BW25113_2017	yefM	0.00990099	FALSE	TRUE	FALSE
BW25113_2018	hisL	0.0487805	FALSE	TRUE	FALSE
BW25113_2019	hisG	0.0291667	FALSE	TRUE	FALSE
BW25113_2020	hisD	0.0239234	FALSE	TRUE	FALSE
BW25113_2021	hisC	0.0128355	FALSE	TRUE	FALSE
BW25113_2022	hisB	0.0338785	FALSE	TRUE	FALSE
BW25113_2023	hisH	0.0295983	FALSE	TRUE	FALSE
BW25113_2024	hisA	0.0219595	FALSE	TRUE	FALSE
BW25113_2025	hisF	0.0288925	FALSE	TRUE	FALSE
BW25113_2026	hisI	0.0306122	FALSE	TRUE	FALSE
BW25113_2027	wzzB	0.0343949	FALSE	TRUE	FALSE
BW25113_2028	ugd	0.0759358	FALSE	TRUE	FALSE
BW25113_2029	gnd	0.0434783	FALSE	TRUE	FALSE
BW25113_2030	insH1	0.230675	FALSE	TRUE	FALSE
BW25113_2032	wbbK	0.0412486	FALSE	TRUE	FALSE
BW25113_2033	wbbJ	0.143763	FALSE	TRUE	FALSE
BW25113_2034	wbbI	0.12327	FALSE	TRUE	FALSE
BW25113_2035	wbbH	0.108021	FALSE	TRUE	FALSE
BW25113_2036	glf	0.124434	FALSE	TRUE	FALSE
BW25113_2037	wzxB	0.091	FALSE	TRUE	FALSE
BW25113_2038	rfbC	0.147321	FALSE	TRUE	FALSE
BW25113_2039	rfbA	0.18272	FALSE	TRUE	FALSE
BW25113_2040	rfbD	0.152778	FALSE	TRUE	FALSE
BW25113_2041	rfbB	0.150575	FALSE	TRUE	FALSE
BW25113_2042	wcaN	0.0446927	FALSE	TRUE	FALSE
BW25113_2043	wcaM	0.0519248	FALSE	TRUE	FALSE
BW25113_2044	wcaL	0.013306	FALSE	TRUE	FALSE
BW25113_2045	wcaK	0.0282927	FALSE	TRUE	FALSE
BW25113_2046	wzxC	0.021097	FALSE	TRUE	FALSE
BW25113_2047	wcaJ	0.0340197	FALSE	TRUE	FALSE
BW25113_2048	cpsG	0.0218778	FALSE	TRUE	FALSE
BW25113_2049	cpsB	0.0330148	FALSE	TRUE	FALSE
BW25113_2050	wcaI	0.0285714	FALSE	TRUE	FALSE
BW25113_2051	wcaH	0.0182292	FALSE	TRUE	FALSE
BW25113_2052	wcaG	0.0322997	FALSE	TRUE	FALSE
BW25113_2053	gmd	0.0289532	FALSE	TRUE	FALSE
BW25113_2054	wcaF	0.0793651	FALSE	TRUE	FALSE
BW25113_2055	wcaE	0.0383973	FALSE	TRUE	FALSE
BW25113_2056	wcaD	0.0532787	FALSE	TRUE	FALSE
BW25113_2057	wcaC	0.0204918	FALSE	TRUE	FALSE
BW25113_2058	wcaB	0.043257	FALSE	TRUE	FALSE
BW25113_2059	wcaA	0.0252976	FALSE	TRUE	FALSE
BW25113_2060	wzc	0.0196418	FALSE	TRUE	FALSE
BW25113_2061	wzb	0.0140449	FALSE	TRUE	FALSE
BW25113_2062	wza	0.0427632	FALSE	TRUE	FALSE
BW25113_2063	yegH	0.0244479	FALSE	TRUE	FALSE
BW25113_2064	asmA	0.032345	FALSE	TRUE	FALSE
BW25113_2065	dcd	0.00643777	FALSE	TRUE	FALSE
BW25113_2066	udk	0.0311284	FALSE	TRUE	FALSE
BW25113_2067	yegE	0.0365211	FALSE	TRUE	FALSE
BW25113_2068	alkA	0.0234949	FALSE	TRUE	FALSE
BW25113_2069	yegD	0.0313943	FALSE	TRUE	FALSE
BW25113_2070	yegI	0.0275818	FALSE	TRUE	FALSE
BW25113_2071	yegJ	0.0567568	FALSE	TRUE	FALSE
BW25113_2072	yegK	0.0163934	FALSE	TRUE	FALSE
BW25113_2073	yegL	0.032197	FALSE	TRUE	FALSE
BW25113_2074	mdtA	0.017	FALSE	TRUE	FALSE
BW25113_2075	mdtB	0.0336134	FALSE	TRUE	FALSE
BW25113_2076	mdtC	0.0320617	FALSE	TRUE	FALSE
BW25113_2077	mdtD	0.037037	FALSE	TRUE	FALSE
BW25113_2078	baeS	0.0258007	FALSE	TRUE	FALSE
BW25113_2079	baeR	0.0138169	FALSE	TRUE	FALSE
BW25113_2080	yegP	0.011236	FALSE	TRUE	FALSE
BW25113_2081	yegQ	0.0366972	FALSE	TRUE	FALSE
BW25113_2082	ogrK	0.0225989	FALSE	TRUE	FALSE
BW25113_2083	yegZ	0.0292398	FALSE	TRUE	FALSE
BW25113_2085	yegR	0.0664062	FALSE	TRUE	FALSE
BW25113_2086	yegS	0.0666667	FALSE	TRUE	FALSE
BW25113_2088	insE1	0.104167	FALSE	TRUE	FALSE
[truncated: 2,490 more rows]

## Sheet: clsA
Bimodal analysis of clsA gene essentiality
locus_tag	gene_name	ins_index	essential	non-essential	unclear
BW25113_0001	thrL	0.592593	FALSE	TRUE	FALSE
BW25113_0002	thrA	0.204465	FALSE	TRUE	FALSE
BW25113_0003	thrB	0.2249	FALSE	TRUE	FALSE
BW25113_0004	thrC	0.195926	FALSE	TRUE	FALSE
BW25113_0005	yaaX	0.322176	FALSE	TRUE	FALSE
BW25113_0006	yaaA	0.213483	FALSE	TRUE	FALSE
BW25113_0007	yaaJ	0.2131	FALSE	TRUE	FALSE
BW25113_0008	talB	0.265707	FALSE	TRUE	FALSE
BW25113_0009	mog	0.224576	FALSE	TRUE	FALSE
BW25113_0010	satP	0.2	FALSE	TRUE	FALSE
BW25113_0011	yaaW	0.152098	FALSE	TRUE	FALSE
BW25113_0013	yaaI	0.218462	FALSE	TRUE	FALSE
BW25113_0014	dnaK	0.0332248	FALSE	TRUE	FALSE
BW25113_0015	dnaJ	0.226519	FALSE	TRUE	FALSE
BW25113_0016	insL1	0.213244	FALSE	TRUE	FALSE
BW25113_0018	mokC	0.184524	FALSE	TRUE	FALSE
BW25113_0019	nhaA	0.22139	FALSE	TRUE	FALSE
BW25113_0020	nhaR	0.179063	FALSE	TRUE	FALSE
BW25113_0021	insB1	0.284653	FALSE	TRUE	FALSE
BW25113_0022	insA	0.247748	FALSE	TRUE	FALSE
BW25113_0023	rpsT	0	TRUE	FALSE	FALSE
BW25113_0024	yaaY	0.118644	FALSE	TRUE	FALSE
BW25113_0025	ribF	0	TRUE	FALSE	FALSE
BW25113_0026	ileS	0.00133038	TRUE	FALSE	FALSE
BW25113_0027	lspA	0.0100756	TRUE	FALSE	FALSE
BW25113_0028	fkpB	0.15	FALSE	TRUE	FALSE
BW25113_0029	ispH	0	TRUE	FALSE	FALSE
BW25113_0030	rihC	0.184175	FALSE	TRUE	FALSE
BW25113_0031	dapB	0	TRUE	FALSE	FALSE
BW25113_0032	carA	0.14658	FALSE	TRUE	FALSE
BW25113_0033	carB	0.15322	FALSE	TRUE	FALSE
BW25113_0034	caiF	0.389937	FALSE	TRUE	FALSE
BW25113_0035	caiE	0.213531	FALSE	TRUE	FALSE
BW25113_0036	caiD	0.198413	FALSE	TRUE	FALSE
BW25113_0037	caiC	0.195338	FALSE	TRUE	FALSE
BW25113_0038	caiB	0.190574	FALSE	TRUE	FALSE
BW25113_0039	caiA	0.154098	FALSE	TRUE	FALSE
BW25113_0040	caiT	0.201979	FALSE	TRUE	FALSE
BW25113_0041	fixA	0.175041	FALSE	TRUE	FALSE
BW25113_0042	fixB	0.165782	FALSE	TRUE	FALSE
BW25113_0043	fixC	0.13579	FALSE	TRUE	FALSE
BW25113_0044	fixX	0.193966	FALSE	TRUE	FALSE
BW25113_0045	yaaU	0.186679	FALSE	TRUE	FALSE
BW25113_0046	kefF	0.195294	FALSE	TRUE	FALSE
BW25113_0047	kefC	0.178404	FALSE	TRUE	FALSE
BW25113_0048	folA	0.00520833	TRUE	FALSE	FALSE
BW25113_0049	apaH	0.167407	FALSE	TRUE	FALSE
BW25113_0050	apaG	0.240132	FALSE	TRUE	FALSE
BW25113_0051	rsmA	0.162614	FALSE	TRUE	FALSE
BW25113_0052	pdxA	0.223485	FALSE	TRUE	FALSE
BW25113_0053	surA	0.215325	FALSE	TRUE	FALSE
BW25113_0054	lptD	0.000530504	TRUE	FALSE	FALSE
BW25113_0055	djlA	0.218654	FALSE	TRUE	FALSE
BW25113_0058	rluA	0.168561	FALSE	TRUE	FALSE
BW25113_0059	rapA	0.195531	FALSE	TRUE	FALSE
BW25113_0060	polB	0.179596	FALSE	TRUE	FALSE
BW25113_0061	araD	0.185662	FALSE	TRUE	FALSE
BW25113_0064	araC	0.167376	FALSE	TRUE	FALSE
BW25113_0065	yabI	0.1354	FALSE	TRUE	FALSE
BW25113_0066	thiQ	0.187166	FALSE	TRUE	FALSE
BW25113_0067	thiP	0.202483	FALSE	TRUE	FALSE
BW25113_0068	thiB	0.149746	FALSE	TRUE	FALSE
BW25113_0069	sgrR	0.176471	FALSE	TRUE	FALSE
BW25113_0070	setA	0.219048	FALSE	TRUE	FALSE
BW25113_0071	leuD	0.133745	FALSE	TRUE	FALSE
BW25113_0072	leuC	0.149866	FALSE	TRUE	FALSE
BW25113_0073	leuB	0.154462	FALSE	TRUE	FALSE
BW25113_0074	leuA	0.160572	FALSE	TRUE	FALSE
BW25113_0075	leuL	0.464789	FALSE	TRUE	FALSE
BW25113_0076	leuO	0.397622	FALSE	TRUE	FALSE
BW25113_0077	ilvI	0.167994	FALSE	TRUE	FALSE
BW25113_0078	ilvH	0.185279	FALSE	TRUE	FALSE
BW25113_0080	cra	0.191304	FALSE	TRUE	FALSE
BW25113_0081	mraZ	0.0894309	FALSE	TRUE	FALSE
BW25113_0082	rsmH	0.0809019	FALSE	TRUE	FALSE
BW25113_0083	ftsL	0.00680272	TRUE	FALSE	FALSE
BW25113_0084	ftsI	0.000706714	TRUE	FALSE	FALSE
BW25113_0085	murE	0.000838926	TRUE	FALSE	FALSE
BW25113_0086	murF	0	TRUE	FALSE	FALSE
BW25113_0087	mraY	0.0011534	TRUE	FALSE	FALSE
BW25113_0088	murD	0	TRUE	FALSE	FALSE
BW25113_0089	ftsW	0.00100301	TRUE	FALSE	FALSE
BW25113_0090	murG	0.00116822	TRUE	FALSE	FALSE
BW25113_0091	murC	0	TRUE	FALSE	FALSE
BW25113_0092	ddlB	0.104478	FALSE	TRUE	FALSE
BW25113_0093	ftsQ	0.00300752	TRUE	FALSE	FALSE
BW25113_0094	ftsA	0	TRUE	FALSE	FALSE
BW25113_0095	ftsZ	0	TRUE	FALSE	FALSE
BW25113_0096	lpxC	0.00271739	TRUE	FALSE	FALSE
BW25113_0097	secM	0.0510949	FALSE	TRUE	FALSE
BW25113_0098	secA	0.0023084	TRUE	FALSE	FALSE
BW25113_0099	mutT	0.11859	FALSE	TRUE	FALSE
BW25113_0101	yacG	0.1	FALSE	TRUE	FALSE
BW25113_0102	zapD	0.182886	FALSE	TRUE	FALSE
BW25113_0103	coaE	0.00804829	TRUE	FALSE	FALSE
BW25113_0104	guaC	0.204545	FALSE	TRUE	FALSE
BW25113_0106	hofC	0.170301	FALSE	TRUE	FALSE
BW25113_0107	hofB	0.217117	FALSE	TRUE	FALSE
BW25113_0108	ppdD	0.23796	FALSE	TRUE	FALSE
BW25113_0109	nadC	0.201117	FALSE	TRUE	FALSE
BW25113_0110	ampD	0.235294	FALSE	TRUE	FALSE
BW25113_0111	ampE	0.255474	FALSE	TRUE	FALSE
BW25113_0112	aroP	0.22	FALSE	TRUE	FALSE
BW25113_0113	pdhR	0.151713	FALSE	TRUE	FALSE
BW25113_0114	aceE	0.0253283	FALSE	FALSE	TRUE
BW25113_0115	aceF	0.0125413	TRUE	FALSE	FALSE
BW25113_0116	lpd	0.00175285	TRUE	FALSE	FALSE
BW25113_0117	yacH	0.235849	FALSE	TRUE	FALSE
BW25113_0118	acnB	0.0735577	FALSE	TRUE	FALSE
BW25113_0119	yacL	0.295533	FALSE	TRUE	FALSE
BW25113_0120	speD	0.21821	FALSE	TRUE	FALSE
BW25113_0121	speE	0.204317	FALSE	TRUE	FALSE
BW25113_0122	yacC	0.232143	FALSE	TRUE	FALSE
BW25113_0123	cueO	0.242546	FALSE	TRUE	FALSE
BW25113_0124	gcd	0.247778	FALSE	TRUE	FALSE
BW25113_0125	hpt	0.266821	FALSE	TRUE	FALSE
BW25113_0126	can	0	TRUE	FALSE	FALSE
BW25113_0127	yadG	0.179004	FALSE	TRUE	FALSE
BW25113_0128	yadH	0.212318	FALSE	TRUE	FALSE
BW25113_0129	yadI	0.212465	FALSE	TRUE	FALSE
BW25113_0130	yadE	0.182927	FALSE	TRUE	FALSE
BW25113_0131	panD	0.17377	FALSE	TRUE	FALSE
BW25113_0132	yadD	0.182573	FALSE	TRUE	FALSE
BW25113_0133	panC	0.145161	FALSE	TRUE	FALSE
BW25113_0134	panB	0.156986	FALSE	TRUE	FALSE
BW25113_0135	yadC	0.316213	FALSE	TRUE	FALSE
BW25113_0136	yadK	0.229645	FALSE	TRUE	FALSE
BW25113_0137	yadL	0.343621	FALSE	TRUE	FALSE
BW25113_0138	yadM	0.348684	FALSE	TRUE	FALSE
BW25113_0139	htrE	0.342308	FALSE	TRUE	FALSE
BW25113_0140	yadV	0.263069	FALSE	TRUE	FALSE
BW25113_0141	yadN	0.277186	FALSE	TRUE	FALSE
BW25113_0142	folK	0.0260417	FALSE	FALSE	TRUE
BW25113_0143	pcnB	0.130357	FALSE	TRUE	FALSE
BW25113_0144	gluQ	0.174966	FALSE	TRUE	FALSE
BW25113_0145	dksA	0.120219	FALSE	TRUE	FALSE
BW25113_0146	sfsA	0.226549	FALSE	TRUE	FALSE
BW25113_0147	ligT	0.176471	FALSE	TRUE	FALSE
BW25113_0148	hrpB	0.184671	FALSE	TRUE	FALSE
BW25113_0149	mrcB	0.266141	FALSE	TRUE	FALSE
BW25113_0150	fhuA	0.22049	FALSE	TRUE	FALSE
BW25113_0151	fhuC	0.210938	FALSE	TRUE	FALSE
BW25113_0152	fhuD	0.185133	FALSE	TRUE	FALSE
BW25113_0153	fhuB	0.189036	FALSE	TRUE	FALSE
BW25113_0154	hemL	0.00585366	TRUE	FALSE	FALSE
BW25113_0155	clcA	0.18717	FALSE	TRUE	FALSE
BW25113_0156	erpA	0	TRUE	FALSE	FALSE
BW25113_0157	yadS	0.136	FALSE	TRUE	FALSE
BW25113_0158	btuF	0.109204	FALSE	TRUE	FALSE
BW25113_0159	mtn	0.0106952	TRUE	FALSE	FALSE
BW25113_0160	dgt	0.333882	FALSE	TRUE	FALSE
BW25113_0161	degP	0.211218	FALSE	TRUE	FALSE
BW25113_0162	cdaR	0.18319	FALSE	TRUE	FALSE
BW25113_0163	yaeH	0.135048	FALSE	TRUE	FALSE
BW25113_0164	yaeI	0.170507	FALSE	TRUE	FALSE
BW25113_0166	dapD	0	TRUE	FALSE	FALSE
BW25113_0167	glnD	0.0434783	FALSE	TRUE	FALSE
BW25113_0168	map	0	TRUE	FALSE	FALSE
BW25113_0169	rpsB	0	TRUE	FALSE	FALSE
BW25113_0170	tsf	0	TRUE	FALSE	FALSE
BW25113_0171	pyrH	0.00171821	TRUE	FALSE	FALSE
BW25113_0172	frr	0	TRUE	FALSE	FALSE
BW25113_0173	dxr	0.00104275	TRUE	FALSE	FALSE
BW25113_0174	ispU	0	TRUE	FALSE	FALSE
BW25113_0175	cdsA	0.00145349	TRUE	FALSE	FALSE
BW25113_0176	rseP	0.000923361	TRUE	FALSE	FALSE
BW25113_0177	bamA	0	TRUE	FALSE	FALSE
BW25113_0178	skp	0.141026	FALSE	TRUE	FALSE
BW25113_0179	lpxD	0.00121655	TRUE	FALSE	FALSE
BW25113_0180	fabZ	0	TRUE	FALSE	FALSE
BW25113_0181	lpxA	0.00157978	TRUE	FALSE	FALSE
BW25113_0182	lpxB	0.00108578	TRUE	FALSE	FALSE
BW25113_0183	rnhB	0.127349	FALSE	TRUE	FALSE
BW25113_0184	dnaE	0.000358809	TRUE	FALSE	FALSE
BW25113_0185	accA	0	TRUE	FALSE	FALSE
BW25113_0186	ldcC	0.15986	FALSE	TRUE	FALSE
BW25113_0187	yaeR	0.179487	FALSE	TRUE	FALSE
BW25113_0188	tilS	0.00864553	TRUE	FALSE	FALSE
BW25113_0189	rof	0.165854	FALSE	TRUE	FALSE
BW25113_0190	yaeQ	0.232877	FALSE	TRUE	FALSE
BW25113_0191	arfB	0.20944	FALSE	TRUE	FALSE
BW25113_0192	nlpE	0.205624	FALSE	TRUE	FALSE
BW25113_0193	yaeF	0.19062	FALSE	TRUE	FALSE
BW25113_0194	proS	0.00145243	TRUE	FALSE	FALSE
BW25113_0195	tsaA	0.255282	FALSE	TRUE	FALSE
BW25113_0196	rcsF	0.347692	FALSE	TRUE	FALSE
BW25113_0197	metQ	0.227829	FALSE	TRUE	FALSE
BW25113_0198	metI	0.30916	FALSE	TRUE	FALSE
BW25113_0199	metN	0.286925	FALSE	TRUE	FALSE
BW25113_0200	gmhB	0.125541	FALSE	TRUE	FALSE
BW25113_0201	rrsH	0.243112	FALSE	TRUE	FALSE
BW25113_0202	ileV	0.206349	FALSE	TRUE	FALSE
BW25113_0203	alaV	0.0967742	FALSE	TRUE	FALSE
BW25113_0204	rrlH	0.212995	FALSE	TRUE	FALSE
BW25113_0205	rrfH	0.1875	FALSE	TRUE	FALSE
BW25113_0206	aspU	0.0952381	FALSE	TRUE	FALSE
BW25113_0207	dkgB	0.0838509	FALSE	TRUE	FALSE
BW25113_0208	yafC	0.0968622	FALSE	TRUE	FALSE
BW25113_0209	yafD	0.174727	FALSE	TRUE	FALSE
BW25113_0210	yafE	0.112	FALSE	TRUE	FALSE
BW25113_0211	mltD	0.160698	FALSE	TRUE	FALSE
BW25113_0212	gloB	0.0792079	FALSE	TRUE	FALSE
BW25113_0213	yafS	0.115717	FALSE	TRUE	FALSE
BW25113_0214	rnhA	0.101064	FALSE	TRUE	FALSE
BW25113_0215	dnaQ	0.0409556	FALSE	TRUE	FALSE
BW25113_0216	aspV	0.52381	FALSE	TRUE	FALSE
BW25113_0217	yafT	0.17619	FALSE	TRUE	FALSE
BW25113_0218	yafU	0.12892	FALSE	TRUE	FALSE
BW25113_0219	yafV	0.119935	FALSE	TRUE	FALSE
BW25113_0220	ivy	0.194737	FALSE	TRUE	FALSE
BW25113_0221	fadE	0.132856	FALSE	TRUE	FALSE
BW25113_0222	gmhA	0.109677	FALSE	TRUE	FALSE
BW25113_0223	yafJ	0.160714	FALSE	TRUE	FALSE
BW25113_0224	yafK	0.231029	FALSE	TRUE	FALSE
BW25113_0225	yafQ	0.204444	FALSE	TRUE	FALSE
BW25113_0226	dinJ	0.229665	FALSE	TRUE	FALSE
BW25113_0227	yafL	0.141667	FALSE	TRUE	FALSE
BW25113_0228	rayT	0.1475	FALSE	TRUE	FALSE
BW25113_0229	lfhA	0.129832	FALSE	TRUE	FALSE
BW25113_0230	lafU	0.117162	FALSE	TRUE	FALSE
BW25113_0231	dinB	0.117021	FALSE	TRUE	FALSE
BW25113_0232	yafN	0.0466102	FALSE	TRUE	FALSE
BW25113_0233	yafO	0.345794	FALSE	TRUE	FALSE
BW25113_0234	yafP	0.264463	FALSE	TRUE	FALSE
BW25113_0235	ykfJ	0.371257	FALSE	TRUE	FALSE
BW25113_0236	prfH	0.142145	FALSE	TRUE	FALSE
BW25113_0237	pepD	0.149829	FALSE	TRUE	FALSE
BW25113_0238	gpt	0.176152	FALSE	TRUE	FALSE
BW25113_0239	frsA	0.17653	FALSE	TRUE	FALSE
BW25113_0240	crl	0.279503	FALSE	TRUE	FALSE
BW25113_0241	phoE	0.242317	FALSE	TRUE	FALSE
BW25113_0242	proB	0.151584	FALSE	TRUE	FALSE
BW25113_0243	proA	0.188247	FALSE	TRUE	FALSE
BW25113_0244	thrW	0.112903	FALSE	TRUE	FALSE
BW25113_0245	ykfI	0.171533	FALSE	TRUE	FALSE
BW25113_0246	yafW	0.15625	FALSE	TRUE	FALSE
BW25113_0247	ykfG	0.159269	FALSE	TRUE	FALSE
BW25113_0248	yafX	0.203252	FALSE	TRUE	FALSE
BW25113_0249	ykfF	0.182292	FALSE	TRUE	FALSE
BW25113_0250	ykfB	0.223404	FALSE	TRUE	FALSE
BW25113_0251	yafY	0.168539	FALSE	TRUE	FALSE
BW25113_0252	yafZ	0.177812	FALSE	TRUE	FALSE
BW25113_0253	ykfA	0.209538	FALSE	TRUE	FALSE
BW25113_0254	perR	0.182961	FALSE	TRUE	FALSE
BW25113_0256	insI1	0.186551	FALSE	TRUE	FALSE
BW25113_0258	ykfC	0.17455	FALSE	TRUE	FALSE
BW25113_0259	insH1	0.271166	FALSE	TRUE	FALSE
BW25113_0260	mmuP	0.150356	FALSE	TRUE	FALSE
BW25113_0261	mmuM	0.147256	FALSE	TRUE	FALSE
BW25113_0262	afuC	0.169249	FALSE	TRUE	FALSE
BW25113_0263	afuB	0.178571	FALSE	TRUE	FALSE
BW25113_0264	insB1	0.262376	FALSE	TRUE	FALSE
BW25113_0265	insA	0.207207	FALSE	TRUE	FALSE
BW25113_0266	yagB	0.253012	FALSE	TRUE	FALSE
BW25113_0267	yagA	0.163243	FALSE	TRUE	FALSE
BW25113_0268	yagE	0.130316	FALSE	TRUE	FALSE
BW25113_0269	yagF	0.126904	FALSE	TRUE	FALSE
BW25113_0270	yagG	0.157182	FALSE	TRUE	FALSE
BW25113_0271	yagH	0.15128	FALSE	TRUE	FALSE
BW25113_0272	yagI	0.174056	FALSE	TRUE	FALSE
BW25113_0273	argF	0.140373	FALSE	TRUE	FALSE
BW25113_0274	insB1	0.247525	FALSE	TRUE	FALSE
BW25113_0275	insA	0.22973	FALSE	TRUE	FALSE
BW25113_0276	yagJ	0.170181	FALSE	TRUE	FALSE
BW25113_0277	yagK	0.367793	FALSE	TRUE	FALSE
BW25113_0278	yagL	0.229947	FALSE	TRUE	FALSE
BW25113_0279	yagM	0.0948905	FALSE	TRUE	FALSE
BW25113_0280	yagN	0.283286	FALSE	TRUE	FALSE
BW25113_0281	intF	0.143622	FALSE	TRUE	FALSE
BW25113_0283	paoD	0.126467	FALSE	TRUE	FALSE
BW25113_0284	paoC	0.138558	FALSE	TRUE	FALSE
BW25113_0285	paoB	0.162973	FALSE	TRUE	FALSE
BW25113_0286	paoA	0.161232	FALSE	TRUE	FALSE
BW25113_0287	yagU	0.393509	FALSE	TRUE	FALSE
BW25113_0288	ykgJ	0.348485	FALSE	TRUE	FALSE
BW25113_0289	ecpE	0.135325	FALSE	TRUE	FALSE
BW25113_0290	ecpD	0.151216	FALSE	TRUE	FALSE
BW25113_0291	ecpC	0.15727	FALSE	TRUE	FALSE
BW25113_0292	ecpB	0.130354	FALSE	TRUE	FALSE
BW25113_0293	ecpA	0.184322	FALSE	TRUE	FALSE
BW25113_0294	ecpR	0.0909091	FALSE	TRUE	FALSE
BW25113_0295	ykgL	0.157609	FALSE	TRUE	FALSE
BW25113_0296	ykgM	0.183962	FALSE	TRUE	FALSE
BW25113_0297	eaeH	0.223496	FALSE	TRUE	FALSE
BW25113_0298	insE1	0.225	FALSE	TRUE	FALSE
BW25113_0299	insF1	0.231655	FALSE	TRUE	FALSE
BW25113_0300	ykgA	0.166058	FALSE	TRUE	FALSE
BW25113_0301	rclC	0.298319	FALSE	TRUE	FALSE
BW25113_0303	rclB	0.0575916	FALSE	TRUE	FALSE
BW25113_0304	rclA	0.257062	FALSE	TRUE	FALSE
BW25113_0305	rclR	0.19708	FALSE	TRUE	FALSE
BW25113_0306	ykgE	0.163194	FALSE	TRUE	FALSE
BW25113_0307	ykgF	0.127622	FALSE	TRUE	FALSE
BW25113_0308	ykgG	0.139785	FALSE	TRUE	FALSE
BW25113_0310	ykgH	0.0800745	FALSE	TRUE	FALSE
BW25113_0311	betA	0.130142	FALSE	TRUE	FALSE
BW25113_0312	betB	0.129771	FALSE	TRUE	FALSE
BW25113_0313	betI	0.118644	FALSE	TRUE	FALSE
BW25113_0314	betT	0.165848	FALSE	TRUE	FALSE
BW25113_0315	yahA	0.27606	FALSE	TRUE	FALSE
BW25113_0316	yahB	0.202142	FALSE	TRUE	FALSE
BW25113_0317	yahC	0.13	FALSE	TRUE	FALSE
BW25113_0318	yahD	0.183128	FALSE	TRUE	FALSE
BW25113_0319	yahE	0.174855	FALSE	TRUE	FALSE
BW25113_0320	yahF	0.0927419	FALSE	TRUE	FALSE
BW25113_0321	yahG	0.115215	FALSE	TRUE	FALSE
BW25113_0323	yahI	0.101183	FALSE	TRUE	FALSE
BW25113_0324	yahJ	0.117435	FALSE	TRUE	FALSE
BW25113_0325	yahK	0.184524	FALSE	TRUE	FALSE
BW25113_0326	yahL	0.142202	FALSE	TRUE	FALSE
BW25113_0327	yahM	0.222222	FALSE	TRUE	FALSE
BW25113_0328	yahN	0.210037	FALSE	TRUE	FALSE
BW25113_0329	yahO	0.148649	FALSE	TRUE	FALSE
BW25113_0330	prpR	0.104642	FALSE	TRUE	FALSE
BW25113_0331	prpB	0.126227	FALSE	TRUE	FALSE
BW25113_0333	prpC	0.108974	FALSE	TRUE	FALSE
BW25113_0334	prpD	0.11704	FALSE	TRUE	FALSE
BW25113_0335	prpE	0.117803	FALSE	TRUE	FALSE
BW25113_0336	codB	0.151786	FALSE	TRUE	FALSE
BW25113_0337	codA	0.145914	FALSE	TRUE	FALSE
BW25113_0338	cynR	0.119444	FALSE	TRUE	FALSE
BW25113_0339	cynT	0.109848	FALSE	TRUE	FALSE
BW25113_0340	cynS	0.129973	FALSE	TRUE	FALSE
BW25113_0341	cynX	0.15027	FALSE	TRUE	FALSE
BW25113_0342	lacA	0.32449	FALSE	TRUE	FALSE
BW25113_0343	lacY	0.268924	FALSE	TRUE	FALSE
BW25113_0344	lacZ	0.158713	FALSE	TRUE	FALSE
BW25113_0345	lacI	0.140715	FALSE	TRUE	FALSE
BW25113_0346	mhpR	0.139222	FALSE	TRUE	FALSE
BW25113_0347	mhpA	0.140285	FALSE	TRUE	FALSE
BW25113_0348	mhpB	0.134742	FALSE	TRUE	FALSE
BW25113_0349	mhpC	0.1727	FALSE	TRUE	FALSE
BW25113_0350	mhpD	0.151235	FALSE	TRUE	FALSE
BW25113_0351	mhpF	0.157687	FALSE	TRUE	FALSE
BW25113_0352	mhpE	0.147783	FALSE	TRUE	FALSE
BW25113_0353	mhpT	0.126804	FALSE	TRUE	FALSE
BW25113_0354	yaiL	0.171296	FALSE	TRUE	FALSE
BW25113_0355	frmB	0.154192	FALSE	TRUE	FALSE
BW25113_0356	frmA	0.146396	FALSE	TRUE	FALSE
BW25113_0357	frmR	0.121622	FALSE	TRUE	FALSE
BW25113_0358	yaiO	0.253226	FALSE	TRUE	FALSE
BW25113_0360	insC1	0.244898	FALSE	TRUE	FALSE
BW25113_0361	insD1	0.243802	FALSE	TRUE	FALSE
BW25113_0363	yaiP	0.245047	FALSE	TRUE	FALSE
BW25113_0364	yaiS	0.191964	FALSE	TRUE	FALSE
BW25113_0365	tauA	0.0933852	FALSE	TRUE	FALSE
BW25113_0366	tauB	0.11526	FALSE	TRUE	FALSE
BW25113_0367	tauC	0.105422	FALSE	TRUE	FALSE
BW25113_0368	tauD	0.111437	FALSE	TRUE	FALSE
BW25113_0369	hemB	0.00128041	TRUE	FALSE	FALSE
BW25113_0372	insF1	0.23741	FALSE	TRUE	FALSE
BW25113_0373	insE1	0.2	FALSE	TRUE	FALSE
BW25113_0375	yaiV	0.172	FALSE	TRUE	FALSE
BW25113_0376	ampH	0.216595	FALSE	TRUE	FALSE
BW25113_0377	sbmA	0.142272	FALSE	TRUE	FALSE
BW25113_0378	yaiW	0.127708	FALSE	TRUE	FALSE
BW25113_0379	yaiY	0.15261	FALSE	TRUE	FALSE
BW25113_0380	yaiZ	0.163743	FALSE	TRUE	FALSE
BW25113_0381	ddlA	0.128848	FALSE	TRUE	FALSE
BW25113_0382	iraP	0.397129	FALSE	TRUE	FALSE
BW25113_0383	phoA	0.161376	FALSE	TRUE	FALSE
BW25113_0384	psiF	0.159533	FALSE	TRUE	FALSE
BW25113_0385	yaiC	0.128635	FALSE	TRUE	FALSE
BW25113_0386	proC	0.066358	FALSE	TRUE	FALSE
BW25113_0387	yaiI	0.168022	FALSE	TRUE	FALSE
BW25113_0388	aroL	0.109264	FALSE	TRUE	FALSE
BW25113_0389	yaiA	0.168831	FALSE	TRUE	FALSE
BW25113_0390	aroM	0.154412	FALSE	TRUE	FALSE
BW25113_0391	yaiE	0.31441	FALSE	TRUE	FALSE
BW25113_0392	ykiA	0.328467	FALSE	TRUE	FALSE
BW25113_0393	rdgC	0.154795	FALSE	TRUE	FALSE
BW25113_0394	mak	0.133059	FALSE	TRUE	FALSE
BW25113_0396	araJ	0.234984	FALSE	TRUE	FALSE
BW25113_0397	sbcC	0.131004	FALSE	TRUE	FALSE
BW25113_0398	sbcD	0.150571	FALSE	TRUE	FALSE
BW25113_0399	phoB	0.177536	FALSE	TRUE	FALSE
BW25113_0400	phoR	0.17341	FALSE	TRUE	FALSE
BW25113_0401	brnQ	0.175189	FALSE	TRUE	FALSE
BW25113_0402	proY	0.168182	FALSE	TRUE	FALSE
BW25113_0403	malZ	0.169305	FALSE	TRUE	FALSE
BW25113_0404	acpH	0.135193	FALSE	TRUE	FALSE
BW25113_0405	queA	0.130688	FALSE	TRUE	FALSE
BW25113_0406	tgt	0.188053	FALSE	TRUE	FALSE
BW25113_0407	yajC	0.131086	FALSE	TRUE	FALSE
BW25113_0408	secD	0.00675676	TRUE	FALSE	FALSE
BW25113_0409	secF	0.00899743	TRUE	FALSE	FALSE
BW25113_0410	yajD	0.164286	FALSE	TRUE	FALSE
BW25113_0411	tsx	0.208745	FALSE	TRUE	FALSE
BW25113_0412	yajI	0.168981	FALSE	TRUE	FALSE
BW25113_0413	nrdR	0.0861111	FALSE	TRUE	FALSE
BW25113_0414	ribD	0.00113122	TRUE	FALSE	FALSE
BW25113_0415	ribE	0	TRUE	FALSE	FALSE
BW25113_0416	nusB	0.0386905	FALSE	TRUE	FALSE
BW25113_0417	thiL	0.00255102	TRUE	FALSE	FALSE
BW25113_0418	pgpA	0.172662	FALSE	TRUE	FALSE
BW25113_0419	yajO	0.119078	FALSE	TRUE	FALSE
BW25113_0420	dxs	0.000670691	TRUE	FALSE	FALSE
BW25113_0421	ispA	0.00138889	TRUE	FALSE	FALSE
BW25113_0422	xseB	0.0820513	FALSE	TRUE	FALSE
BW25113_0423	thiI	0.173127	FALSE	TRUE	FALSE
BW25113_0424	yajL	0.135307	FALSE	TRUE	FALSE
BW25113_0425	panE	0.147945	FALSE	TRUE	FALSE
BW25113_0426	yajQ	0.164975	FALSE	TRUE	FALSE
BW25113_0427	yajR	0.134492	FALSE	TRUE	FALSE
BW25113_0428	cyoE	0.251052	FALSE	TRUE	FALSE
BW25113_0429	cyoD	0.287879	FALSE	TRUE	FALSE
BW25113_0430	cyoC	0.212982	FALSE	TRUE	FALSE
BW25113_0431	cyoB	0.230238	FALSE	TRUE	FALSE
BW25113_0432	cyoA	0.251316	FALSE	TRUE	FALSE
BW25113_0433	ampG	0.191201	FALSE	TRUE	FALSE
BW25113_0434	yajG	0.236559	FALSE	TRUE	FALSE
BW25113_0435	bolA	0.257812	FALSE	TRUE	FALSE
BW25113_0436	tig	0.216138	FALSE	TRUE	FALSE
BW25113_0437	clpP	0.19	FALSE	TRUE	FALSE
BW25113_0438	clpX	0.213516	FALSE	TRUE	FALSE
BW25113_0439	lon	0.112467	FALSE	TRUE	FALSE
BW25113_0440	hupB	0.205479	FALSE	TRUE	FALSE
BW25113_0441	ppiD	0.224299	FALSE	TRUE	FALSE
BW25113_0442	ybaV	0.171141	FALSE	TRUE	FALSE
BW25113_0443	fadM	0.190031	FALSE	TRUE	FALSE
BW25113_0444	queC	0.177419	FALSE	TRUE	FALSE
BW25113_0445	ybaE	0.184423	FALSE	TRUE	FALSE
BW25113_0446	cof	0.143075	FALSE	TRUE	FALSE
BW25113_0447	ybaO	0.157182	FALSE	TRUE	FALSE
BW25113_0448	mdlA	0.170543	FALSE	TRUE	FALSE
BW25113_0449	mdlB	0.164095	FALSE	TRUE	FALSE
BW25113_0450	glnK	0.102564	FALSE	TRUE	FALSE
BW25113_0451	amtB	0.133851	FALSE	TRUE	FALSE
BW25113_0452	tesB	0.132075	FALSE	TRUE	FALSE
BW25113_0453	ybaY	0.156863	FALSE	TRUE	FALSE
BW25113_0454	ybaZ	0.134615	FALSE	TRUE	FALSE
BW25113_0455	ffs	0	TRUE	FALSE	FALSE
BW25113_0456	ybaA	0.119718	FALSE	TRUE	FALSE
BW25113_0457	ylaB	0.204674	FALSE	TRUE	FALSE
BW25113_0458	ylaC	0.190981	FALSE	TRUE	FALSE
BW25113_0459	maa	0.337104	FALSE	TRUE	FALSE
BW25113_0460	hha	0.40678	FALSE	TRUE	FALSE
BW25113_0461	tomB	0.41196	FALSE	TRUE	FALSE
BW25113_0462	acrB	0.216667	FALSE	TRUE	FALSE
BW25113_0463	acrA	0.220711	FALSE	TRUE	FALSE
BW25113_0464	acrR	0.267308	FALSE	TRUE	FALSE
BW25113_0465	mscK	0.169454	FALSE	TRUE	FALSE
BW25113_0466	ybaM	0.107692	FALSE	TRUE	FALSE
BW25113_0467	priC	0.158019	FALSE	TRUE	FALSE
BW25113_0468	ybaN	0.1875	FALSE	TRUE	FALSE
BW25113_0469	apt	0.190045	FALSE	TRUE	FALSE
BW25113_0470	dnaX	0.000646831	TRUE	FALSE	FALSE
BW25113_0471	ybaB	0.193182	FALSE	TRUE	FALSE
BW25113_0472	recR	0.168724	FALSE	TRUE	FALSE
BW25113_0473	htpG	0.248501	FALSE	TRUE	FALSE
BW25113_0474	adk	0.00193424	TRUE	FALSE	FALSE
BW25113_0475	hemH	0.00129702	TRUE	FALSE	FALSE
BW25113_0476	aes	0.15625	FALSE	TRUE	FALSE
BW25113_0477	gsk	0.142584	FALSE	TRUE	FALSE
BW25113_0478	ybaL	0.164557	FALSE	TRUE	FALSE
BW25113_0479	fsr	0.107472	FALSE	TRUE	FALSE
BW25113_0480	ushA	0.12774	FALSE	TRUE	FALSE
BW25113_0481	ybaK	0.101562	FALSE	TRUE	FALSE
BW25113_0482	ybaP	0.160126	FALSE	TRUE	FALSE
BW25113_0483	ybaQ	0.135036	FALSE	TRUE	FALSE
BW25113_0484	copA	0.177057	FALSE	TRUE	FALSE
BW25113_0485	glsA	0.176707	FALSE	TRUE	FALSE
BW25113_0486	ybaT	0.166184	FALSE	TRUE	FALSE
BW25113_0487	cueR	0.158537	FALSE	TRUE	FALSE
BW25113_0488	ybbJ	0.135501	FALSE	TRUE	FALSE
BW25113_0489	qmcA	0.139946	FALSE	TRUE	FALSE
BW25113_0490	fetA	0.262868	FALSE	TRUE	FALSE
BW25113_0491	fetB	0.269231	FALSE	TRUE	FALSE
BW25113_0492	ybbN	0.163504	FALSE	TRUE	FALSE
BW25113_0493	ybbO	0.141975	FALSE	TRUE	FALSE
BW25113_0494	tesA	0.135189	FALSE	TRUE	FALSE
BW25113_0495	ybbA	0.125227	FALSE	TRUE	FALSE
BW25113_0496	ybbP	0.125194	FALSE	TRUE	FALSE
BW25113_0497	rhsD	0.165839	FALSE	TRUE	FALSE
BW25113_0498	ybbC	0.0572391	FALSE	TRUE	FALSE
BW25113_0499	rhsH	0.21831	FALSE	TRUE	FALSE
BW25113_0501	ybbD	0.0585242	FALSE	TRUE	FALSE
BW25113_0502	ylbG	0.100592	FALSE	TRUE	FALSE
BW25113_0503	mnmH	0.114025	FALSE	TRUE	FALSE
BW25113_0504	allS	0.0874832	FALSE	TRUE	FALSE
BW25113_0505	allA	0.100775	FALSE	TRUE	FALSE
BW25113_0506	allR	0.123853	FALSE	TRUE	FALSE
BW25113_0507	gcl	0.150771	FALSE	TRUE	FALSE
BW25113_0508	hyi	0.18138	FALSE	TRUE	FALSE
BW25113_0509	glxR	0.168794	FALSE	TRUE	FALSE
BW25113_0511	ybbW	0.215451	FALSE	TRUE	FALSE
BW25113_0512	allB	0.111009	FALSE	TRUE	FALSE
BW25113_0513	ybbY	0.199616	FALSE	TRUE	FALSE
BW25113_0514	glxK	0.104575	FALSE	TRUE	FALSE
BW25113_0515	allE	0.246032	FALSE	TRUE	FALSE
BW25113_0516	allC	0.212121	FALSE	TRUE	FALSE
BW25113_0517	allD	0.154762	FALSE	TRUE	FALSE
BW25113_0518	fdrA	0.112275	FALSE	TRUE	FALSE
BW25113_0520	ylbF	0.117737	FALSE	TRUE	FALSE
BW25113_0521	ybcF	0.132682	FALSE	TRUE	FALSE
BW25113_0522	purK	0.132009	FALSE	TRUE	FALSE
BW25113_0523	purE	0.159314	FALSE	TRUE	FALSE
BW25113_0524	lpxH	0.00345423	TRUE	FALSE	FALSE
BW25113_0525	ppiB	0.0151134	TRUE	FALSE	FALSE
BW25113_0526	cysS	0.000900901	TRUE	FALSE	FALSE
BW25113_0527	ybcI	0.105263	FALSE	TRUE	FALSE
BW25113_0528	ybcJ	0.0935673	FALSE	TRUE	FALSE
BW25113_0529	folD	0.00431655	TRUE	FALSE	FALSE
BW25113_0530	sfmA	0.243678	FALSE	TRUE	FALSE
BW25113_0531	sfmC	0.18018	FALSE	TRUE	FALSE
BW25113_0532	sfmD	0.238964	FALSE	TRUE	FALSE
BW25113_0533	sfmH	0.17132	FALSE	TRUE	FALSE
BW25113_0534	sfmF	0.178744	FALSE	TRUE	FALSE
BW25113_0535	sfmZ	0.130178	FALSE	TRUE	FALSE
BW25113_0536	argU	0.015873	TRUE	FALSE	FALSE
BW25113_0537	intD	0.139485	FALSE	TRUE	FALSE
BW25113_0539	exoD	0.133333	FALSE	TRUE	FALSE
BW25113_0540	insE1	0.191667	FALSE	TRUE	FALSE
BW25113_0541	insF1	0.234532	FALSE	TRUE	FALSE
BW25113_0542	renD	0.233227	FALSE	TRUE	FALSE
BW25113_0543	emrE	0.318352	FALSE	TRUE	FALSE
BW25113_0544	ybcK	0.0302535	FALSE	FALSE	TRUE
BW25113_0545	ybcL	0.264706	FALSE	TRUE	FALSE
BW25113_0546	ybcM	0.1125	FALSE	TRUE	FALSE
BW25113_0547	ybcN	0.15847	FALSE	TRUE	FALSE
BW25113_0548	ninE	0.109489	FALSE	TRUE	FALSE
BW25113_0549	ybcO	0.0772532	FALSE	TRUE	FALSE
BW25113_0550	rusA	0.147766	FALSE	TRUE	FALSE
BW25113_0551	quuD	0.211039	FALSE	TRUE	FALSE
BW25113_0552	insH1	0.283436	FALSE	TRUE	FALSE
BW25113_0553	nmpC	0.260468	FALSE	TRUE	FALSE
BW25113_0554	essD	0.298851	FALSE	TRUE	FALSE
BW25113_0555	rrrD	0.2825	FALSE	TRUE	FALSE
BW25113_0556	rzpD	0.264865	FALSE	TRUE	FALSE
BW25113_0557	borD	0.309322	FALSE	TRUE	FALSE
BW25113_0558	ybcV	0.0364742	FALSE	TRUE	FALSE
BW25113_0559	ybcW	0.299401	FALSE	TRUE	FALSE
BW25113_0560	nohD	0.100457	FALSE	TRUE	FALSE
BW25113_0561	tfaD	0.130682	FALSE	TRUE	FALSE
BW25113_0562	ybcY	0.16381	FALSE	TRUE	FALSE
BW25113_0563	tfaX	0.190476	FALSE	TRUE	FALSE
BW25113_0564	appY	0.0116667	TRUE	FALSE	FALSE
BW25113_0565	ompT	0.349476	FALSE	TRUE	FALSE
BW25113_0566	envY	0.163934	FALSE	TRUE	FALSE
BW25113_0567	ybcH	0.0981767	FALSE	TRUE	FALSE
BW25113_0568	nfrA	0.124002	FALSE	TRUE	FALSE
BW25113_0569	nfrB	0.127232	FALSE	TRUE	FALSE
BW25113_0570	cusS	0.121212	FALSE	TRUE	FALSE
BW25113_0571	cusR	0.113139	FALSE	TRUE	FALSE
BW25113_0572	cusC	0.222727	FALSE	TRUE	FALSE
BW25113_0573	cusF	0.329588	FALSE	TRUE	FALSE
BW25113_0574	cusB	0.154082	FALSE	TRUE	FALSE
BW25113_0575	cusA	0.114865	FALSE	TRUE	FALSE
BW25113_0576	pheP	0.121487	FALSE	TRUE	FALSE
BW25113_0577	ybdG	0.38	FALSE	TRUE	FALSE
BW25113_0578	nfsB	0.192748	FALSE	TRUE	FALSE
BW25113_0579	ybdF	0.111111	FALSE	TRUE	FALSE
BW25113_0580	ybdJ	0.134328	FALSE	TRUE	FALSE
BW25113_0581	ybdK	0.108138	FALSE	TRUE	FALSE
BW25113_0582	insL1	0.198653	FALSE	TRUE	FALSE
BW25113_0583	entD	0.108652	FALSE	TRUE	FALSE
BW25113_0584	fepA	0.14222	FALSE	TRUE	FALSE
BW25113_0585	fes	0.110073	FALSE	TRUE	FALSE
BW25113_0586	entF	0.118158	FALSE	TRUE	FALSE
BW25113_0587	fepE	0.196035	FALSE	TRUE	FALSE
BW25113_0588	fepC	0.154434	FALSE	TRUE	FALSE
BW25113_0589	fepG	0.137107	FALSE	TRUE	FALSE
BW25113_0590	fepD	0.146584	FALSE	TRUE	FALSE
BW25113_0591	entS	0.133866	FALSE	TRUE	FALSE
BW25113_0592	fepB	0.119948	FALSE	TRUE	FALSE
BW25113_0593	entC	0.135881	FALSE	TRUE	FALSE
BW25113_0594	entE	0.131885	FALSE	TRUE	FALSE
BW25113_0595	entB	0.133721	FALSE	TRUE	FALSE
BW25113_0596	entA	0.131886	FALSE	TRUE	FALSE
BW25113_0597	entH	0.144578	FALSE	TRUE	FALSE
BW25113_0598	cstA	0.152432	FALSE	TRUE	FALSE
BW25113_0599	ybdH	0.124857	FALSE	TRUE	FALSE
BW25113_0600	ybdL	0.143165	FALSE	TRUE	FALSE
BW25113_0601	ybdM	0.134921	FALSE	TRUE	FALSE
BW25113_0602	ybdN	0.143296	FALSE	TRUE	FALSE
BW25113_0603	ybdO	0.141079	FALSE	TRUE	FALSE
BW25113_0604	dsbG	0.265442	FALSE	TRUE	FALSE
BW25113_0605	ahpC	0.212389	FALSE	TRUE	FALSE
BW25113_0606	ahpF	0.203349	FALSE	TRUE	FALSE
BW25113_0607	uspG	0.231884	FALSE	TRUE	FALSE
BW25113_0608	ybdR	0.146022	FALSE	TRUE	FALSE
BW25113_0610	rnk	0.167173	FALSE	TRUE	FALSE
BW25113_0611	rna	0.120556	FALSE	TRUE	FALSE
BW25113_0612	citT	0.147611	FALSE	TRUE	FALSE
BW25113_0613	citG	0.133333	FALSE	TRUE	FALSE
BW25113_0614	citX	0.11086	FALSE	TRUE	FALSE
BW25113_0615	citF	0.125509	FALSE	TRUE	FALSE
BW25113_0616	citE	0.123457	FALSE	TRUE	FALSE
BW25113_0617	citD	0.146444	FALSE	TRUE	FALSE
BW25113_0618	citC	0.14841	FALSE	TRUE	FALSE
BW25113_0619	citA	0.145974	FALSE	TRUE	FALSE
BW25113_0620	citB	0.234862	FALSE	TRUE	FALSE
BW25113_0621	dcuC	0.156757	FALSE	TRUE	FALSE
BW25113_0622	pagP	0.23608	FALSE	TRUE	FALSE
BW25113_0623	cspE	0.14881	FALSE	TRUE	FALSE
BW25113_0624	flc	0.0876623	FALSE	TRUE	FALSE
BW25113_0627	tatE	0.128049	FALSE	TRUE	FALSE
BW25113_0628	lipA	0	TRUE	FALSE	FALSE
BW25113_0629	ybeF	0.229058	FALSE	TRUE	FALSE
BW25113_0630	lipB	0.00972763	TRUE	FALSE	FALSE
BW25113_0631	ybeD	0.00943396	TRUE	FALSE	FALSE
BW25113_0632	dacA	0.127835	FALSE	TRUE	FALSE
BW25113_0633	rlpA	0.162658	FALSE	TRUE	FALSE
BW25113_0634	mrdB	0.00112233	TRUE	FALSE	FALSE
BW25113_0635	mrdA	0	TRUE	FALSE	FALSE
BW25113_0636	rlmH	0.0345745	FALSE	TRUE	FALSE
BW25113_0637	rsfS	0.148438	FALSE	TRUE	FALSE
BW25113_0638	cobC	0.167347	FALSE	TRUE	FALSE
BW25113_0639	nadD	0	TRUE	FALSE	FALSE
BW25113_0640	holA	0	TRUE	FALSE	FALSE
BW25113_0641	lptE	0.00214592	TRUE	FALSE	FALSE
BW25113_0642	leuS	0.000967586	TRUE	FALSE	FALSE
BW25113_0643	ybeL	0.129199	FALSE	TRUE	FALSE
BW25113_0644	ybeQ	0.242347	FALSE	TRUE	FALSE
BW25113_0645	ybeR	0.200704	FALSE	TRUE	FALSE
BW25113_0646	djlB	0.196678	FALSE	TRUE	FALSE
BW25113_0647	ybeT	0.267416	FALSE	TRUE	FALSE
BW25113_0648	ybeU	0.251761	FALSE	TRUE	FALSE
BW25113_0649	djlC	0.124785	FALSE	TRUE	FALSE
BW25113_0650	hscC	0.144353	FALSE	TRUE	FALSE
BW25113_0651	rihA	0.132	FALSE	TRUE	FALSE
BW25113_0652	gltL	0.0927835	FALSE	TRUE	FALSE
BW25113_0653	gltK	0.127542	FALSE	TRUE	FALSE
BW25113_0654	gltJ	0.104553	FALSE	TRUE	FALSE
BW25113_0655	gltI	0.102881	FALSE	TRUE	FALSE
BW25113_0656	insH1	0.253988	FALSE	TRUE	FALSE
BW25113_0657	lnt	0	TRUE	FALSE	FALSE
BW25113_0658	ybeX	0.184397	FALSE	TRUE	FALSE
BW25113_0659	ybeY	0.018617	TRUE	FALSE	FALSE
BW25113_0660	ybeZ	0.154862	FALSE	TRUE	FALSE
BW25113_0661	miaB	0.179667	FALSE	TRUE	FALSE
BW25113_0662	ubiF	0.022293	TRUE	FALSE	FALSE
BW25113_0664	glnX	0.0655738	FALSE	TRUE	FALSE
BW25113_0665	glnV	0.163934	FALSE	TRUE	FALSE
BW25113_0666	metU	0.126984	FALSE	TRUE	FALSE
BW25113_0668	glnW	0	TRUE	FALSE	FALSE
BW25113_0670	glnU	0	TRUE	FALSE	FALSE
BW25113_0672	leuW	0	TRUE	FALSE	FALSE
BW25113_0673	metT	0	TRUE	FALSE	FALSE
BW25113_0674	asnB	0.187547	FALSE	TRUE	FALSE
BW25113_0675	umpH	0.160862	FALSE	TRUE	FALSE
BW25113_0676	nagC	0.149437	FALSE	TRUE	FALSE
BW25113_0677	nagA	0.165038	FALSE	TRUE	FALSE
BW25113_0678	nagB	0.171607	FALSE	TRUE	FALSE
BW25113_0679	nagE	0.164208	FALSE	TRUE	FALSE
BW25113_0680	glnS	0	TRUE	FALSE	FALSE
BW25113_0681	chiP	0.114463	FALSE	TRUE	FALSE
BW25113_0682	chiQ	0.0988593	FALSE	TRUE	FALSE
BW25113_0683	fur	0.128134	FALSE	TRUE	FALSE
BW25113_0684	fldA	0	TRUE	FALSE	FALSE
BW25113_0685	ybfE	0.148305	FALSE	TRUE	FALSE
BW25113_0686	ybfF	0.154976	FALSE	TRUE	FALSE
BW25113_0687	seqA	0.0776256	FALSE	TRUE	FALSE
BW25113_0688	pgm	0.116527	FALSE	TRUE	FALSE
BW25113_0689	ybfP	0.287154	FALSE	TRUE	FALSE
BW25113_0691	ybfG	0.287908	FALSE	TRUE	FALSE
BW25113_0692	potE	0.148674	FALSE	TRUE	FALSE
BW25113_0693	speF	0.143668	FALSE	TRUE	FALSE
BW25113_0694	kdpE	0.139706	FALSE	TRUE	FALSE
BW25113_0695	kdpD	0.115868	FALSE	TRUE	FALSE
BW25113_0696	kdpC	0.11329	FALSE	TRUE	FALSE
BW25113_0697	kdpB	0.110299	FALSE	TRUE	FALSE
BW25113_0698	kdpA	0.145522	FALSE	TRUE	FALSE
BW25113_0699	ybfA	0.125749	FALSE	TRUE	FALSE
BW25113_0700	rhsC	0.172825	FALSE	TRUE	FALSE
BW25113_0702	ybfB	0.0190114	TRUE	FALSE	FALSE
BW25113_0703	rhsO	0.217749	FALSE	TRUE	FALSE
BW25113_0704	ybfC	0.0482456	FALSE	TRUE	FALSE
BW25113_0705	ybfL	0.0845225	FALSE	TRUE	FALSE
BW25113_0706	ybfD	0.160656	FALSE	TRUE	FALSE
BW25113_0707	ybgA	0.120098	FALSE	TRUE	FALSE
BW25113_0708	phr	0.103782	FALSE	TRUE	FALSE
BW25113_0709	dtpD	0.134907	FALSE	TRUE	FALSE
BW25113_0710	ybgI	0.13255	FALSE	TRUE	FALSE
BW25113_0711	ybgJ	0.1537	FALSE	TRUE	FALSE
BW25113_0712	ybgK	0.129853	FALSE	TRUE	FALSE
BW25113_0713	ybgL	0.11545	FALSE	TRUE	FALSE
BW25113_0714	nei	0.0946372	FALSE	TRUE	FALSE
BW25113_0715	abrB	0.123957	FALSE	TRUE	FALSE
BW25113_0716	ybgO	0.136471	FALSE	TRUE	FALSE
BW25113_0717	ybgP	0.105983	FALSE	TRUE	FALSE
BW25113_0718	ybgQ	0.165816	FALSE	TRUE	FALSE
BW25113_0719	ybgD	0.246154	FALSE	TRUE	FALSE
BW25113_0720	gltA	0.153696	FALSE	TRUE	FALSE
BW25113_0721	sdhC	0.115385	FALSE	TRUE	FALSE
BW25113_0722	sdhD	0.132143	FALSE	TRUE	FALSE
BW25113_0723	sdhA	0.162544	FALSE	TRUE	FALSE
BW25113_0724	sdhB	0.14087	FALSE	TRUE	FALSE
BW25113_0726	sucA	0.126673	FALSE	TRUE	FALSE
BW25113_0727	sucB	0.0881148	FALSE	TRUE	FALSE
BW25113_0728	sucC	0.129412	FALSE	TRUE	FALSE
BW25113_0729	sucD	0.150862	FALSE	TRUE	FALSE
BW25113_0730	mngR	0.119171	FALSE	TRUE	FALSE
BW25113_0731	mngA	0.115603	FALSE	TRUE	FALSE
BW25113_0732	mngB	0.151803	FALSE	TRUE	FALSE
BW25113_0733	cydA	0.00397772	TRUE	FALSE	FALSE
BW25113_0734	cydB	0	TRUE	FALSE	FALSE
BW25113_0735	ybgE	0.110169	FALSE	TRUE	FALSE
BW25113_0736	ybgC	0.138462	FALSE	TRUE	FALSE
BW25113_0737	tolQ	0.111712	FALSE	TRUE	FALSE
BW25113_0738	tolR	0.15942	FALSE	TRUE	FALSE
BW25113_0739	tolA	0.102564	FALSE	TRUE	FALSE
BW25113_0740	tolB	0.169082	FALSE	TRUE	FALSE
BW25113_0741	pal	0.188995	FALSE	TRUE	FALSE
BW25113_0742	ybgF	0.126183	FALSE	TRUE	FALSE
BW25113_0743	lysT	0.0322581	FALSE	FALSE	TRUE
BW25113_0744	valT	0.145161	FALSE	TRUE	FALSE
BW25113_0745	lysW	0.0967742	FALSE	TRUE	FALSE
BW25113_0746	valZ	0.145161	FALSE	TRUE	FALSE
BW25113_0747	lysY	0.177419	FALSE	TRUE	FALSE
BW25113_0748	lysZ	0.0645161	FALSE	TRUE	FALSE
BW25113_0749	lysQ	0.0806452	FALSE	TRUE	FALSE
BW25113_0750	nadA	0.111244	FALSE	TRUE	FALSE
BW25113_0751	pnuC	0.144097	FALSE	TRUE	FALSE
BW25113_0752	zitB	0.128647	FALSE	TRUE	FALSE
BW25113_0753	ybgS	0.15082	FALSE	TRUE	FALSE
BW25113_0754	aroG	0.132859	FALSE	TRUE	FALSE
BW25113_0755	gpmA	0.139303	FALSE	TRUE	FALSE
BW25113_0756	galM	0.117647	FALSE	TRUE	FALSE
BW25113_0757	galK	0.10532	FALSE	TRUE	FALSE
BW25113_0758	galT	0.102503	FALSE	TRUE	FALSE
BW25113_0759	galE	0.112883	FALSE	TRUE	FALSE
BW25113_0760	modF	0.130619	FALSE	TRUE	FALSE
BW25113_0761	modE	0.127962	FALSE	TRUE	FALSE
BW25113_0762	acrZ	0.116667	FALSE	TRUE	FALSE
BW25113_0763	modA	0.125806	FALSE	TRUE	FALSE
BW25113_0764	modB	0.123188	FALSE	TRUE	FALSE
BW25113_0765	modC	0.0965842	FALSE	TRUE	FALSE
BW25113_0766	ybhA	0.108067	FALSE	TRUE	FALSE
BW25113_0767	pgl	0.117794	FALSE	TRUE	FALSE
BW25113_0768	ybhD	0.147906	FALSE	TRUE	FALSE
BW25113_0769	ybhH	0.225386	FALSE	TRUE	FALSE
BW25113_0770	ybhI	0.234321	FALSE	TRUE	FALSE
BW25113_0771	ybhJ	0.137569	FALSE	TRUE	FALSE
BW25113_0772	ybhC	0.191634	FALSE	TRUE	FALSE
BW25113_0773	ybhB	0.140992	FALSE	TRUE	FALSE
BW25113_0774	bioA	0.132752	FALSE	TRUE	FALSE
BW25113_0775	bioB	0.128451	FALSE	TRUE	FALSE
BW25113_0776	bioF	0.12973	FALSE	TRUE	FALSE
BW25113_0777	bioC	0.181518	FALSE	TRUE	FALSE
BW25113_0778	bioD	0.134191	FALSE	TRUE	FALSE
BW25113_0779	uvrB	0.175525	FALSE	TRUE	FALSE
BW25113_0780	ybhK	0.124829	FALSE	TRUE	FALSE
BW25113_0781	moaA	0.152778	FALSE	TRUE	FALSE
BW25113_0782	moaB	0.121655	FALSE	TRUE	FALSE
BW25113_0783	moaC	0.176923	FALSE	TRUE	FALSE
BW25113_0784	moaD	0.126263	FALSE	TRUE	FALSE
BW25113_0785	moaE	0.15427	FALSE	TRUE	FALSE
BW25113_0786	ybhL	0.20708	FALSE	TRUE	FALSE
BW25113_0787	ybhM	0.258741	FALSE	TRUE	FALSE
BW25113_0788	ybhN	0.138201	FALSE	TRUE	FALSE
BW25113_0789	clsB	0.124748	FALSE	TRUE	FALSE
BW25113_0790	ybhP	0.136066	FALSE	TRUE	FALSE
BW25113_0791	ybhQ	0.167173	FALSE	TRUE	FALSE
BW25113_0792	ybhR	0.119504	FALSE	TRUE	FALSE
BW25113_0793	ybhS	0.129956	FALSE	TRUE	FALSE
BW25113_0794	ybhF	0.142344	FALSE	TRUE	FALSE
BW25113_0795	ybhG	0.1598	FALSE	TRUE	FALSE
BW25113_0796	ybiH	0.14684	FALSE	TRUE	FALSE
BW25113_0797	rhlE	0.182983	FALSE	TRUE	FALSE
BW25113_0798	ybiA	0.0981912	FALSE	TRUE	FALSE
BW25113_0799	dinG	0.127252	FALSE	TRUE	FALSE
BW25113_0800	ybiB	0.158236	FALSE	TRUE	FALSE
BW25113_0801	ybiC	0.147126	FALSE	TRUE	FALSE
BW25113_0802	ybiJ	0.0956938	FALSE	TRUE	FALSE
BW25113_0803	ybiI	0.111628	FALSE	TRUE	FALSE
BW25113_0804	ybiX	0.128676	FALSE	TRUE	FALSE
BW25113_0805	fiu	0.112206	FALSE	TRUE	FALSE
BW25113_0806	mcbA	0.114833	FALSE	TRUE	FALSE
BW25113_0807	rlmF	0.15074	FALSE	TRUE	FALSE
BW25113_0808	ybiO	0.116723	FALSE	TRUE	FALSE
BW25113_0809	glnQ	0.158895	FALSE	TRUE	FALSE
BW25113_0810	glnP	0.162879	FALSE	TRUE	FALSE
BW25113_0811	glnH	0.15192	FALSE	TRUE	FALSE
BW25113_0812	dps	0.259901	FALSE	TRUE	FALSE
BW25113_0813	rhtA	0.195225	FALSE	TRUE	FALSE
BW25113_0814	ompX	0.227053	FALSE	TRUE	FALSE
BW25113_0815	ybiP	0.163249	FALSE	TRUE	FALSE
BW25113_0817	mntR	0.143617	FALSE	TRUE	FALSE
BW25113_0818	ybiR	0.16165	FALSE	TRUE	FALSE
BW25113_0819	ldtB	0.230665	FALSE	TRUE	FALSE
BW25113_0820	ybiT	0.157647	FALSE	TRUE	FALSE
BW25113_0821	ybiU	0.172584	FALSE	TRUE	FALSE
BW25113_0822	ybiV	0.108563	FALSE	TRUE	FALSE
BW25113_0823	ybiW	0.147406	FALSE	TRUE	FALSE
BW25113_0824	ybiY	0.136111	FALSE	TRUE	FALSE
BW25113_0825	fsaA	0.135593	FALSE	TRUE	FALSE
BW25113_0826	moeB	0.17	FALSE	TRUE	FALSE
BW25113_0827	moeA	0.152525	FALSE	TRUE	FALSE
BW25113_0828	iaaA	0.145995	FALSE	TRUE	FALSE
BW25113_0829	gsiA	0.134846	FALSE	TRUE	FALSE
BW25113_0830	gsiB	0.123277	FALSE	TRUE	FALSE
BW25113_0831	gsiC	0.139756	FALSE	TRUE	FALSE
BW25113_0832	gsiD	0.139726	FALSE	TRUE	FALSE
BW25113_0833	yliE	0.139288	FALSE	TRUE	FALSE
BW25113_0834	yliF	0.19061	FALSE	TRUE	FALSE
BW25113_0835	rimO	0.105461	FALSE	TRUE	FALSE
BW25113_0836	bssR	0.149351	FALSE	TRUE	FALSE
BW25113_0837	yliI	0.0928412	FALSE	TRUE	FALSE
BW25113_0838	gstB	0.129225	FALSE	TRUE	FALSE
BW25113_0839	dacC	0.154725	FALSE	TRUE	FALSE
BW25113_0840	deoR	0.0952381	FALSE	TRUE	FALSE
BW25113_0841	ybjG	0.129436	FALSE	TRUE	FALSE
BW25113_0842	mdfA	0.136778	FALSE	TRUE	FALSE
BW25113_0843	ybjH	0.165939	FALSE	TRUE	FALSE
BW25113_0844	ybjI	0.159021	FALSE	TRUE	FALSE
BW25113_0845	ybjJ	0.151703	FALSE	TRUE	FALSE
BW25113_0846	rcdA	0.136891	FALSE	TRUE	FALSE
BW25113_0847	ybjL	0.182963	FALSE	TRUE	FALSE
BW25113_0848	ybjM	0.157895	FALSE	TRUE	FALSE
BW25113_0849	grxA	0.225962	FALSE	TRUE	FALSE
BW25113_0850	ybjC	0.150862	FALSE	TRUE	FALSE
BW25113_0851	nfsA	0.198618	FALSE	TRUE	FALSE
BW25113_0852	rimK	0.13278	FALSE	TRUE	FALSE
BW25113_0853	ybjN	0.109661	FALSE	TRUE	FALSE
BW25113_0854	potF	0.0864198	FALSE	TRUE	FALSE
BW25113_0855	potG	0.147577	FALSE	TRUE	FALSE
BW25113_0856	potH	0.0968586	FALSE	TRUE	FALSE
BW25113_0857	potI	0.10767	FALSE	TRUE	FALSE
BW25113_0858	ybjO	0.119593	FALSE	TRUE	FALSE
BW25113_0859	rlmC	0.147124	FALSE	TRUE	FALSE
BW25113_0860	artJ	0.109215	FALSE	TRUE	FALSE
BW25113_0861	artM	0.20298	FALSE	TRUE	FALSE
BW25113_0862	artQ	0.165217	FALSE	TRUE	FALSE
BW25113_0863	artI	0.186007	FALSE	TRUE	FALSE
BW25113_0864	artP	0.189744	FALSE	TRUE	FALSE
BW25113_0865	ybjP	0.181159	FALSE	TRUE	FALSE
BW25113_0866	ybjQ	0.123077	FALSE	TRUE	FALSE
BW25113_0867	amiD	0.129323	FALSE	TRUE	FALSE
BW25113_0868	ybjS	0.169951	FALSE	TRUE	FALSE
BW25113_0869	ybjT	0.143231	FALSE	TRUE	FALSE
BW25113_0870	ltaE	0.148379	FALSE	TRUE	FALSE
BW25113_0871	poxB	0.149601	FALSE	TRUE	FALSE
BW25113_0872	hcr	0.131274	FALSE	TRUE	FALSE
BW25113_0873	hcp	0.131519	FALSE	TRUE	FALSE
BW25113_0874	ybjE	0.191667	FALSE	TRUE	FALSE
BW25113_0875	aqpZ	0.206093	FALSE	TRUE	FALSE
BW25113_0876	ybjD	0.118886	FALSE	TRUE	FALSE
BW25113_0877	ybjX	0.181132	FALSE	TRUE	FALSE
BW25113_0878	macA	0.12528	FALSE	TRUE	FALSE
BW25113_0879	macB	0.155869	FALSE	TRUE	FALSE
BW25113_0880	cspD	0.132597	FALSE	TRUE	FALSE
BW25113_0881	clpS	0.143969	FALSE	TRUE	FALSE
BW25113_0882	clpA	0.157981	FALSE	TRUE	FALSE
BW25113_0883	serW	0.222222	FALSE	TRUE	FALSE
BW25113_0884	infA	0	TRUE	FALSE	FALSE
BW25113_0885	aat	0.164602	FALSE	TRUE	FALSE
BW25113_0886	cydC	0	TRUE	FALSE	FALSE
BW25113_0887	cydD	0.00141343	TRUE	FALSE	FALSE
BW25113_0888	trxB	0.0620155	FALSE	TRUE	FALSE
BW25113_0889	lrp	0.171285	FALSE	TRUE	FALSE
BW25113_0890	ftsK	0.0460526	FALSE	TRUE	FALSE
BW25113_0891	lolA	0	TRUE	FALSE	FALSE
BW25113_0892	rarA	0.122677	FALSE	TRUE	FALSE
BW25113_0893	serS	0.000966184	TRUE	FALSE	FALSE
BW25113_0894	dmsA	0.107818	FALSE	TRUE	FALSE
BW25113_0895	dmsB	0.0846774	FALSE	TRUE	FALSE
BW25113_0896	dmsC	0.147399	FALSE	TRUE	FALSE
BW25113_0897	ycaC	0.0715706	FALSE	TRUE	FALSE
BW25113_0898	ycaD	0.162866	FALSE	TRUE	FALSE
BW25113_0899	ycaM	0.173799	FALSE	TRUE	FALSE
BW25113_0900	ycaN	0.170096	FALSE	TRUE	FALSE
BW25113_0901	ycaK	0.186047	FALSE	TRUE	FALSE
BW25113_0902	pflA	0.106239	FALSE	TRUE	FALSE
BW25113_0903	pflB	0.192666	FALSE	TRUE	FALSE
BW25113_0904	focA	0.258721	FALSE	TRUE	FALSE
BW25113_0905	ycaO	0.193045	FALSE	TRUE	FALSE
BW25113_0906	ycaP	0.151351	FALSE	TRUE	FALSE
BW25113_0907	serC	0.152348	FALSE	TRUE	FALSE
BW25113_0908	aroA	0.150778	FALSE	TRUE	FALSE
BW25113_0909	ycaL	0.141925	FALSE	TRUE	FALSE
BW25113_0910	cmk	0.0182482	TRUE	FALSE	FALSE
BW25113_0911	rpsA	0.00970149	TRUE	FALSE	FALSE
BW25113_0912	ihfB	0.161572	FALSE	TRUE	FALSE
BW25113_0913	ycaI	0.138996	FALSE	TRUE	FALSE
BW25113_0914	msbA	0	TRUE	FALSE	FALSE
BW25113_0915	lpxK	0	TRUE	FALSE	FALSE
BW25113_0916	ycaQ	0.120567	FALSE	TRUE	FALSE
BW25113_0917	ycaR	0	TRUE	FALSE	FALSE
BW25113_0918	kdsB	0	TRUE	FALSE	FALSE
BW25113_0919	ycbJ	0.127095	FALSE	TRUE	FALSE
BW25113_0920	ycbC	0.123397	FALSE	TRUE	FALSE
BW25113_0921	smtA	0.134921	FALSE	TRUE	FALSE
BW25113_0922	mukF	0.000944287	TRUE	FALSE	FALSE
BW25113_0923	mukE	0.00530973	TRUE	FALSE	FALSE
BW25113_0924	mukB	0.000560381	TRUE	FALSE	FALSE
BW25113_0925	ldtD	0.155405	FALSE	TRUE	FALSE
BW25113_0926	ycbK	0.163265	FALSE	TRUE	FALSE
BW25113_0927	ycbL	0.151923	FALSE	TRUE	FALSE
BW25113_0928	aspC	0.139559	FALSE	TRUE	FALSE
BW25113_0929	ompF	0.176403	FALSE	TRUE	FALSE
BW25113_0930	asnS	0	TRUE	FALSE	FALSE
BW25113_0931	pncB	0.148494	FALSE	TRUE	FALSE
BW25113_0932	pepN	0.142516	FALSE	TRUE	FALSE
BW25113_0933	ssuB	0.116883	FALSE	TRUE	FALSE
BW25113_0934	ssuC	0.0977918	FALSE	TRUE	FALSE
BW25113_0935	ssuD	0.105664	FALSE	TRUE	FALSE
BW25113_0936	ssuA	0.106771	FALSE	TRUE	FALSE
BW25113_0937	ssuE	0.0974026	FALSE	TRUE	FALSE
BW25113_0938	elfA	0.238426	FALSE	TRUE	FALSE
BW25113_0939	elfD	0.202847	FALSE	TRUE	FALSE
BW25113_0940	elfC	0.18741	FALSE	TRUE	FALSE
BW25113_0941	elfG	0.161027	FALSE	TRUE	FALSE
BW25113_0942	ycbU	0.14023	FALSE	TRUE	FALSE
BW25113_0943	ycbV	0.13285	FALSE	TRUE	FALSE
BW25113_0944	ycbF	0.114236	FALSE	TRUE	FALSE
BW25113_0945	pyrD	0.228677	FALSE	TRUE	FALSE
BW25113_0946	zapC	0.108046	FALSE	TRUE	FALSE
BW25113_0947	ycbX	0.111486	FALSE	TRUE	FALSE
BW25113_0948	rlmL	0.139728	FALSE	TRUE	FALSE
BW25113_0949	uup	0.0994764	FALSE	TRUE	FALSE
BW25113_0950	pqiA	0.108566	FALSE	TRUE	FALSE
BW25113_0951	pqiB	0.101295	FALSE	TRUE	FALSE
BW25113_0952	pqiC	0.130531	FALSE	TRUE	FALSE
BW25113_0953	rmf	0.0808824	FALSE	TRUE	FALSE
BW25113_0954	fabA	0	TRUE	FALSE	FALSE
BW25113_0955	ycbZ	0.120653	FALSE	TRUE	FALSE
BW25113_0956	matP	0.0275482	FALSE	FALSE	TRUE
BW25113_0957	ompA	0.196879	FALSE	TRUE	FALSE
BW25113_0958	sulA	0.193627	FALSE	TRUE	FALSE
BW25113_0959	sxy	0.156746	FALSE	TRUE	FALSE
BW25113_0960	yccS	0.174014	FALSE	TRUE	FALSE
BW25113_0961	yccF	0.153203	FALSE	TRUE	FALSE
BW25113_0962	helD	0.134954	FALSE	TRUE	FALSE
BW25113_0963	mgsA	0.168022	FALSE	TRUE	FALSE
BW25113_0964	yccT	0.129944	FALSE	TRUE	FALSE
BW25113_0965	yccU	0.14759	FALSE	TRUE	FALSE
BW25113_0966	hspQ	0.203125	FALSE	TRUE	FALSE
BW25113_0967	rlmI	0.112277	FALSE	TRUE	FALSE
BW25113_0968	yccX	0.164444	FALSE	TRUE	FALSE
BW25113_0969	tusE	0.0151515	TRUE	FALSE	FALSE
BW25113_0970	yccA	0.231061	FALSE	TRUE	FALSE
BW25113_0971	serT	0	TRUE	FALSE	FALSE
BW25113_0972	hyaA	0.157191	FALSE	TRUE	FALSE
BW25113_0973	hyaB	0.135794	FALSE	TRUE	FALSE
BW25113_0974	hyaC	0.169014	FALSE	TRUE	FALSE
BW25113_0975	hyaD	0.150424	FALSE	TRUE	FALSE
BW25113_0976	hyaE	0.168224	FALSE	TRUE	FALSE
BW25113_0977	hyaF	0.140988	FALSE	TRUE	FALSE
BW25113_0978	cbdA	0.161681	FALSE	TRUE	FALSE
BW25113_0979	cbdB	0.1427	FALSE	TRUE	FALSE
BW25113_0980	appA	0.142171	FALSE	TRUE	FALSE
BW25113_0981	etk	0.122063	FALSE	TRUE	FALSE
BW25113_0982	etp	0.153203	FALSE	TRUE	FALSE
BW25113_0983	gfcE	0.128289	FALSE	TRUE	FALSE
BW25113_0984	gfcD	0.111376	FALSE	TRUE	FALSE
BW25113_0985	gfcC	0.12187	FALSE	TRUE	FALSE
BW25113_0986	gfcB	0.245648	FALSE	TRUE	FALSE
BW25113_0987	gfcA	0.134146	FALSE	TRUE	FALSE
BW25113_0988	insB1	0.299505	FALSE	TRUE	FALSE
BW25113_0989	cspH	0.362573	FALSE	TRUE	FALSE
BW25113_0990	cspG	0.25731	FALSE	TRUE	FALSE
BW25113_0991	ymcE	0.113514	FALSE	TRUE	FALSE
BW25113_0992	yccM	0.119767	FALSE	TRUE	FALSE
BW25113_0993	torS	0.0832954	FALSE	TRUE	FALSE
BW25113_0994	torT	0.0921212	FALSE	TRUE	FALSE
BW25113_0995	torR	0.0936937	FALSE	TRUE	FALSE
BW25113_0996	torC	0.104366	FALSE	TRUE	FALSE
BW25113_0997	torA	0.100049	FALSE	TRUE	FALSE
BW25113_0998	torD	0.0770833	FALSE	TRUE	FALSE
BW25113_0999	cbpM	0.121951	FALSE	TRUE	FALSE
BW25113_1000	cbpA	0.0949796	FALSE	TRUE	FALSE
BW25113_1001	yccE	0.020854	TRUE	FALSE	FALSE
BW25113_1002	agp	0.11167	FALSE	TRUE	FALSE
BW25113_1003	yccJ	0.125	FALSE	TRUE	FALSE
BW25113_1004	wrbA	0.169102	FALSE	TRUE	FALSE
BW25113_1006	rutG	0.10892	FALSE	TRUE	FALSE
BW25113_1007	rutF	0.103275	FALSE	TRUE	FALSE
BW25113_1008	rutE	0.0930233	FALSE	TRUE	FALSE
BW25113_1009	rutD	0.127925	FALSE	TRUE	FALSE
BW25113_1010	rutC	0.122186	FALSE	TRUE	FALSE
BW25113_1011	rutB	0.0864865	FALSE	TRUE	FALSE
BW25113_1012	rutA	0.0868621	FALSE	TRUE	FALSE
BW25113_1013	rutR	0.11306	FALSE	TRUE	FALSE
BW25113_1014	putA	0.120782	FALSE	TRUE	FALSE
BW25113_1015	putP	0.105045	FALSE	TRUE	FALSE
BW25113_1018	efeO	0.103982	FALSE	TRUE	FALSE
BW25113_1019	efeB	0.108055	FALSE	TRUE	FALSE
BW25113_1020	phoH	0.0820633	FALSE	TRUE	FALSE
BW25113_1021	pgaD	0.225904	FALSE	TRUE	FALSE
BW25113_1022	pgaC	0.198682	FALSE	TRUE	FALSE
BW25113_1023	pgaB	0.150897	FALSE	TRUE	FALSE
BW25113_1024	pgaA	0.195876	FALSE	TRUE	FALSE
BW25113_1025	ycdT	0.087236	FALSE	TRUE	FALSE
BW25113_1026	insF1	0.256115	FALSE	TRUE	FALSE
BW25113_1027	insE1	0.179167	FALSE	TRUE	FALSE
BW25113_1028	ymdE	0.186131	FALSE	TRUE	FALSE
BW25113_1029	ycdU	0.158028	FALSE	TRUE	FALSE
BW25113_1032	serX	0.194444	FALSE	TRUE	FALSE
BW25113_1033	ghrA	0.0810093	FALSE	TRUE	FALSE
BW25113_1034	ycdX	0.123311	FALSE	TRUE	FALSE
BW25113_1035	ycdY	0.146067	FALSE	TRUE	FALSE
BW25113_1036	ycdZ	0.114213	FALSE	TRUE	FALSE
BW25113_1037	csgG	0.142216	FALSE	TRUE	FALSE
BW25113_1038	csgF	0.113433	FALSE	TRUE	FALSE
BW25113_1039	csgE	0.189103	FALSE	TRUE	FALSE
BW25113_1040	csgD	0.128599	FALSE	TRUE	FALSE
BW25113_1041	csgB	0.139344	FALSE	TRUE	FALSE
BW25113_1042	csgA	0.265027	FALSE	TRUE	FALSE
BW25113_1043	csgC	0.217228	FALSE	TRUE	FALSE
BW25113_1044	ymdA	0.232	FALSE	TRUE	FALSE
BW25113_1045	ymdB	0.126168	FALSE	TRUE	FALSE
BW25113_1046	clsC	0.13181	FALSE	TRUE	FALSE
BW25113_1047	opgC	0.215517	FALSE	TRUE	FALSE
BW25113_1048	opgG	0.145528	FALSE	TRUE	FALSE
BW25113_1049	opgH	0.121807	FALSE	TRUE	FALSE
BW25113_1050	yceK	0.130435	FALSE	TRUE	FALSE
BW25113_1051	msyB	0.0830565	FALSE	TRUE	FALSE
BW25113_1053	mdtG	0.102747	FALSE	TRUE	FALSE
BW25113_1054	lpxL	0	TRUE	FALSE	FALSE
BW25113_1055	yceA	0.149466	FALSE	TRUE	FALSE
BW25113_1056	yceI	0.19697	FALSE	TRUE	FALSE
BW25113_1057	yceJ	0.167033	FALSE	TRUE	FALSE
BW25113_1058	yceO	0.106195	FALSE	TRUE	FALSE
BW25113_1059	solA	0.166109	FALSE	TRUE	FALSE
BW25113_1060	bssS	0.341463	FALSE	TRUE	FALSE
BW25113_1061	dinI	0.191919	FALSE	TRUE	FALSE
BW25113_1062	pyrC	0.134684	FALSE	TRUE	FALSE
BW25113_1063	yceB	0.146993	FALSE	TRUE	FALSE
BW25113_1064	grxB	0.134615	FALSE	TRUE	FALSE
BW25113_1065	mdtH	0.151703	FALSE	TRUE	FALSE
BW25113_1066	rimJ	0.208955	FALSE	TRUE	FALSE
BW25113_1067	yceH	0.138462	FALSE	TRUE	FALSE
BW25113_1068	yceM	0.15	FALSE	TRUE	FALSE
BW25113_1069	murJ	0	TRUE	FALSE	FALSE
BW25113_1070	flgN	0.113433	FALSE	TRUE	FALSE
BW25113_1071	flgM	0.101695	FALSE	TRUE	FALSE
BW25113_1072	flgA	0.119318	FALSE	TRUE	FALSE
BW25113_1073	flgB	0.140299	FALSE	TRUE	FALSE
BW25113_1074	flgC	0.135385	FALSE	TRUE	FALSE
BW25113_1075	flgD	0.141577	FALSE	TRUE	FALSE
BW25113_1076	flgE	0.130031	FALSE	TRUE	FALSE
BW25113_1077	flgF	0.127063	FALSE	TRUE	FALSE
BW25113_1078	flgG	0.130781	FALSE	TRUE	FALSE
BW25113_1079	flgH	0.142602	FALSE	TRUE	FALSE
BW25113_1080	flgI	0.128409	FALSE	TRUE	FALSE
BW25113_1081	flgJ	0.133952	FALSE	TRUE	FALSE
BW25113_1082	flgK	0.119301	FALSE	TRUE	FALSE
BW25113_1083	flgL	0.117801	FALSE	TRUE	FALSE
BW25113_1084	rne	0.0662745	FALSE	TRUE	FALSE
BW25113_1085	yceQ	0.0350195	FALSE	TRUE	FALSE
BW25113_1086	rluC	0.166667	FALSE	TRUE	FALSE
BW25113_1087	yceF	0.153518	FALSE	TRUE	FALSE
BW25113_1088	yceD	0.11244	FALSE	TRUE	FALSE
BW25113_1089	rpmF	0.0428571	FALSE	TRUE	FALSE
BW25113_1090	plsX	0.0956826	FALSE	TRUE	FALSE
BW25113_1091	fabH	0.0026178	TRUE	FALSE	FALSE
BW25113_1092	fabD	0	TRUE	FALSE	FALSE
BW25113_1093	fabG	0	TRUE	FALSE	FALSE
BW25113_1094	acpP	0	TRUE	FALSE	FALSE
BW25113_1095	fabF	0.145875	FALSE	TRUE	FALSE
BW25113_1096	pabC	0.12037	FALSE	TRUE	FALSE
BW25113_1097	yceG	0.112332	FALSE	TRUE	FALSE
BW25113_1098	tmk	0	TRUE	FALSE	FALSE
BW25113_1099	holB	0	TRUE	FALSE	FALSE
BW25113_1100	ycfH	0.142187	FALSE	TRUE	FALSE
BW25113_1101	ptsG	0.166376	FALSE	TRUE	FALSE
BW25113_1102	fhuE	0.134132	FALSE	TRUE	FALSE
BW25113_1103	hinT	0.107639	FALSE	TRUE	FALSE
BW25113_1104	ycfL	0.121711	FALSE	TRUE	FALSE
BW25113_1105	lpoB	0.180934	FALSE	TRUE	FALSE
BW25113_1106	thiK	0.111952	FALSE	TRUE	FALSE
BW25113_1107	nagZ	0.093674	FALSE	TRUE	FALSE
BW25113_1108	ycfP	0.14023	FALSE	TRUE	FALSE
BW25113_1109	ndh	0.0660287	FALSE	TRUE	FALSE
BW25113_1110	ycfJ	0.141204	FALSE	TRUE	FALSE
BW25113_1111	ycfQ	0.102564	FALSE	TRUE	FALSE
BW25113_1112	bhsA	0.0769231	FALSE	TRUE	FALSE
BW25113_1113	ldtC	0.0946822	FALSE	TRUE	FALSE
BW25113_1114	mfd	0.101486	FALSE	TRUE	FALSE
BW25113_1115	ycfT	0.105814	FALSE	TRUE	FALSE
BW25113_1116	lolC	0	TRUE	FALSE	FALSE
BW25113_1117	lolD	0.00177936	TRUE	FALSE	FALSE
BW25113_1118	lolE	0	TRUE	FALSE	FALSE
BW25113_1119	nagK	0.0671233	FALSE	TRUE	FALSE
BW25113_1120	cobB	0.0632479	FALSE	TRUE	FALSE
BW25113_1121	ycfZ	0.0789889	FALSE	TRUE	FALSE
BW25113_1122	ymfA	0.135135	FALSE	TRUE	FALSE
BW25113_1123	potD	0.0810489	FALSE	TRUE	FALSE
BW25113_1124	potC	0.0941915	FALSE	TRUE	FALSE
BW25113_1125	potB	0.0948795	FALSE	TRUE	FALSE
BW25113_1126	potA	0.0922064	FALSE	TRUE	FALSE
BW25113_1127	pepT	0.0976602	FALSE	TRUE	FALSE
BW25113_1128	roxA	0.101336	FALSE	TRUE	FALSE
BW25113_1129	phoQ	0.117194	FALSE	TRUE	FALSE
BW25113_1130	phoP	0.184015	FALSE	TRUE	FALSE
BW25113_1131	purB	0.00638104	TRUE	FALSE	FALSE
BW25113_1132	hflD	0.0603113	FALSE	TRUE	FALSE
BW25113_1133	mnmA	0.00450958	TRUE	FALSE	FALSE
BW25113_1134	nudJ	0.0783784	FALSE	TRUE	FALSE
BW25113_1135	rluE	0.122137	FALSE	TRUE	FALSE
BW25113_1136	icd	0.026973	FALSE	FALSE	TRUE
BW25113_1137	ymfD	0.0093633	TRUE	FALSE	FALSE
BW25113_1138	ymfE	0.00353982	TRUE	FALSE	FALSE
BW25113_1139	lit	0.0726257	FALSE	TRUE	FALSE
BW25113_1140	intE	0.147124	FALSE	TRUE	FALSE
BW25113_1141	xisE	0.156566	FALSE	TRUE	FALSE
BW25113_1143	ymfI	0.0510949	FALSE	TRUE	FALSE
BW25113_1144	ymfJ	0.0843373	FALSE	TRUE	FALSE
BW25113_1145	cohE	0	TRUE	FALSE	FALSE
BW25113_1146	croE	0.068323	FALSE	TRUE	FALSE
BW25113_1147	ymfL	0.0848214	FALSE	TRUE	FALSE
BW25113_1148	ymfM	0.120879	FALSE	TRUE	FALSE
BW25113_1150	ymfR	0.108844	FALSE	TRUE	FALSE
BW25113_1151	beeE	0.109091	FALSE	TRUE	FALSE
BW25113_1152	jayE	0.100962	FALSE	TRUE	FALSE
BW25113_1153	ymfQ	0.127932	FALSE	TRUE	FALSE
BW25113_1154	stfP	0.18254	FALSE	TRUE	FALSE
BW25113_1155	tfaP	0.183735	FALSE	TRUE	FALSE
BW25113_1156	tfaE	0.204969	FALSE	TRUE	FALSE
BW25113_1157	stfE	0.169576	FALSE	TRUE	FALSE
BW25113_1158	pinE	0.150562	FALSE	TRUE	FALSE
BW25113_1159	mcrA	0.0763473	FALSE	TRUE	FALSE
BW25113_1160	iraM	0.00769231	TRUE	FALSE	FALSE
BW25113_1161	ycgX	0.0584615	FALSE	TRUE	FALSE
BW25113_1162	bluR	0.167235	FALSE	TRUE	FALSE
BW25113_1163	bluF	0.16701	FALSE	TRUE	FALSE
BW25113_1164	ycgZ	0.172775	FALSE	TRUE	FALSE
BW25113_1165	ymgA	0.0730594	FALSE	TRUE	FALSE
BW25113_1166	ariR	0.0232558	TRUE	FALSE	FALSE
BW25113_1167	ymgC	0.0597015	FALSE	TRUE	FALSE
BW25113_1168	ycgG	0.133607	FALSE	TRUE	FALSE
BW25113_1171	ymgD	0.166667	FALSE	TRUE	FALSE
BW25113_1172	ymgG	0.296029	FALSE	TRUE	FALSE
BW25113_1174	minE	0.0232558	TRUE	FALSE	FALSE
BW25113_1175	minD	0.0844854	FALSE	TRUE	FALSE
BW25113_1176	minC	0.0967742	FALSE	TRUE	FALSE
BW25113_1177	ycgJ	0.151515	FALSE	TRUE	FALSE
BW25113_1178	pliG	0.198758	FALSE	TRUE	FALSE
BW25113_1179	ycgL	0.0508475	FALSE	TRUE	FALSE
BW25113_1180	ycgM	0.0852273	FALSE	TRUE	FALSE
BW25113_1181	ycgN	0.251351	FALSE	TRUE	FALSE
BW25113_1182	hlyE	0.060274	FALSE	TRUE	FALSE
BW25113_1183	umuD	0.160714	FALSE	TRUE	FALSE
BW25113_1184	umuC	0.0678466	FALSE	TRUE	FALSE
BW25113_1185	dsbB	0.136471	FALSE	TRUE	FALSE
BW25113_1186	nhaB	0.0964344	FALSE	TRUE	FALSE
BW25113_1187	fadR	0.107639	FALSE	TRUE	FALSE
BW25113_1188	ycgB	0.0986145	FALSE	TRUE	FALSE
BW25113_1189	dadA	0.0883766	FALSE	TRUE	FALSE
BW25113_1190	dadX	0.0910152	FALSE	TRUE	FALSE
BW25113_1191	cvrA	0.122214	FALSE	TRUE	FALSE
BW25113_1192	ldcA	0.102319	FALSE	TRUE	FALSE
BW25113_1193	emtA	0.0857143	FALSE	TRUE	FALSE
BW25113_1194	ycgR	0.0611205	FALSE	TRUE	FALSE
BW25113_1195	ymgE	0.146341	FALSE	TRUE	FALSE
BW25113_1196	ycgY	0.116147	FALSE	TRUE	FALSE
BW25113_1197	treA	0.0779412	FALSE	TRUE	FALSE
BW25113_1198	dhaM	0.12577	FALSE	TRUE	FALSE
BW25113_1199	dhaL	0.0966469	FALSE	TRUE	FALSE
BW25113_1200	dhaK	0.108518	FALSE	TRUE	FALSE
BW25113_1201	dhaR	0.0696615	FALSE	TRUE	FALSE
BW25113_1202	ycgV	0.0945122	FALSE	TRUE	FALSE
BW25113_1203	ychF	0.0457666	FALSE	TRUE	FALSE
BW25113_1204	pth	0.00852878	TRUE	FALSE	FALSE
BW25113_1205	ychH	0.142222	FALSE	TRUE	FALSE
BW25113_1206	dauA	0.0974702	FALSE	TRUE	FALSE
BW25113_1207	prs	0.00131579	TRUE	FALSE	FALSE
BW25113_1208	ispE	0	TRUE	FALSE	FALSE
BW25113_1209	lolB	0	TRUE	FALSE	FALSE
BW25113_1210	hemA	0	TRUE	FALSE	FALSE
BW25113_1211	prfA	0.0011534	TRUE	FALSE	FALSE
BW25113_1212	prmC	0	TRUE	FALSE	FALSE
BW25113_1213	ychQ	0.0920635	FALSE	TRUE	FALSE
BW25113_1214	ychA	0.106481	FALSE	TRUE	FALSE
BW25113_1215	kdsA	0	TRUE	FALSE	FALSE
BW25113_1216	chaA	0.169126	FALSE	TRUE	FALSE
BW25113_1217	chaB	0.183784	FALSE	TRUE	FALSE
BW25113_1218	chaC	0.0752688	FALSE	TRUE	FALSE
BW25113_1219	ychN	0.0985915	FALSE	TRUE	FALSE
BW25113_1220	ychO	0.080573	FALSE	TRUE	FALSE
BW25113_1221	narL	0.0786948	FALSE	TRUE	FALSE
BW25113_1222	narX	0.0840862	FALSE	TRUE	FALSE
BW25113_1223	narK	0.104129	FALSE	TRUE	FALSE
BW25113_1224	narG	0.088785	FALSE	TRUE	FALSE
BW25113_1225	narH	0.0867802	FALSE	TRUE	FALSE
BW25113_1226	narJ	0.0843585	FALSE	TRUE	FALSE
BW25113_1227	narI	0.0827206	FALSE	TRUE	FALSE
BW25113_1229	tpr	0.0138889	TRUE	FALSE	FALSE
BW25113_1230	tyrV	0.115942	FALSE	TRUE	FALSE
BW25113_1231	tyrT	0.101449	FALSE	TRUE	FALSE
BW25113_1232	purU	0.128889	FALSE	TRUE	FALSE
BW25113_1233	ychJ	0.184282	FALSE	TRUE	FALSE
BW25113_1234	rssA	0.119835	FALSE	TRUE	FALSE
BW25113_1235	rssB	0.128079	FALSE	TRUE	FALSE
BW25113_1236	galU	0.167353	FALSE	TRUE	FALSE
BW25113_1237	hns	0.0993976	FALSE	TRUE	FALSE
BW25113_1238	tdk	0.264113	FALSE	TRUE	FALSE
BW25113_1241	adhE	0.111111	FALSE	TRUE	FALSE
BW25113_1242	ychE	0.175	FALSE	TRUE	FALSE
BW25113_1243	oppA	0.106432	FALSE	TRUE	FALSE
BW25113_1244	oppB	0.157395	FALSE	TRUE	FALSE
BW25113_1245	oppC	0.0823045	FALSE	TRUE	FALSE
BW25113_1246	oppD	0.0689655	FALSE	TRUE	FALSE
BW25113_1247	oppF	0.0832298	FALSE	TRUE	FALSE
BW25113_1248	yciU	0.030303	FALSE	FALSE	TRUE
BW25113_1249	clsA	0	TRUE	FALSE	FALSE
BW25113_1250	kch	0.0866534	FALSE	TRUE	FALSE
BW25113_1251	yciI	0.0962343	FALSE	TRUE	FALSE
BW25113_1252	tonB	0.0399306	FALSE	TRUE	FALSE
BW25113_1253	yciA	0.0778816	FALSE	TRUE	FALSE
BW25113_1254	yciB	0.0671296	FALSE	TRUE	FALSE
BW25113_1255	yciC	0.115772	FALSE	TRUE	FALSE
BW25113_1256	ompW	0.230019	FALSE	TRUE	FALSE
BW25113_1257	yciE	0.036855	FALSE	TRUE	FALSE
BW25113_1258	yciF	0.117207	FALSE	TRUE	FALSE
BW25113_1259	yciG	0.0347222	FALSE	TRUE	FALSE
BW25113_1260	trpA	0.0973725	FALSE	TRUE	FALSE
BW25113_1261	trpB	0.083682	FALSE	TRUE	FALSE
BW25113_1262	trpC	0.0990826	FALSE	TRUE	FALSE
BW25113_1263	trpD	0.0649452	FALSE	TRUE	FALSE
BW25113_1264	trpE	0.0711431	FALSE	TRUE	FALSE
BW25113_1265	trpL	0.0810811	FALSE	TRUE	FALSE
BW25113_1266	yciV	0.0963173	FALSE	TRUE	FALSE
BW25113_1267	yciO	0.0945674	FALSE	TRUE	FALSE
BW25113_1268	yciQ	0.188406	FALSE	TRUE	FALSE
BW25113_1269	rluB	0.112536	FALSE	TRUE	FALSE
BW25113_1270	btuR	0.0972516	FALSE	TRUE	FALSE
BW25113_1271	yciK	0.090312	FALSE	TRUE	FALSE
BW25113_1272	sohB	0.108333	FALSE	TRUE	FALSE
BW25113_1273	yciN	0.0990099	FALSE	TRUE	FALSE
BW25113_1274	topA	0.00625	TRUE	FALSE	FALSE
BW25113_1275	cysB	0.151088	FALSE	TRUE	FALSE
BW25113_1276	acnA	0.0709617	FALSE	TRUE	FALSE
BW25113_1277	ribA	0	TRUE	FALSE	FALSE
BW25113_1278	pgpB	0.0538336	FALSE	TRUE	FALSE
BW25113_1279	yciS	0.0562249	FALSE	TRUE	FALSE
BW25113_1280	yciM	0.0117521	TRUE	FALSE	FALSE
BW25113_1281	pyrF	0.0726351	FALSE	TRUE	FALSE
BW25113_1282	yciH	0.190114	FALSE	TRUE	FALSE
BW25113_1283	osmB	0.361582	FALSE	TRUE	FALSE
BW25113_1284	yciT	0.0733333	FALSE	TRUE	FALSE
BW25113_1285	gmr	0.0679245	FALSE	TRUE	FALSE
BW25113_1286	rnb	0.0593932	FALSE	TRUE	FALSE
BW25113_1287	yciW	0.0896018	FALSE	TRUE	FALSE
BW25113_1288	fabI	0	TRUE	FALSE	FALSE
BW25113_1289	ycjD	0.0669014	FALSE	TRUE	FALSE
BW25113_1290	sapF	0.0602782	FALSE	TRUE	FALSE
BW25113_1291	sapD	0.0691824	FALSE	TRUE	FALSE
BW25113_1292	sapC	0.0799439	FALSE	TRUE	FALSE
BW25113_1293	sapB	0.0762274	FALSE	TRUE	FALSE
BW25113_1294	sapA	0.0737082	FALSE	TRUE	FALSE
BW25113_1295	ymjA	0.0959596	FALSE	TRUE	FALSE
BW25113_1296	puuP	0.0774775	FALSE	TRUE	FALSE
BW25113_1297	puuA	0.0949868	FALSE	TRUE	FALSE
BW25113_1298	puuD	0.115824	FALSE	TRUE	FALSE
BW25113_1299	puuR	0.160714	FALSE	TRUE	FALSE
BW25113_1300	puuC	0.0738255	FALSE	TRUE	FALSE
BW25113_1301	puuB	0.0878049	FALSE	TRUE	FALSE
BW25113_1302	puuE	0.0690335	FALSE	TRUE	FALSE
BW25113_1303	pspF	0.0816327	FALSE	TRUE	FALSE
BW25113_1304	pspA	0.0633147	FALSE	TRUE	FALSE
BW25113_1305	pspB	0.0718232	FALSE	TRUE	FALSE
BW25113_1306	pspC	0.0902778	FALSE	TRUE	FALSE
BW25113_1307	pspD	0.0898876	FALSE	TRUE	FALSE
BW25113_1308	pspE	0.237154	FALSE	TRUE	FALSE
BW25113_1309	ycjM	0.109375	FALSE	TRUE	FALSE
BW25113_1310	ycjN	0.0917874	FALSE	TRUE	FALSE
BW25113_1311	ycjO	0.0665722	FALSE	TRUE	FALSE
BW25113_1312	ycjP	0.0785185	FALSE	TRUE	FALSE
BW25113_1313	ycjQ	0.054567	FALSE	TRUE	FALSE
BW25113_1314	ycjR	0.07109	FALSE	TRUE	FALSE
BW25113_1315	ycjS	0.070922	FALSE	TRUE	FALSE
BW25113_1316	ycjT	0.0715859	FALSE	TRUE	FALSE
BW25113_1317	ycjU	0.0700758	FALSE	TRUE	FALSE
BW25113_1319	ompG	0.217631	FALSE	TRUE	FALSE
BW25113_1320	ycjW	0.113608	FALSE	TRUE	FALSE
BW25113_1321	ycjX	0.0857143	FALSE	TRUE	FALSE
BW25113_1322	ycjF	0.0823529	FALSE	TRUE	FALSE
BW25113_1323	tyrR	0.0696921	FALSE	TRUE	FALSE
BW25113_1324	tpx	0.0835381	FALSE	TRUE	FALSE
BW25113_1325	ycjG	0.0723514	FALSE	TRUE	FALSE
BW25113_1326	mpaA	0.0888889	FALSE	TRUE	FALSE
BW25113_1327	ycjY	0.150611	FALSE	TRUE	FALSE
BW25113_1328	pgrR	0.143056	FALSE	TRUE	FALSE
BW25113_1329	mppA	0.129257	FALSE	TRUE	FALSE
BW25113_1330	ynaI	0.125908	FALSE	TRUE	FALSE
BW25113_1331	insH1	0.268712	FALSE	TRUE	FALSE
BW25113_1332	ynaJ	0.115385	FALSE	TRUE	FALSE
BW25113_1333	uspE	0.0814717	FALSE	TRUE	FALSE
BW25113_1334	fnr	0.0679934	FALSE	TRUE	FALSE
BW25113_1335	ogt	0.0772947	FALSE	TRUE	FALSE
BW25113_1336	abgT	0.0662306	FALSE	TRUE	FALSE
BW25113_1337	abgB	0.0794473	FALSE	TRUE	FALSE
BW25113_1338	abgA	0.107722	FALSE	TRUE	FALSE
BW25113_1339	abgR	0.0877915	FALSE	TRUE	FALSE
BW25113_1340	smrA	0.0663717	FALSE	TRUE	FALSE
BW25113_1341	ydaM	0.08308	FALSE	TRUE	FALSE
BW25113_1342	ydaN	0.0926396	FALSE	TRUE	FALSE
BW25113_1343	dbpA	0.06	FALSE	TRUE	FALSE
BW25113_1344	ttcA	0.0893333	FALSE	TRUE	FALSE
BW25113_1345	intR	0.106061	FALSE	TRUE	FALSE
BW25113_1346	ydaQ	0.172414	FALSE	TRUE	FALSE
BW25113_1347	rcbA	0.0119048	TRUE	FALSE	FALSE
BW25113_1348	ralR	0.0764331	FALSE	TRUE	FALSE
BW25113_1349	recT	0.137346	FALSE	TRUE	FALSE
BW25113_1350	recE	0.0672753	FALSE	TRUE	FALSE
BW25113_1351	racC	0.0495495	FALSE	TRUE	FALSE
BW25113_1352	kilR	0.0168539	TRUE	FALSE	FALSE
BW25113_1353	sieB	0.0610687	FALSE	TRUE	FALSE
BW25113_1355	ydaG	0.146789	FALSE	TRUE	FALSE
BW25113_1356	racR	0.00261097	TRUE	FALSE	FALSE
BW25113_1357	ydaS	0.100418	FALSE	TRUE	FALSE
BW25113_1358	ydaT	0.0766962	FALSE	TRUE	FALSE
BW25113_1359	ydaU	0.0610465	FALSE	TRUE	FALSE
BW25113_1360	ydaV	0.0801336	FALSE	TRUE	FALSE
BW25113_1361	ydaW	0.055	FALSE	TRUE	FALSE
BW25113_1362	rzpR	0.157303	FALSE	TRUE	FALSE
BW25113_1363	trkG	0.0556507	FALSE	TRUE	FALSE
BW25113_1365	ynaK	0.25	FALSE	TRUE	FALSE
BW25113_1366	ydaY	0.118457	FALSE	TRUE	FALSE
BW25113_1368	tmpR	0.0963855	FALSE	TRUE	FALSE
BW25113_1370	insH1	0.0904459	FALSE	TRUE	FALSE
BW25113_1372	stfR	0.0713489	FALSE	TRUE	FALSE
BW25113_1373	tfaR	0.15368	FALSE	TRUE	FALSE
BW25113_1374	pinR	0.171247	FALSE	TRUE	FALSE
BW25113_1375	ynaE	0.244681	FALSE	TRUE	FALSE
BW25113_1376	uspF	0.163324	FALSE	TRUE	FALSE
BW25113_1377	ompN	0.13326	FALSE	TRUE	FALSE
BW25113_1378	pfo	0.0691244	FALSE	TRUE	FALSE
BW25113_1379	hslJ	0.0943953	FALSE	TRUE	FALSE
BW25113_1380	ldhA	0.0883838	FALSE	TRUE	FALSE
BW25113_1381	ydbH	0.0899621	FALSE	TRUE	FALSE
BW25113_1382	ynbE	0.193333	FALSE	TRUE	FALSE
BW25113_1383	ydbL	0.18251	FALSE	TRUE	FALSE
BW25113_1384	feaR	0.110193	FALSE	TRUE	FALSE
BW25113_1385	feaB	0.0725	FALSE	TRUE	FALSE
BW25113_1386	tynA	0.071978	FALSE	TRUE	FALSE
BW25113_1387	paaZ	0.0634921	FALSE	TRUE	FALSE
BW25113_1388	paaA	0.0887097	FALSE	TRUE	FALSE
BW25113_1389	paaB	0.0301724	FALSE	FALSE	TRUE
BW25113_1390	paaC	0.0751252	FALSE	TRUE	FALSE
BW25113_1391	paaD	0.105	FALSE	TRUE	FALSE
BW25113_1392	paaE	0.0606768	FALSE	TRUE	FALSE
BW25113_1393	paaF	0.0633117	FALSE	TRUE	FALSE
BW25113_1394	paaG	0.0774092	FALSE	TRUE	FALSE
BW25113_1395	paaH	0.0786713	FALSE	TRUE	FALSE
BW25113_1396	paaI	0.079646	FALSE	TRUE	FALSE
BW25113_1397	paaJ	0.0828157	FALSE	TRUE	FALSE
BW25113_1398	paaK	0.0674905	FALSE	TRUE	FALSE
BW25113_1399	paaX	0.0538765	FALSE	TRUE	FALSE
BW25113_1400	paaY	0.12685	FALSE	TRUE	FALSE
BW25113_1402	insD1	0.254821	FALSE	TRUE	FALSE
BW25113_1403	insC1	0.207483	FALSE	TRUE	FALSE
BW25113_1404	insI1	0.18872	FALSE	TRUE	FALSE
BW25113_1406	ydbC	0.105951	FALSE	TRUE	FALSE
BW25113_1407	ydbD	0.118029	FALSE	TRUE	FALSE
BW25113_1408	ynbA	0.144033	FALSE	TRUE	FALSE
BW25113_1409	ynbB	0.0723227	FALSE	TRUE	FALSE
BW25113_1410	ynbC	0.0901989	FALSE	TRUE	FALSE
BW25113_1411	ynbD	0.0705314	FALSE	TRUE	FALSE
BW25113_1412	azoR	0.0576132	FALSE	TRUE	FALSE
BW25113_1413	hrpA	0.0621198	FALSE	TRUE	FALSE
BW25113_1414	ydcF	0.0904836	FALSE	TRUE	FALSE
BW25113_1415	aldA	0.0685764	FALSE	TRUE	FALSE
BW25113_1418	cybB	0.112941	FALSE	TRUE	FALSE
BW25113_1419	ydcA	0.0785714	FALSE	TRUE	FALSE
BW25113_1420	mokB	0.117647	FALSE	TRUE	FALSE
BW25113_1421	trg	0.0883473	FALSE	TRUE	FALSE
BW25113_1422	ydcI	0.0918919	FALSE	TRUE	FALSE
BW25113_1423	ydcJ	0.0687732	FALSE	TRUE	FALSE
BW25113_1424	opgD	0.0904977	FALSE	TRUE	FALSE
BW25113_1426	ydcH	0.0773481	FALSE	TRUE	FALSE
BW25113_1427	rimL	0.0810185	FALSE	TRUE	FALSE
BW25113_1428	ydcK	0.0802548	FALSE	TRUE	FALSE
BW25113_1429	tehA	0.0930818	FALSE	TRUE	FALSE
BW25113_1430	tehB	0.134454	FALSE	TRUE	FALSE
BW25113_1431	ydcL	0.122905	FALSE	TRUE	FALSE
BW25113_1432	insQ	0.082519	FALSE	TRUE	FALSE
BW25113_1433	ydcO	0.0753715	FALSE	TRUE	FALSE
BW25113_1434	ydcN	0.109049	FALSE	TRUE	FALSE
BW25113_1435	ydcP	0.0847134	FALSE	TRUE	FALSE
BW25113_1436	yncJ	0.0702703	FALSE	TRUE	FALSE
BW25113_1438	hicB	0.0537313	FALSE	TRUE	FALSE
BW25113_1439	ydcR	0.0763088	FALSE	TRUE	FALSE
BW25113_1440	ydcS	0.0893246	FALSE	TRUE	FALSE
BW25113_1441	ydcT	0.0554187	FALSE	TRUE	FALSE
BW25113_1442	ydcU	0.0530504	FALSE	TRUE	FALSE
BW25113_1443	ydcV	0.0392465	FALSE	TRUE	FALSE
BW25113_1444	patD	0.0718668	FALSE	TRUE	FALSE
BW25113_1445	ydcX	0.0571429	FALSE	TRUE	FALSE
BW25113_1446	ydcY	0.12234	FALSE	TRUE	FALSE
BW25113_1447	ydcZ	0.0861111	FALSE	TRUE	FALSE
BW25113_1448	mnaT	0.0695444	FALSE	TRUE	FALSE
BW25113_1449	curA	0.105769	FALSE	TRUE	FALSE
BW25113_1450	mcbR	0.157303	FALSE	TRUE	FALSE
BW25113_1451	yncD	0.103981	FALSE	TRUE	FALSE
BW25113_1452	yncE	0.107059	FALSE	TRUE	FALSE
BW25113_1453	ansP	0.0925	FALSE	TRUE	FALSE
BW25113_1454	yncG	0.127016	FALSE	TRUE	FALSE
BW25113_1455	yncH	0.00584795	TRUE	FALSE	FALSE
BW25113_1456	rhsE	0.162477	FALSE	TRUE	FALSE
BW25113_1457	ydcD	0.00775194	TRUE	FALSE	FALSE
BW25113_1459	yncI	0.0485782	FALSE	TRUE	FALSE
BW25113_1460	ydcC	0.15697	FALSE	TRUE	FALSE
BW25113_1461	pptA	0.170213	FALSE	TRUE	FALSE
BW25113_1462	yddH	0.0921053	FALSE	TRUE	FALSE
BW25113_1463	nhoA	0.0589971	FALSE	TRUE	FALSE
BW25113_1464	yddE	0.0726257	FALSE	TRUE	FALSE
BW25113_1465	narV	0.0899083	FALSE	TRUE	FALSE
BW25113_1466	narW	0.0770609	FALSE	TRUE	FALSE
BW25113_1467	narY	0.0679062	FALSE	TRUE	FALSE
BW25113_1468	narZ	0.0725025	FALSE	TRUE	FALSE
BW25113_1469	narU	0.0898473	FALSE	TRUE	FALSE
BW25113_1471	yddK	0.00375587	TRUE	FALSE	FALSE
BW25113_1472	yddL	0.0222222	TRUE	FALSE	FALSE
BW25113_1473	yddG	0.172805	FALSE	TRUE	FALSE
BW25113_1474	fdnG	0.0733607	FALSE	TRUE	FALSE
BW25113_1475	fdnH	0.077574	FALSE	TRUE	FALSE
BW25113_1476	fdnI	0.0648855	FALSE	TRUE	FALSE
BW25113_1477	yddM	0.0873362	FALSE	TRUE	FALSE
BW25113_1478	adhP	0.0976514	FALSE	TRUE	FALSE
BW25113_1479	maeA	0.0933824	FALSE	TRUE	FALSE
BW25113_1480	sra	0.0892857	FALSE	TRUE	FALSE
BW25113_1481	bdm	0.321839	FALSE	TRUE	FALSE
BW25113_1482	osmC	0.0982659	FALSE	TRUE	FALSE
BW25113_1483	ddpF	0.0955585	FALSE	TRUE	FALSE
BW25113_1484	ddpD	0.0733249	FALSE	TRUE	FALSE
BW25113_1485	ddpC	0.0764951	FALSE	TRUE	FALSE
BW25113_1486	ddpB	0.0830281	FALSE	TRUE	FALSE
BW25113_1487	ddpA	0.0556003	FALSE	TRUE	FALSE
BW25113_1488	ddpX	0.0815451	FALSE	TRUE	FALSE
BW25113_1489	dosP	0.0713542	FALSE	TRUE	FALSE
BW25113_1490	dosC	0.158988	FALSE	TRUE	FALSE
BW25113_1491	yddW	0.0956439	FALSE	TRUE	FALSE
BW25113_1492	gadC	0.122764	FALSE	TRUE	FALSE
BW25113_1493	gadB	0.246209	FALSE	TRUE	FALSE
BW25113_1494	pqqL	0.125112	FALSE	TRUE	FALSE
BW25113_1495	yddB	0.159031	FALSE	TRUE	FALSE
BW25113_1496	yddA	0.167407	FALSE	TRUE	FALSE
BW25113_1497	ydeM	0.0452586	FALSE	TRUE	FALSE
BW25113_1498	ydeN	0.129176	FALSE	TRUE	FALSE
BW25113_1499	ydeO	0.0278689	FALSE	FALSE	TRUE
BW25113_1500	safA	0	TRUE	FALSE	FALSE
BW25113_1501	ydeP	0.0756579	FALSE	TRUE	FALSE
BW25113_1502	ydeQ	0.0777626	FALSE	TRUE	FALSE
BW25113_1503	ydeR	0.180693	FALSE	TRUE	FALSE
BW25113_1504	ydeS	0.129412	FALSE	TRUE	FALSE
BW25113_1505	ydeT	0.0905392	FALSE	TRUE	FALSE
BW25113_1506	yneL	0.104294	FALSE	TRUE	FALSE
BW25113_1507	hipA	0.0387158	FALSE	TRUE	FALSE
BW25113_1508	hipB	0	TRUE	FALSE	FALSE
BW25113_1511	lsrK	0.0501961	FALSE	TRUE	FALSE
BW25113_1512	lsrR	0.0445026	FALSE	TRUE	FALSE
BW25113_1513	lsrA	0.0439024	FALSE	TRUE	FALSE
BW25113_1514	lsrC	0.0812121	FALSE	TRUE	FALSE
BW25113_1515	lsrD	0.0628931	FALSE	TRUE	FALSE
BW25113_1516	lsrB	0.0744811	FALSE	TRUE	FALSE
BW25113_1517	lsrF	0.152422	FALSE	TRUE	FALSE
BW25113_1518	lsrG	0.0686695	FALSE	TRUE	FALSE
BW25113_1519	tam	0.0558292	FALSE	TRUE	FALSE
BW25113_1520	yneE	0.0668486	FALSE	TRUE	FALSE
BW25113_1521	uxaB	0.0671256	FALSE	TRUE	FALSE
BW25113_1522	yneF	0.0605263	FALSE	TRUE	FALSE
BW25113_1523	yneG	0.0486111	FALSE	TRUE	FALSE
BW25113_1524	glsB	0.0632571	FALSE	TRUE	FALSE
BW25113_1525	sad	0.0673854	FALSE	TRUE	FALSE
BW25113_1526	yneJ	0.0849858	FALSE	TRUE	FALSE
BW25113_1527	yneK	0.0693512	FALSE	TRUE	FALSE
BW25113_1528	ydeA	0.0996852	FALSE	TRUE	FALSE
BW25113_1529	marC	0.0730337	FALSE	TRUE	FALSE
BW25113_1530	marR	0.0859599	FALSE	TRUE	FALSE
BW25113_1531	marA	0.0584416	FALSE	TRUE	FALSE
BW25113_1532	marB	0.0847458	FALSE	TRUE	FALSE
BW25113_1533	eamA	0.0597222	FALSE	TRUE	FALSE
BW25113_1534	ydeE	0.112395	FALSE	TRUE	FALSE
BW25113_1535	dgcZ	0.237027	FALSE	TRUE	FALSE
BW25113_1536	ydeI	0.142857	FALSE	TRUE	FALSE
BW25113_1537	ydeJ	0.134293	FALSE	TRUE	FALSE
BW25113_1538	dcp	0.0915751	FALSE	TRUE	FALSE
BW25113_1539	ydfG	0.081803	FALSE	TRUE	FALSE
BW25113_1540	rspR	0.0526316	FALSE	TRUE	FALSE
BW25113_1541	ydfZ	0.0792683	FALSE	TRUE	FALSE
BW25113_1542	ydfI	0.0581694	FALSE	TRUE	FALSE
BW25113_1544	ydfK	0.175532	FALSE	TRUE	FALSE
BW25113_1545	pinQ	0.156448	FALSE	TRUE	FALSE
BW25113_1546	tfaQ	0.145022	FALSE	TRUE	FALSE
BW25113_1547	stfQ	0.0687419	FALSE	TRUE	FALSE
BW25113_1548	nohQ	0.0566038	FALSE	TRUE	FALSE
BW25113_1549	ydfO	0.00303951	TRUE	FALSE	FALSE
BW25113_1550	gnsB	0.0357143	FALSE	TRUE	FALSE
BW25113_1551	ynfN	0.0238095	TRUE	FALSE	FALSE
BW25113_1552	cspI	0.0175439	TRUE	FALSE	FALSE
BW25113_1553	rzpQ	0.055	FALSE	TRUE	FALSE
BW25113_1554	rrrQ	0.067757	FALSE	TRUE	FALSE
BW25113_1555	ydfR	0.032	FALSE	FALSE	TRUE
BW25113_1556	essQ	0.0574713	FALSE	TRUE	FALSE
BW25113_1557	cspB	0.212644	FALSE	TRUE	FALSE
BW25113_1558	cspF	0.210526	FALSE	TRUE	FALSE
BW25113_1559	quuQ	0.107794	FALSE	TRUE	FALSE
BW25113_1560	ydfU	0.0583333	FALSE	TRUE	FALSE
BW25113_1561	rem	0.0990099	FALSE	TRUE	FALSE
BW25113_1562	hokD	0.0952381	FALSE	TRUE	FALSE
BW25113_1563	relE	0.0818966	FALSE	TRUE	FALSE
BW25113_1564	relB	0	TRUE	FALSE	FALSE
BW25113_1565	ydfV	0.178862	FALSE	TRUE	FALSE
BW25113_1566	flxA	0.123596	FALSE	TRUE	FALSE
BW25113_1567	intK	0.0748299	FALSE	TRUE	FALSE
BW25113_1568	ydfX	0.0977778	FALSE	TRUE	FALSE
BW25113_1569	dicC	0.0432432	FALSE	TRUE	FALSE
BW25113_1570	dicA	0	TRUE	FALSE	FALSE
BW25113_1571	ydfA	0.0793651	FALSE	TRUE	FALSE
BW25113_1572	ydfB	0.0571429	FALSE	TRUE	FALSE
BW25113_1573	ydfC	0.0903955	FALSE	TRUE	FALSE
BW25113_1575	dicB	0.163399	FALSE	TRUE	FALSE
BW25113_1576	ydfD	0.175325	FALSE	TRUE	FALSE
BW25113_1577	ydfE	0.119086	FALSE	TRUE	FALSE
BW25113_1578	insD1	0.254054	FALSE	TRUE	FALSE
BW25113_1579	intQ	0.169181	FALSE	TRUE	FALSE
BW25113_1580	rspB	0.151961	FALSE	TRUE	FALSE
BW25113_1581	rspA	0.0688592	FALSE	TRUE	FALSE
BW25113_1582	ynfA	0.0874525	FALSE	TRUE	FALSE
BW25113_1583	ynfB	0.109489	FALSE	TRUE	FALSE
BW25113_1584	speG	0.2049	FALSE	TRUE	FALSE
BW25113_1585	ynfC	0.144112	FALSE	TRUE	FALSE
BW25113_1586	ynfD	0.117886	FALSE	TRUE	FALSE
BW25113_1587	ynfE	0.0746269	FALSE	TRUE	FALSE
BW25113_1588	ynfF	0.0716495	FALSE	TRUE	FALSE
BW25113_1589	ynfG	0.0665323	FALSE	TRUE	FALSE
BW25113_1590	ynfH	0.0788321	FALSE	TRUE	FALSE
BW25113_1591	dmsD	0.0709939	FALSE	TRUE	FALSE
BW25113_1592	clcB	0.0804369	FALSE	TRUE	FALSE
BW25113_1593	ynfK	0.0824373	FALSE	TRUE	FALSE
BW25113_1594	mlc	0.0706244	FALSE	TRUE	FALSE
BW25113_1595	ynfL	0.0628492	FALSE	TRUE	FALSE
BW25113_1596	ynfM	0.0756972	FALSE	TRUE	FALSE
BW25113_1597	asr	0.104418	FALSE	TRUE	FALSE
BW25113_1598	ydgD	0.0790274	FALSE	TRUE	FALSE
BW25113_1599	mdtI	0.094697	FALSE	TRUE	FALSE
BW25113_1600	mdtJ	0.204082	FALSE	TRUE	FALSE
BW25113_1601	tqsA	0.12304	FALSE	TRUE	FALSE
BW25113_1602	pntB	0.0718778	FALSE	TRUE	FALSE
BW25113_1603	pntA	0.0684597	FALSE	TRUE	FALSE
BW25113_1604	ydgH	0.0554822	FALSE	TRUE	FALSE
BW25113_1605	ydgI	0.0776874	FALSE	TRUE	FALSE
BW25113_1606	folM	0.0984456	FALSE	TRUE	FALSE
BW25113_1607	ydgC	0.0777778	FALSE	TRUE	FALSE
BW25113_1608	rstA	0.0763889	FALSE	TRUE	FALSE
BW25113_1609	rstB	0.0604607	FALSE	TRUE	FALSE
BW25113_1610	tus	0.0766129	FALSE	TRUE	FALSE
BW25113_1611	fumC	0.0658363	FALSE	TRUE	FALSE
BW25113_1612	fumA	0.0561031	FALSE	TRUE	FALSE
BW25113_1613	manA	0.0700637	FALSE	TRUE	FALSE
BW25113_1614	ydgA	0.0529363	FALSE	TRUE	FALSE
BW25113_1615	uidC	0.105523	FALSE	TRUE	FALSE
BW25113_1616	uidB	0.1	FALSE	TRUE	FALSE
BW25113_1617	uidA	0.0786207	FALSE	TRUE	FALSE
BW25113_1618	uidR	0.0613108	FALSE	TRUE	FALSE
BW25113_1619	hdhA	0.146104	FALSE	TRUE	FALSE
BW25113_1620	malI	0.0666667	FALSE	TRUE	FALSE
BW25113_1621	malX	0.0666667	FALSE	TRUE	FALSE
BW25113_1622	malY	0.0734824	FALSE	TRUE	FALSE
BW25113_1623	add	0.0685786	FALSE	TRUE	FALSE
BW25113_1624	ydgJ	0.0672269	FALSE	TRUE	FALSE
BW25113_1625	cnu	0.252874	FALSE	TRUE	FALSE
BW25113_1626	ydgK	0.240793	FALSE	TRUE	FALSE
BW25113_1627	rsxA	0.0858369	FALSE	TRUE	FALSE
BW25113_1628	rsxB	0.0860215	FALSE	TRUE	FALSE
BW25113_1629	rsxC	0.0758853	FALSE	TRUE	FALSE
BW25113_1630	rsxD	0.0753828	FALSE	TRUE	FALSE
BW25113_1631	rsxG	0.0583501	FALSE	TRUE	FALSE
BW25113_1632	rsxE	0.0752688	FALSE	TRUE	FALSE
BW25113_1633	nth	0.072549	FALSE	TRUE	FALSE
BW25113_1634	dtpA	0.0922693	FALSE	TRUE	FALSE
BW25113_1635	gstA	0.0720165	FALSE	TRUE	FALSE
BW25113_1636	pdxY	0.0780347	FALSE	TRUE	FALSE
BW25113_1637	tyrS	0	TRUE	FALSE	FALSE
BW25113_1638	pdxH	0	TRUE	FALSE	FALSE
BW25113_1639	mliC	0.0795455	FALSE	TRUE	FALSE
BW25113_1640	anmK	0.0900901	FALSE	TRUE	FALSE
BW25113_1641	slyB	0.151596	FALSE	TRUE	FALSE
BW25113_1642	slyA	0.0830946	FALSE	TRUE	FALSE
BW25113_1643	ydhI	0.0680628	FALSE	TRUE	FALSE
BW25113_1644	ydhJ	0.0625	FALSE	TRUE	FALSE
BW25113_1645	ydhK	0.0732464	FALSE	TRUE	FALSE
BW25113_1646	sodC	0.0550239	FALSE	TRUE	FALSE
BW25113_1647	ydhF	0.0848401	FALSE	TRUE	FALSE
BW25113_1648	ydhL	0.0416667	FALSE	TRUE	FALSE
BW25113_1649	nemR	0.104167	FALSE	TRUE	FALSE
BW25113_1650	nemA	0.0943182	FALSE	TRUE	FALSE
BW25113_1651	gloA	0.0914634	FALSE	TRUE	FALSE
BW25113_1652	rnt	0.00384615	TRUE	FALSE	FALSE
BW25113_1653	lhr	0.0682003	FALSE	TRUE	FALSE
BW25113_1654	grxD	0.0928571	FALSE	TRUE	FALSE
BW25113_1655	mepH	0.0626911	FALSE	TRUE	FALSE
BW25113_1656	sodB	0.113734	FALSE	TRUE	FALSE
BW25113_1657	ydhP	0.0673077	FALSE	TRUE	FALSE
BW25113_1658	purR	0.0681265	FALSE	TRUE	FALSE
BW25113_1659	ydhB	0.0535475	FALSE	TRUE	FALSE
BW25113_1660	ydhC	0.0721649	FALSE	TRUE	FALSE
BW25113_1661	cfa	0.115092	FALSE	TRUE	FALSE
BW25113_1662	ribC	0.00389105	TRUE	FALSE	FALSE
BW25113_1663	mdtK	0.0854545	FALSE	TRUE	FALSE
BW25113_1664	ydhQ	0.082423	FALSE	TRUE	FALSE
BW25113_1665	valV	0	TRUE	FALSE	FALSE
BW25113_1666	valW	0.0793651	FALSE	TRUE	FALSE
BW25113_1667	ydhR	0.0325203	FALSE	FALSE	TRUE
BW25113_1668	ydhS	0.0645914	FALSE	TRUE	FALSE
BW25113_1669	ydhT	0.0599078	FALSE	TRUE	FALSE
BW25113_1670	ydhU	0.0761905	FALSE	TRUE	FALSE
BW25113_1671	ydhX	0.0614525	FALSE	TRUE	FALSE
BW25113_1672	ydhW	0.0673077	FALSE	TRUE	FALSE
BW25113_1673	ydhV	0.0932858	FALSE	TRUE	FALSE
BW25113_1674	ydhY	0.186879	FALSE	TRUE	FALSE
BW25113_1675	ydhZ	0.285714	FALSE	TRUE	FALSE
BW25113_1676	pykF	0.0698497	FALSE	TRUE	FALSE
BW25113_1677	lpp	0.078534	FALSE	TRUE	FALSE
BW25113_1678	ldtE	0.0819876	FALSE	TRUE	FALSE
BW25113_1679	sufE	0.107463	FALSE	TRUE	FALSE
BW25113_1680	sufS	0.0972364	FALSE	TRUE	FALSE
BW25113_1681	sufD	0.0903733	FALSE	TRUE	FALSE
BW25113_1682	sufC	0.066778	FALSE	TRUE	FALSE
BW25113_1683	sufB	0.0822148	FALSE	TRUE	FALSE
BW25113_1684	sufA	0.0976431	FALSE	TRUE	FALSE
BW25113_1685	ydiH	0.0522876	FALSE	TRUE	FALSE
BW25113_1686	menI	0.0729483	FALSE	TRUE	FALSE
BW25113_1687	ydiJ	0.0711075	FALSE	TRUE	FALSE
BW25113_1688	ydiK	0.0987654	FALSE	TRUE	FALSE
BW25113_1689	ydiL	0.170732	FALSE	TRUE	FALSE
BW25113_1690	ydiM	0.194245	FALSE	TRUE	FALSE
BW25113_1691	ydiN	0.127219	FALSE	TRUE	FALSE
BW25113_1692	ydiB	0.123741	FALSE	TRUE	FALSE
BW25113_1693	aroD	0.091954	FALSE	TRUE	FALSE
BW25113_1694	ydiF	0.143975	FALSE	TRUE	FALSE
BW25113_1695	ydiO	0.0759219	FALSE	TRUE	FALSE
BW25113_1696	ydiP	0.0986301	FALSE	TRUE	FALSE
BW25113_1697	ydiQ	0.0815661	FALSE	TRUE	FALSE
BW25113_1698	ydiR	0.0544489	FALSE	TRUE	FALSE
BW25113_1699	ydiS	0.0532946	FALSE	TRUE	FALSE
BW25113_1700	ydiT	0.0677966	FALSE	TRUE	FALSE
BW25113_1701	fadK	0.0970432	FALSE	TRUE	FALSE
BW25113_1702	ppsA	0.0808399	FALSE	TRUE	FALSE
BW25113_1703	ppsR	0.0913174	FALSE	TRUE	FALSE
BW25113_1704	aroH	0.0500596	FALSE	TRUE	FALSE
BW25113_1705	ydiE	0.025974	FALSE	FALSE	TRUE
BW25113_1706	ydiU	0.0469157	FALSE	TRUE	FALSE
BW25113_1707	ydiV	0.101399	FALSE	TRUE	FALSE
BW25113_1708	nlpC	0.10992	FALSE	TRUE	FALSE
BW25113_1709	btuD	0.0666667	FALSE	TRUE	FALSE
BW25113_1710	btuE	0.0588235	FALSE	TRUE	FALSE
BW25113_1711	btuC	0.0726115	FALSE	TRUE	FALSE
BW25113_1712	ihfA	0.0333333	FALSE	TRUE	FALSE
BW25113_1713	pheT	0	TRUE	FALSE	FALSE
BW25113_1714	pheS	0	TRUE	FALSE	FALSE
BW25113_1715	pheM	0	TRUE	FALSE	FALSE
BW25113_1716	rplT	0.00348432	TRUE	FALSE	FALSE
BW25113_1717	rpmI	0.00625	TRUE	FALSE	FALSE
BW25113_1718	infC	0	TRUE	FALSE	FALSE
BW25113_1719	thrS	0.000647249	TRUE	FALSE	FALSE
BW25113_1722	ydiY	0.139573	FALSE	TRUE	FALSE
BW25113_1723	pfkB	0.0712366	FALSE	TRUE	FALSE
BW25113_1724	ydiZ	0.0386266	FALSE	TRUE	FALSE
BW25113_1725	yniA	0.0725689	FALSE	TRUE	FALSE
BW25113_1726	yniB	0.099768	FALSE	TRUE	FALSE
BW25113_1727	yniC	0.0912477	FALSE	TRUE	FALSE
BW25113_1728	ydjM	0.124736	FALSE	TRUE	FALSE
BW25113_1729	ydjN	0.142729	FALSE	TRUE	FALSE
BW25113_1730	ydjO	0.0729814	FALSE	TRUE	FALSE
BW25113_1731	cedA	0.158974	FALSE	TRUE	FALSE
BW25113_1732	katE	0.058011	FALSE	TRUE	FALSE
BW25113_1733	chbG	0.085	FALSE	TRUE	FALSE
BW25113_1734	chbF	0.160665	FALSE	TRUE	FALSE
BW25113_1735	chbR	0.117037	FALSE	TRUE	FALSE
BW25113_1736	chbA	0.131673	FALSE	TRUE	FALSE
BW25113_1737	chbC	0.126722	FALSE	TRUE	FALSE
BW25113_1738	chbB	0.116732	FALSE	TRUE	FALSE
BW25113_1739	osmE	0.157509	FALSE	TRUE	FALSE
BW25113_1740	nadE	0.0060241	TRUE	FALSE	FALSE
BW25113_1741	cho	0.0744382	FALSE	TRUE	FALSE
BW25113_1742	ves	0.0497835	FALSE	TRUE	FALSE
BW25113_1743	spy	0.115385	FALSE	TRUE	FALSE
BW25113_1744	astE	0.0746461	FALSE	TRUE	FALSE
BW25113_1745	astB	0.0548327	FALSE	TRUE	FALSE
BW25113_1746	astD	0.0700422	FALSE	TRUE	FALSE
BW25113_1747	astA	0.0615199	FALSE	TRUE	FALSE
BW25113_1748	astC	0.0931423	FALSE	TRUE	FALSE
BW25113_1749	xthA	0.064915	FALSE	TRUE	FALSE
BW25113_1750	ydjX	0.161687	FALSE	TRUE	FALSE
BW25113_1751	ydjY	0.0772059	FALSE	TRUE	FALSE
BW25113_1752	ydjZ	0.068662	FALSE	TRUE	FALSE
BW25113_1753	ynjA	0.0634921	FALSE	TRUE	FALSE
BW25113_1754	ynjB	0.0641711	FALSE	TRUE	FALSE
BW25113_1755	ynjC	0.0861789	FALSE	TRUE	FALSE
BW25113_1756	ynjD	0.0839695	FALSE	TRUE	FALSE
BW25113_1757	ynjE	0.0820611	FALSE	TRUE	FALSE
BW25113_1758	ynjF	0.056338	FALSE	TRUE	FALSE
BW25113_1759	nudG	0.0823171	FALSE	TRUE	FALSE
BW25113_1760	ynjH	0.150685	FALSE	TRUE	FALSE
BW25113_1761	gdhA	0.0743494	FALSE	TRUE	FALSE
BW25113_1762	ynjI	0.154862	FALSE	TRUE	FALSE
BW25113_1763	topB	0.0636943	FALSE	TRUE	FALSE
BW25113_1764	selD	0.0849282	FALSE	TRUE	FALSE
BW25113_1765	ydjA	0.0859729	FALSE	TRUE	FALSE
BW25113_1766	sppA	0.0928043	FALSE	TRUE	FALSE
BW25113_1767	ansA	0.0809816	FALSE	TRUE	FALSE
BW25113_1768	pncA	0.134241	FALSE	TRUE	FALSE
BW25113_1769	ydjE	0.137741	FALSE	TRUE	FALSE
BW25113_1770	ydjF	0.155993	FALSE	TRUE	FALSE
BW25113_1771	ydjG	0.0878981	FALSE	TRUE	FALSE
BW25113_1772	ydjH	0.126316	FALSE	TRUE	FALSE
BW25113_1773	ydjI	0.129657	FALSE	TRUE	FALSE
BW25113_1774	ydjJ	0.151914	FALSE	TRUE	FALSE
BW25113_1775	ydjK	0.13587	FALSE	TRUE	FALSE
BW25113_1776	ydjL	0.0579374	FALSE	TRUE	FALSE
BW25113_1777	yeaC	0.086758	FALSE	TRUE	FALSE
BW25113_1778	msrB	0.10241	FALSE	TRUE	FALSE
BW25113_1779	gapA	0	TRUE	FALSE	FALSE
BW25113_1780	yeaD	0.0592384	FALSE	TRUE	FALSE
BW25113_1781	yeaE	0.0569343	FALSE	TRUE	FALSE
BW25113_1782	mipA	0.138564	FALSE	TRUE	FALSE
BW25113_1783	yeaG	0.0684312	FALSE	TRUE	FALSE
BW25113_1784	yeaH	0.0924125	FALSE	TRUE	FALSE
BW25113_1785	yeaI	0.0642978	FALSE	TRUE	FALSE
BW25113_1786	yeaJ	0.208718	FALSE	TRUE	FALSE
BW25113_1787	yeaK	0.118812	FALSE	TRUE	FALSE
BW25113_1788	yoaI	0.0941176	FALSE	TRUE	FALSE
BW25113_1789	yeaL	0.086351	FALSE	TRUE	FALSE
BW25113_1790	yeaM	0.0911854	FALSE	TRUE	FALSE
BW25113_1791	yeaN	0.0835095	FALSE	TRUE	FALSE
BW25113_1792	yeaO	0.0857143	FALSE	TRUE	FALSE
BW25113_1793	yoaF	0.0731707	FALSE	TRUE	FALSE
BW25113_1794	yeaP	0.138686	FALSE	TRUE	FALSE
BW25113_1795	yeaQ	0.169154	FALSE	TRUE	FALSE
BW25113_1796	yoaG	0.142857	FALSE	TRUE	FALSE
BW25113_1797	yeaR	0.163194	FALSE	TRUE	FALSE
BW25113_1798	leuE	0.122807	FALSE	TRUE	FALSE
BW25113_1799	dmlR	0.135135	FALSE	TRUE	FALSE
BW25113_1800	dmlA	0.062069	FALSE	TRUE	FALSE
BW25113_1801	yeaV	0.0768566	FALSE	TRUE	FALSE
BW25113_1802	yeaW	0.0577137	FALSE	TRUE	FALSE
BW25113_1803	yeaX	0.0697674	FALSE	TRUE	FALSE
BW25113_1804	rnd	0.0542035	FALSE	TRUE	FALSE
BW25113_1805	fadD	0.0918519	FALSE	TRUE	FALSE
BW25113_1806	yeaY	0.0815451	FALSE	TRUE	FALSE
BW25113_1807	tsaB	0.00179211	TRUE	FALSE	FALSE
BW25113_1808	yoaA	0.0837148	FALSE	TRUE	FALSE
BW25113_1809	yoaB	0.274368	FALSE	TRUE	FALSE
BW25113_1810	yoaC	0.2125	FALSE	TRUE	FALSE
BW25113_1811	yoaH	0.194444	FALSE	TRUE	FALSE
BW25113_1812	pabB	0.0724771	FALSE	TRUE	FALSE
BW25113_1813	nudL	0.0860215	FALSE	TRUE	FALSE
BW25113_1814	sdaA	0.111619	FALSE	TRUE	FALSE
BW25113_1815	yoaD	0.0710383	FALSE	TRUE	FALSE
BW25113_1816	yoaE	0.0801925	FALSE	TRUE	FALSE
BW25113_1817	manX	0.0989717	FALSE	TRUE	FALSE
BW25113_1818	manY	0.115445	FALSE	TRUE	FALSE
BW25113_1819	manZ	0.0997067	FALSE	TRUE	FALSE
BW25113_1820	yobD	0.0894309	FALSE	TRUE	FALSE
BW25113_1821	mntP	0.0637363	FALSE	TRUE	FALSE
BW25113_1822	rlmA	0.0601852	FALSE	TRUE	FALSE
BW25113_1823	cspC	0.261905	FALSE	TRUE	FALSE
BW25113_1824	yobF	0.396552	FALSE	TRUE	FALSE
BW25113_1825	yebO	0.219828	FALSE	TRUE	FALSE
BW25113_1826	mgrB	0.103448	FALSE	TRUE	FALSE
BW25113_1827	kdgR	0.104101	FALSE	TRUE	FALSE
BW25113_1828	yebQ	0.0763636	FALSE	TRUE	FALSE
BW25113_1829	htpX	0.0694051	FALSE	TRUE	FALSE
BW25113_1830	prc	0.102986	FALSE	TRUE	FALSE
BW25113_1831	proQ	0.0944742	FALSE	TRUE	FALSE
BW25113_1832	msrC	0.1125	FALSE	TRUE	FALSE
BW25113_1833	yebS	0.100195	FALSE	TRUE	FALSE
BW25113_1834	yebT	0.103416	FALSE	TRUE	FALSE
BW25113_1835	rsmF	0.0694444	FALSE	TRUE	FALSE
BW25113_1836	yebV	0.0680628	FALSE	TRUE	FALSE
BW25113_1837	yebW	0.0714286	FALSE	TRUE	FALSE
BW25113_1838	pphA	0.0664137	FALSE	TRUE	FALSE
BW25113_1839	yebY	0.0875912	FALSE	TRUE	FALSE
BW25113_1840	yebZ	0.104435	FALSE	TRUE	FALSE
BW25113_1841	yobA	0.0730897	FALSE	TRUE	FALSE
BW25113_1842	holE	0.0972973	FALSE	TRUE	FALSE
BW25113_1843	yobB	0.100569	FALSE	TRUE	FALSE
BW25113_1844	exoX	0.112994	FALSE	TRUE	FALSE
BW25113_1845	ptrB	0.0824742	FALSE	TRUE	FALSE
BW25113_1846	yebE	0.094697	FALSE	TRUE	FALSE
BW25113_1847	yebF	0.097561	FALSE	TRUE	FALSE
BW25113_1848	yebG	0.0729614	FALSE	TRUE	FALSE
BW25113_1849	purT	0.0761905	FALSE	TRUE	FALSE
BW25113_1850	eda	0.0856031	FALSE	TRUE	FALSE
BW25113_1851	edd	0.0951724	FALSE	TRUE	FALSE
BW25113_1852	zwf	0.0338409	FALSE	TRUE	FALSE
BW25113_1853	yebK	0.0890805	FALSE	TRUE	FALSE
BW25113_1854	pykA	0.0848485	FALSE	TRUE	FALSE
BW25113_1855	lpxM	0	TRUE	FALSE	FALSE
BW25113_1856	mepM	0.0982059	FALSE	TRUE	FALSE
BW25113_1857	znuA	0.0896921	FALSE	TRUE	FALSE
BW25113_1858	znuC	0.105611	FALSE	TRUE	FALSE
BW25113_1859	znuB	0.0952381	FALSE	TRUE	FALSE
BW25113_1860	ruvB	0.0469716	FALSE	TRUE	FALSE
BW25113_1861	ruvA	0.0510204	FALSE	TRUE	FALSE
BW25113_1862	yebB	0.10559	FALSE	TRUE	FALSE
BW25113_1863	ruvC	0.0598086	FALSE	TRUE	FALSE
BW25113_1864	yebC	0.104553	FALSE	TRUE	FALSE
BW25113_1865	nudB	0.0606061	FALSE	TRUE	FALSE
BW25113_1866	aspS	0	TRUE	FALSE	FALSE
BW25113_1867	yecD	0.116484	FALSE	TRUE	FALSE
BW25113_1868	yecE	0.114155	FALSE	TRUE	FALSE
BW25113_1869	yecN	0.119497	FALSE	TRUE	FALSE
BW25113_1870	cmoA	0.0755034	FALSE	TRUE	FALSE
BW25113_1871	cmoB	0.104113	FALSE	TRUE	FALSE
BW25113_1872	torZ	0.0679012	FALSE	TRUE	FALSE
BW25113_1873	torY	0.116913	FALSE	TRUE	FALSE
BW25113_1874	cutC	0.0918197	FALSE	TRUE	FALSE
BW25113_1875	yecM	0.0857143	FALSE	TRUE	FALSE
BW25113_1876	argS	0	TRUE	FALSE	FALSE
BW25113_1877	yecT	0.236641	FALSE	TRUE	FALSE
BW25113_1878	flhE	0.196825	FALSE	TRUE	FALSE
BW25113_1879	flhA	0.0642643	FALSE	TRUE	FALSE
BW25113_1880	flhB	0.0694897	FALSE	TRUE	FALSE
BW25113_1881	cheZ	0.0928433	FALSE	TRUE	FALSE
BW25113_1882	cheY	0.0448718	FALSE	TRUE	FALSE
BW25113_1883	cheB	0.077381	FALSE	TRUE	FALSE
BW25113_1884	cheR	0.0638607	FALSE	TRUE	FALSE
BW25113_1885	tap	0.0631825	FALSE	TRUE	FALSE
BW25113_1886	tar	0.0857143	FALSE	TRUE	FALSE
BW25113_1887	cheW	0.133663	FALSE	TRUE	FALSE
BW25113_1888	cheA	0.0781945	FALSE	TRUE	FALSE
BW25113_1889	motB	0.0942127	FALSE	TRUE	FALSE
BW25113_1890	motA	0.0505618	FALSE	TRUE	FALSE
BW25113_1891	flhC	0.0817204	FALSE	TRUE	FALSE
BW25113_1892	flhD	0.0818505	FALSE	TRUE	FALSE
BW25113_1895	uspC	0.173913	FALSE	TRUE	FALSE
BW25113_1896	otsA	0.0981595	FALSE	TRUE	FALSE
BW25113_1897	otsB	0.110764	FALSE	TRUE	FALSE
BW25113_1900	araG	0.0667766	FALSE	TRUE	FALSE
BW25113_1901	araF	0.0530303	FALSE	TRUE	FALSE
BW25113_1902	ftnB	0.0990099	FALSE	TRUE	FALSE
BW25113_1904	yecR	0.103846	FALSE	TRUE	FALSE
BW25113_1905	ftnA	0.27	FALSE	TRUE	FALSE
BW25113_1906	yecH	0.03125	FALSE	FALSE	TRUE
BW25113_1907	tyrP	0.0701031	FALSE	TRUE	FALSE
BW25113_1908	yecA	0.082397	FALSE	TRUE	FALSE
BW25113_1909	leuZ	0	TRUE	FALSE	FALSE
BW25113_1910	cysT	0	TRUE	FALSE	FALSE
BW25113_1911	glyW	0.016129	TRUE	FALSE	FALSE
BW25113_1912	pgsA	0	TRUE	FALSE	FALSE
BW25113_1913	uvrC	0.0913429	FALSE	TRUE	FALSE
BW25113_1914	uvrY	0.11575	FALSE	TRUE	FALSE
BW25113_1915	yecF	0.298343	FALSE	TRUE	FALSE
BW25113_1916	sdiA	0.17962	FALSE	TRUE	FALSE
BW25113_1917	yecC	0.0912106	FALSE	TRUE	FALSE
BW25113_1918	yecS	0.0949721	FALSE	TRUE	FALSE
BW25113_1919	dcyD	0.0847029	FALSE	TRUE	FALSE
BW25113_1920	fliY	0.141966	FALSE	TRUE	FALSE
BW25113_1921	fliZ	0.0950226	FALSE	TRUE	FALSE
BW25113_1922	fliA	0.09375	FALSE	TRUE	FALSE
BW25113_1923	fliC	0.110926	FALSE	TRUE	FALSE
BW25113_1924	fliD	0.0905058	FALSE	TRUE	FALSE
BW25113_1925	fliS	0.106383	FALSE	TRUE	FALSE
BW25113_1926	fliT	0.0952381	FALSE	TRUE	FALSE
BW25113_1927	amyA	0.0897651	FALSE	TRUE	FALSE
BW25113_1928	yedD	0.108434	FALSE	TRUE	FALSE
BW25113_1929	yedE	0.10766	FALSE	TRUE	FALSE
BW25113_1930	yedF	0.143617	FALSE	TRUE	FALSE
BW25113_1931	yedK	0.0949721	FALSE	TRUE	FALSE
BW25113_1932	yedL	0.179688	FALSE	TRUE	FALSE
BW25113_1936	intG	0.207692	FALSE	TRUE	FALSE
BW25113_1937	fliE	0.0671937	FALSE	TRUE	FALSE
BW25113_1938	fliF	0.0729872	FALSE	TRUE	FALSE
BW25113_1939	fliG	0.0864662	FALSE	TRUE	FALSE
BW25113_1940	fliH	0.101633	FALSE	TRUE	FALSE
BW25113_1941	fliI	0.0872727	FALSE	TRUE	FALSE
BW25113_1942	fliJ	0.0674157	FALSE	TRUE	FALSE
BW25113_1943	fliK	0.0929204	FALSE	TRUE	FALSE
BW25113_1944	fliL	0.080429	FALSE	TRUE	FALSE
BW25113_1945	fliM	0.0906832	FALSE	TRUE	FALSE
BW25113_1946	fliN	0.0722892	FALSE	TRUE	FALSE
BW25113_1947	fliO	0.0782313	FALSE	TRUE	FALSE
BW25113_1948	fliP	0.0827703	FALSE	TRUE	FALSE
BW25113_1949	fliQ	0.0787037	FALSE	TRUE	FALSE
BW25113_1950	fliR	0.153968	FALSE	TRUE	FALSE
BW25113_1951	rcsA	0.092	FALSE	TRUE	FALSE
BW25113_1952	dsrB	0.267974	FALSE	TRUE	FALSE
BW25113_1953	yodD	0.13587	FALSE	TRUE	FALSE
BW25113_1954	dsrA	0.056338	FALSE	TRUE	FALSE
BW25113_1955	yedP	0.0672783	FALSE	TRUE	FALSE
BW25113_1956	yedQ	0.10538	FALSE	TRUE	FALSE
BW25113_1957	yodC	0.102041	FALSE	TRUE	FALSE
BW25113_1958	yedI	0.0869565	FALSE	TRUE	FALSE
BW25113_1959	yedA	0.0814111	FALSE	TRUE	FALSE
BW25113_1960	vsr	0.0636605	FALSE	TRUE	FALSE
BW25113_1961	dcm	0.0703606	FALSE	TRUE	FALSE
BW25113_1962	yedJ	0.0591398	FALSE	TRUE	FALSE
BW25113_1963	yedR	0.119048	FALSE	TRUE	FALSE
BW25113_1967	hchA	0.168622	FALSE	TRUE	FALSE
BW25113_1968	yedV	0.135904	FALSE	TRUE	FALSE
BW25113_1969	yedW	0.250929	FALSE	TRUE	FALSE
BW25113_1970	hiuH	0.114458	FALSE	TRUE	FALSE
BW25113_1971	yedY	0.0745342	FALSE	TRUE	FALSE
BW25113_1972	yedZ	0.0941176	FALSE	TRUE	FALSE
BW25113_1973	zinT	0.115163	FALSE	TRUE	FALSE
BW25113_1974	yodB	0.242353	FALSE	TRUE	FALSE
BW25113_1975	serU	0.166667	FALSE	TRUE	FALSE
BW25113_1976	mtfA	0.0828125	FALSE	TRUE	FALSE
BW25113_1977	asnT	0.16129	FALSE	TRUE	FALSE
BW25113_1978	yeeJ	0.0983578	FALSE	TRUE	FALSE
BW25113_1981	shiA	0.1109	FALSE	TRUE	FALSE
BW25113_1982	amn	0.138197	FALSE	TRUE	FALSE
BW25113_1983	yeeN	0.166957	FALSE	TRUE	FALSE
BW25113_1984	asnW	0.258065	FALSE	TRUE	FALSE
BW25113_1985	yeeO	0.135906	FALSE	TRUE	FALSE
BW25113_1986	asnU	0.0967742	FALSE	TRUE	FALSE
BW25113_1987	cbl	0.115637	FALSE	TRUE	FALSE
BW25113_1988	nac	0.107337	FALSE	TRUE	FALSE
BW25113_1989	asnV	0.112903	FALSE	TRUE	FALSE
BW25113_1990	ldtA	0.0990629	FALSE	TRUE	FALSE
BW25113_1991	cobT	0.0833333	FALSE	TRUE	FALSE
BW25113_1992	cobS	0.0805369	FALSE	TRUE	FALSE
BW25113_1993	cobU	0.125571	FALSE	TRUE	FALSE
BW25113_1994	insH1	0.217178	FALSE	TRUE	FALSE
BW25113_1996	insD1	0.246556	FALSE	TRUE	FALSE
BW25113_1997	insC1	0.244898	FALSE	TRUE	FALSE
BW25113_1999	yeeP	0.115385	FALSE	TRUE	FALSE
BW25113_2000	flu	0.11899	FALSE	TRUE	FALSE
BW25113_2001	yeeR	0.0700896	FALSE	TRUE	FALSE
BW25113_2002	yeeS	0.128134	FALSE	TRUE	FALSE
BW25113_2003	yeeT	0.146067	FALSE	TRUE	FALSE
BW25113_2004	cbeA	0.107744	FALSE	TRUE	FALSE
BW25113_2005	cbtA	0.10299	FALSE	TRUE	FALSE
BW25113_2006	yeeW	0.102941	FALSE	TRUE	FALSE
BW25113_2007	yeeX	0.0871212	FALSE	TRUE	FALSE
BW25113_2008	yeeA	0.0895171	FALSE	TRUE	FALSE
BW25113_2009	sbmC	0.107895	FALSE	TRUE	FALSE
BW25113_2010	dacD	0.0930481	FALSE	TRUE	FALSE
BW25113_2011	sbcB	0.0935315	FALSE	TRUE	FALSE
BW25113_2012	yeeD	0.206522	FALSE	TRUE	FALSE
BW25113_2013	yeeE	0.187279	FALSE	TRUE	FALSE
BW25113_2014	plaP	0.10652	FALSE	TRUE	FALSE
BW25113_2015	yeeY	0.0712366	FALSE	TRUE	FALSE
BW25113_2016	yeeZ	0.12708	FALSE	TRUE	FALSE
BW25113_2017	yefM	0.0445545	FALSE	TRUE	FALSE
BW25113_2018	hisL	0.097561	FALSE	TRUE	FALSE
BW25113_2019	hisG	0.118056	FALSE	TRUE	FALSE
BW25113_2020	hisD	0.0937799	FALSE	TRUE	FALSE
BW25113_2021	hisC	0.0805134	FALSE	TRUE	FALSE
BW25113_2022	hisB	0.0876168	FALSE	TRUE	FALSE
BW25113_2023	hisH	0.10148	FALSE	TRUE	FALSE
BW25113_2024	hisA	0.101351	FALSE	TRUE	FALSE
BW25113_2025	hisF	0.0497592	FALSE	TRUE	FALSE
BW25113_2026	hisI	0.0816327	FALSE	TRUE	FALSE
BW25113_2027	wzzB	0.122293	FALSE	TRUE	FALSE
BW25113_2028	ugd	0.168984	FALSE	TRUE	FALSE
BW25113_2029	gnd	0.103815	FALSE	TRUE	FALSE
BW25113_2030	insH1	0.280982	FALSE	TRUE	FALSE
BW25113_2032	wbbK	0.0891862	FALSE	TRUE	FALSE
BW25113_2033	wbbJ	0.196617	FALSE	TRUE	FALSE
BW25113_2034	wbbI	0.208805	FALSE	TRUE	FALSE
BW25113_2035	wbbH	0.129412	FALSE	TRUE	FALSE
BW25113_2036	glf	0.186652	FALSE	TRUE	FALSE
BW25113_2037	wzxB	0.124	FALSE	TRUE	FALSE
BW25113_2038	rfbC	0.283482	FALSE	TRUE	FALSE
BW25113_2039	rfbA	0.378187	FALSE	TRUE	FALSE
BW25113_2040	rfbD	0.2875	FALSE	TRUE	FALSE
BW25113_2041	rfbB	0.375862	FALSE	TRUE	FALSE
BW25113_2042	wcaN	0.156425	FALSE	TRUE	FALSE
BW25113_2043	wcaM	0.161146	FALSE	TRUE	FALSE
BW25113_2044	wcaL	0.0655067	FALSE	TRUE	FALSE
BW25113_2045	wcaK	0.0917073	FALSE	TRUE	FALSE
BW25113_2046	wzxC	0.0995781	FALSE	TRUE	FALSE
BW25113_2047	wcaJ	0.0895255	FALSE	TRUE	FALSE
BW25113_2048	cpsG	0.0957156	FALSE	TRUE	FALSE
BW25113_2049	cpsB	0.0990443	FALSE	TRUE	FALSE
BW25113_2050	wcaI	0.0857143	FALSE	TRUE	FALSE
BW25113_2051	wcaH	0.0833333	FALSE	TRUE	FALSE
BW25113_2052	wcaG	0.0994832	FALSE	TRUE	FALSE
BW25113_2053	gmd	0.108018	FALSE	TRUE	FALSE
BW25113_2054	wcaF	0.204082	FALSE	TRUE	FALSE
BW25113_2055	wcaE	0.081803	FALSE	TRUE	FALSE
BW25113_2056	wcaD	0.11373	FALSE	TRUE	FALSE
BW25113_2057	wcaC	0.079918	FALSE	TRUE	FALSE
BW25113_2058	wcaB	0.0788804	FALSE	TRUE	FALSE
BW25113_2059	wcaA	0.0848214	FALSE	TRUE	FALSE
BW25113_2060	wzc	0.0854997	FALSE	TRUE	FALSE
BW25113_2061	wzb	0.0870787	FALSE	TRUE	FALSE
BW25113_2062	wza	0.135965	FALSE	TRUE	FALSE
BW25113_2063	yegH	0.0741325	FALSE	TRUE	FALSE
BW25113_2064	asmA	0.0815364	FALSE	TRUE	FALSE
BW25113_2065	dcd	0.0386266	FALSE	TRUE	FALSE
BW25113_2066	udk	0.138132	FALSE	TRUE	FALSE
BW25113_2067	yegE	0.0963855	FALSE	TRUE	FALSE
BW25113_2068	alkA	0.0734214	FALSE	TRUE	FALSE
BW25113_2069	yegD	0.0877193	FALSE	TRUE	FALSE
BW25113_2070	yegI	0.080821	FALSE	TRUE	FALSE
BW25113_2071	yegJ	0.113514	FALSE	TRUE	FALSE
BW25113_2072	yegK	0.0639344	FALSE	TRUE	FALSE
BW25113_2073	yegL	0.100379	FALSE	TRUE	FALSE
BW25113_2074	mdtA	0.084	FALSE	TRUE	FALSE
BW25113_2075	mdtB	0.0940376	FALSE	TRUE	FALSE
BW25113_2076	mdtC	0.0856331	FALSE	TRUE	FALSE
BW25113_2077	mdtD	0.0970018	FALSE	TRUE	FALSE
BW25113_2078	baeS	0.0765125	FALSE	TRUE	FALSE
BW25113_2079	baeR	0.0777202	FALSE	TRUE	FALSE
BW25113_2080	yegP	0.071161	FALSE	TRUE	FALSE
BW25113_2081	yegQ	0.115596	FALSE	TRUE	FALSE
BW25113_2082	ogrK	0.112994	FALSE	TRUE	FALSE
BW25113_2083	yegZ	0.111111	FALSE	TRUE	FALSE
BW25113_2085	yegR	0.148438	FALSE	TRUE	FALSE
BW25113_2086	yegS	0.140278	FALSE	TRUE	FALSE
BW25113_2088	insE1	0.1875	FALSE	TRUE	FALSE
[truncated: 2,490 more rows]

## Sheet: clsB
Bimodal analysis of clsB gene essentiality
locus_tag	gene_name	ins_index	essential	non-essential	unclear
BW25113_0001	thrL	0.592593	FALSE	TRUE	FALSE
BW25113_0002	thrA	0.242009	FALSE	TRUE	FALSE
BW25113_0003	thrB	0.289157	FALSE	TRUE	FALSE
BW25113_0004	thrC	0.231814	FALSE	TRUE	FALSE
BW25113_0005	yaaX	0.359833	FALSE	TRUE	FALSE
BW25113_0006	yaaA	0.268058	FALSE	TRUE	FALSE
BW25113_0007	yaaJ	0.265502	FALSE	TRUE	FALSE
BW25113_0008	talB	0.306283	FALSE	TRUE	FALSE
BW25113_0009	mog	0.264831	FALSE	TRUE	FALSE
BW25113_0010	satP	0.226374	FALSE	TRUE	FALSE
BW25113_0011	yaaW	0.204545	FALSE	TRUE	FALSE
BW25113_0013	yaaI	0.236923	FALSE	TRUE	FALSE
BW25113_0014	dnaK	0.0508143	FALSE	TRUE	FALSE
BW25113_0015	dnaJ	0.272928	FALSE	TRUE	FALSE
BW25113_0016	insL1	0.261504	FALSE	TRUE	FALSE
BW25113_0018	mokC	0.261905	FALSE	TRUE	FALSE
BW25113_0019	nhaA	0.283422	FALSE	TRUE	FALSE
BW25113_0020	nhaR	0.239669	FALSE	TRUE	FALSE
BW25113_0021	insB1	0.341584	FALSE	TRUE	FALSE
BW25113_0022	insA	0.256757	FALSE	TRUE	FALSE
BW25113_0023	rpsT	0	TRUE	FALSE	FALSE
BW25113_0024	yaaY	0.169492	FALSE	TRUE	FALSE
BW25113_0025	ribF	0.00132626	TRUE	FALSE	FALSE
BW25113_0026	ileS	0.00133038	TRUE	FALSE	FALSE
BW25113_0027	lspA	0.00251889	TRUE	FALSE	FALSE
BW25113_0028	fkpB	0.227778	FALSE	TRUE	FALSE
BW25113_0029	ispH	0.00131406	TRUE	FALSE	FALSE
BW25113_0030	rihC	0.226467	FALSE	TRUE	FALSE
BW25113_0031	dapB	0.00151976	TRUE	FALSE	FALSE
BW25113_0032	carA	0.211726	FALSE	TRUE	FALSE
BW25113_0033	carB	0.206362	FALSE	TRUE	FALSE
BW25113_0034	caiF	0.496855	FALSE	TRUE	FALSE
BW25113_0035	caiE	0.260042	FALSE	TRUE	FALSE
BW25113_0036	caiD	0.246032	FALSE	TRUE	FALSE
BW25113_0037	caiC	0.237942	FALSE	TRUE	FALSE
BW25113_0038	caiB	0.190574	FALSE	TRUE	FALSE
BW25113_0039	caiA	0.194536	FALSE	TRUE	FALSE
BW25113_0040	caiT	0.260511	FALSE	TRUE	FALSE
BW25113_0041	fixA	0.228525	FALSE	TRUE	FALSE
BW25113_0042	fixB	0.181698	FALSE	TRUE	FALSE
BW25113_0043	fixC	0.166828	FALSE	TRUE	FALSE
BW25113_0044	fixX	0.237069	FALSE	TRUE	FALSE
BW25113_0045	yaaU	0.214822	FALSE	TRUE	FALSE
BW25113_0046	kefF	0.225882	FALSE	TRUE	FALSE
BW25113_0047	kefC	0.201207	FALSE	TRUE	FALSE
BW25113_0048	folA	0.00260417	TRUE	FALSE	FALSE
BW25113_0049	apaH	0.247407	FALSE	TRUE	FALSE
BW25113_0050	apaG	0.305921	FALSE	TRUE	FALSE
BW25113_0051	rsmA	0.209726	FALSE	TRUE	FALSE
BW25113_0052	pdxA	0.251263	FALSE	TRUE	FALSE
BW25113_0053	surA	0.29195	FALSE	TRUE	FALSE
BW25113_0054	lptD	0.00265252	TRUE	FALSE	FALSE
BW25113_0055	djlA	0.250765	FALSE	TRUE	FALSE
BW25113_0058	rluA	0.261364	FALSE	TRUE	FALSE
BW25113_0059	rapA	0.244951	FALSE	TRUE	FALSE
BW25113_0060	polB	0.213071	FALSE	TRUE	FALSE
BW25113_0061	araD	0.215074	FALSE	TRUE	FALSE
BW25113_0064	araC	0.185816	FALSE	TRUE	FALSE
BW25113_0065	yabI	0.200653	FALSE	TRUE	FALSE
BW25113_0066	thiQ	0.199643	FALSE	TRUE	FALSE
BW25113_0067	thiP	0.233514	FALSE	TRUE	FALSE
BW25113_0068	thiB	0.178934	FALSE	TRUE	FALSE
BW25113_0069	sgrR	0.211161	FALSE	TRUE	FALSE
BW25113_0070	setA	0.255026	FALSE	TRUE	FALSE
BW25113_0071	leuD	0.1893	FALSE	TRUE	FALSE
BW25113_0072	leuC	0.19893	FALSE	TRUE	FALSE
BW25113_0073	leuB	0.203661	FALSE	TRUE	FALSE
BW25113_0074	leuA	0.170906	FALSE	TRUE	FALSE
BW25113_0075	leuL	0.591549	FALSE	TRUE	FALSE
BW25113_0076	leuO	0.433289	FALSE	TRUE	FALSE
BW25113_0077	ilvI	0.22013	FALSE	TRUE	FALSE
BW25113_0078	ilvH	0.225888	FALSE	TRUE	FALSE
BW25113_0080	cra	0.280745	FALSE	TRUE	FALSE
BW25113_0081	mraZ	0.0948509	FALSE	TRUE	FALSE
BW25113_0082	rsmH	0.0769231	FALSE	TRUE	FALSE
BW25113_0083	ftsL	0.0102041	TRUE	FALSE	FALSE
BW25113_0084	ftsI	0.00212014	TRUE	FALSE	FALSE
BW25113_0085	murE	0.00167785	TRUE	FALSE	FALSE
BW25113_0086	murF	0.00367309	TRUE	FALSE	FALSE
BW25113_0087	mraY	0	TRUE	FALSE	FALSE
BW25113_0088	murD	0.000947867	TRUE	FALSE	FALSE
BW25113_0089	ftsW	0.00200602	TRUE	FALSE	FALSE
BW25113_0090	murG	0.00233645	TRUE	FALSE	FALSE
BW25113_0091	murC	0	TRUE	FALSE	FALSE
BW25113_0092	ddlB	0.122117	FALSE	TRUE	FALSE
BW25113_0093	ftsQ	0.00300752	TRUE	FALSE	FALSE
BW25113_0094	ftsA	0.00098912	TRUE	FALSE	FALSE
BW25113_0095	ftsZ	0.0021692	TRUE	FALSE	FALSE
BW25113_0096	lpxC	0.0013587	TRUE	FALSE	FALSE
BW25113_0097	secM	0.0705596	FALSE	TRUE	FALSE
BW25113_0098	secA	0.0023084	TRUE	FALSE	FALSE
BW25113_0099	mutT	0.163462	FALSE	TRUE	FALSE
BW25113_0101	yacG	0.1125	FALSE	TRUE	FALSE
BW25113_0102	zapD	0.211409	FALSE	TRUE	FALSE
BW25113_0103	coaE	0.0160966	TRUE	FALSE	FALSE
BW25113_0104	guaC	0.229665	FALSE	TRUE	FALSE
BW25113_0106	hofC	0.229491	FALSE	TRUE	FALSE
BW25113_0107	hofB	0.237838	FALSE	TRUE	FALSE
BW25113_0108	ppdD	0.280453	FALSE	TRUE	FALSE
BW25113_0109	nadC	0.217877	FALSE	TRUE	FALSE
BW25113_0110	ampD	0.269231	FALSE	TRUE	FALSE
BW25113_0111	ampE	0.261314	FALSE	TRUE	FALSE
BW25113_0112	aroP	0.273636	FALSE	TRUE	FALSE
BW25113_0113	pdhR	0.145188	FALSE	TRUE	FALSE
BW25113_0114	aceE	0.0257974	TRUE	FALSE	FALSE
BW25113_0115	aceF	0.0250825	TRUE	FALSE	FALSE
BW25113_0116	lpd	0.00701139	TRUE	FALSE	FALSE
BW25113_0117	yacH	0.247978	FALSE	TRUE	FALSE
BW25113_0118	acnB	0.04375	FALSE	FALSE	TRUE
BW25113_0119	yacL	0.285223	FALSE	TRUE	FALSE
BW25113_0120	speD	0.229199	FALSE	TRUE	FALSE
BW25113_0121	speE	0.280576	FALSE	TRUE	FALSE
BW25113_0122	yacC	0.203571	FALSE	TRUE	FALSE
BW25113_0123	cueO	0.296535	FALSE	TRUE	FALSE
BW25113_0124	gcd	0.280188	FALSE	TRUE	FALSE
BW25113_0125	hpt	0.306265	FALSE	TRUE	FALSE
BW25113_0126	can	0	TRUE	FALSE	FALSE
BW25113_0127	yadG	0.187079	FALSE	TRUE	FALSE
BW25113_0128	yadH	0.259319	FALSE	TRUE	FALSE
BW25113_0129	yadI	0.249292	FALSE	TRUE	FALSE
BW25113_0130	yadE	0.218496	FALSE	TRUE	FALSE
BW25113_0131	panD	0.196721	FALSE	TRUE	FALSE
BW25113_0132	yadD	0.197787	FALSE	TRUE	FALSE
BW25113_0133	panC	0.170088	FALSE	TRUE	FALSE
BW25113_0134	panB	0.199372	FALSE	TRUE	FALSE
BW25113_0135	yadC	0.353474	FALSE	TRUE	FALSE
BW25113_0136	yadK	0.311065	FALSE	TRUE	FALSE
BW25113_0137	yadL	0.419753	FALSE	TRUE	FALSE
BW25113_0138	yadM	0.442982	FALSE	TRUE	FALSE
BW25113_0139	htrE	0.401923	FALSE	TRUE	FALSE
BW25113_0140	yadV	0.3457	FALSE	TRUE	FALSE
BW25113_0141	yadN	0.33049	FALSE	TRUE	FALSE
BW25113_0142	folK	0.03125	TRUE	FALSE	FALSE
BW25113_0143	pcnB	0.153571	FALSE	TRUE	FALSE
BW25113_0144	gluQ	0.169583	FALSE	TRUE	FALSE
BW25113_0145	dksA	0.191257	FALSE	TRUE	FALSE
BW25113_0146	sfsA	0.20354	FALSE	TRUE	FALSE
BW25113_0147	ligT	0.221176	FALSE	TRUE	FALSE
BW25113_0148	hrpB	0.22428	FALSE	TRUE	FALSE
BW25113_0149	mrcB	0.295219	FALSE	TRUE	FALSE
BW25113_0150	fhuA	0.239421	FALSE	TRUE	FALSE
BW25113_0151	fhuC	0.220312	FALSE	TRUE	FALSE
BW25113_0152	fhuD	0.231417	FALSE	TRUE	FALSE
BW25113_0153	fhuB	0.223062	FALSE	TRUE	FALSE
BW25113_0154	hemL	0.00682927	TRUE	FALSE	FALSE
BW25113_0155	clcA	0.220562	FALSE	TRUE	FALSE
BW25113_0156	erpA	0.0108303	TRUE	FALSE	FALSE
BW25113_0157	yadS	0.17	FALSE	TRUE	FALSE
BW25113_0158	btuF	0.138846	FALSE	TRUE	FALSE
BW25113_0159	mtn	0.0160428	TRUE	FALSE	FALSE
BW25113_0160	dgt	0.372533	FALSE	TRUE	FALSE
BW25113_0161	degP	0.268186	FALSE	TRUE	FALSE
BW25113_0162	cdaR	0.204741	FALSE	TRUE	FALSE
BW25113_0163	yaeH	0.141479	FALSE	TRUE	FALSE
BW25113_0164	yaeI	0.193548	FALSE	TRUE	FALSE
BW25113_0166	dapD	0.00151286	TRUE	FALSE	FALSE
BW25113_0167	glnD	0.0556335	FALSE	TRUE	FALSE
BW25113_0168	map	0.00941915	TRUE	FALSE	FALSE
BW25113_0169	rpsB	0.00343643	TRUE	FALSE	FALSE
BW25113_0170	tsf	0	TRUE	FALSE	FALSE
BW25113_0171	pyrH	0.00171821	TRUE	FALSE	FALSE
BW25113_0172	frr	0.00446429	TRUE	FALSE	FALSE
BW25113_0173	dxr	0.00312826	TRUE	FALSE	FALSE
BW25113_0174	ispU	0	TRUE	FALSE	FALSE
BW25113_0175	cdsA	0	TRUE	FALSE	FALSE
BW25113_0176	rseP	0.00184672	TRUE	FALSE	FALSE
BW25113_0177	bamA	0.0046225	TRUE	FALSE	FALSE
BW25113_0178	skp	0.2	FALSE	TRUE	FALSE
BW25113_0179	lpxD	0.00364964	TRUE	FALSE	FALSE
BW25113_0180	fabZ	0	TRUE	FALSE	FALSE
BW25113_0181	lpxA	0	TRUE	FALSE	FALSE
BW25113_0182	lpxB	0	TRUE	FALSE	FALSE
BW25113_0183	rnhB	0.125261	FALSE	TRUE	FALSE
BW25113_0184	dnaE	0.00287047	TRUE	FALSE	FALSE
BW25113_0185	accA	0	TRUE	FALSE	FALSE
BW25113_0186	ldcC	0.217036	FALSE	TRUE	FALSE
BW25113_0187	yaeR	0.192308	FALSE	TRUE	FALSE
BW25113_0188	tilS	0.0163305	TRUE	FALSE	FALSE
BW25113_0189	rof	0.195122	FALSE	TRUE	FALSE
BW25113_0190	yaeQ	0.260274	FALSE	TRUE	FALSE
BW25113_0191	arfB	0.259587	FALSE	TRUE	FALSE
BW25113_0192	nlpE	0.240773	FALSE	TRUE	FALSE
BW25113_0193	yaeF	0.198185	FALSE	TRUE	FALSE
BW25113_0194	proS	0	TRUE	FALSE	FALSE
BW25113_0195	tsaA	0.272887	FALSE	TRUE	FALSE
BW25113_0196	rcsF	0.301538	FALSE	TRUE	FALSE
BW25113_0197	metQ	0.261468	FALSE	TRUE	FALSE
BW25113_0198	metI	0.318702	FALSE	TRUE	FALSE
BW25113_0199	metN	0.251816	FALSE	TRUE	FALSE
BW25113_0200	gmhB	0.12987	FALSE	TRUE	FALSE
BW25113_0201	rrsH	0.207455	FALSE	TRUE	FALSE
BW25113_0202	ileV	0.222222	FALSE	TRUE	FALSE
BW25113_0203	alaV	0.16129	FALSE	TRUE	FALSE
BW25113_0204	rrlH	0.237522	FALSE	TRUE	FALSE
BW25113_0205	rrfH	0.1875	FALSE	TRUE	FALSE
BW25113_0206	aspU	0.174603	FALSE	TRUE	FALSE
BW25113_0207	dkgB	0.0962733	FALSE	TRUE	FALSE
BW25113_0208	yafC	0.111869	FALSE	TRUE	FALSE
BW25113_0209	yafD	0.177847	FALSE	TRUE	FALSE
BW25113_0210	yafE	0.114	FALSE	TRUE	FALSE
BW25113_0211	mltD	0.208448	FALSE	TRUE	FALSE
BW25113_0212	gloB	0.0775578	FALSE	TRUE	FALSE
BW25113_0213	yafS	0.117444	FALSE	TRUE	FALSE
BW25113_0214	rnhA	0.0984043	FALSE	TRUE	FALSE
BW25113_0215	dnaQ	0.0477816	FALSE	FALSE	TRUE
BW25113_0216	aspV	0.492063	FALSE	TRUE	FALSE
BW25113_0217	yafT	0.239683	FALSE	TRUE	FALSE
BW25113_0218	yafU	0.202091	FALSE	TRUE	FALSE
BW25113_0219	yafV	0.176661	FALSE	TRUE	FALSE
BW25113_0220	ivy	0.236842	FALSE	TRUE	FALSE
BW25113_0221	fadE	0.158917	FALSE	TRUE	FALSE
BW25113_0222	gmhA	0.141935	FALSE	TRUE	FALSE
BW25113_0223	yafJ	0.193182	FALSE	TRUE	FALSE
BW25113_0224	yafK	0.264755	FALSE	TRUE	FALSE
BW25113_0225	yafQ	0.248889	FALSE	TRUE	FALSE
BW25113_0226	dinJ	0.373206	FALSE	TRUE	FALSE
BW25113_0227	yafL	0.175	FALSE	TRUE	FALSE
BW25113_0228	rayT	0.165	FALSE	TRUE	FALSE
BW25113_0229	lfhA	0.16922	FALSE	TRUE	FALSE
BW25113_0230	lafU	0.122112	FALSE	TRUE	FALSE
BW25113_0231	dinB	0.160757	FALSE	TRUE	FALSE
BW25113_0232	yafN	0.0635593	FALSE	TRUE	FALSE
BW25113_0233	yafO	0.376947	FALSE	TRUE	FALSE
BW25113_0234	yafP	0.31405	FALSE	TRUE	FALSE
BW25113_0235	ykfJ	0.45509	FALSE	TRUE	FALSE
BW25113_0236	prfH	0.177057	FALSE	TRUE	FALSE
BW25113_0237	pepD	0.196062	FALSE	TRUE	FALSE
BW25113_0238	gpt	0.216802	FALSE	TRUE	FALSE
BW25113_0239	frsA	0.205617	FALSE	TRUE	FALSE
BW25113_0240	crl	0.285714	FALSE	TRUE	FALSE
BW25113_0241	phoE	0.303783	FALSE	TRUE	FALSE
BW25113_0242	proB	0.179864	FALSE	TRUE	FALSE
BW25113_0243	proA	0.236056	FALSE	TRUE	FALSE
BW25113_0244	thrW	0.0967742	FALSE	TRUE	FALSE
BW25113_0245	ykfI	0.233577	FALSE	TRUE	FALSE
BW25113_0246	yafW	0.21875	FALSE	TRUE	FALSE
BW25113_0247	ykfG	0.203655	FALSE	TRUE	FALSE
BW25113_0248	yafX	0.233062	FALSE	TRUE	FALSE
BW25113_0249	ykfF	0.25	FALSE	TRUE	FALSE
BW25113_0250	ykfB	0.223404	FALSE	TRUE	FALSE
BW25113_0251	yafY	0.227528	FALSE	TRUE	FALSE
BW25113_0252	yafZ	0.200608	FALSE	TRUE	FALSE
BW25113_0253	ykfA	0.223988	FALSE	TRUE	FALSE
BW25113_0254	perR	0.210894	FALSE	TRUE	FALSE
BW25113_0256	insI1	0.213666	FALSE	TRUE	FALSE
BW25113_0258	ykfC	0.21509	FALSE	TRUE	FALSE
BW25113_0259	insH1	0.315337	FALSE	TRUE	FALSE
BW25113_0260	mmuP	0.160142	FALSE	TRUE	FALSE
BW25113_0261	mmuM	0.174029	FALSE	TRUE	FALSE
BW25113_0262	afuC	0.203814	FALSE	TRUE	FALSE
BW25113_0263	afuB	0.203571	FALSE	TRUE	FALSE
BW25113_0264	insB1	0.329208	FALSE	TRUE	FALSE
BW25113_0265	insA	0.238739	FALSE	TRUE	FALSE
BW25113_0266	yagB	0.228916	FALSE	TRUE	FALSE
BW25113_0267	yagA	0.191351	FALSE	TRUE	FALSE
BW25113_0268	yagE	0.178326	FALSE	TRUE	FALSE
BW25113_0269	yagF	0.159264	FALSE	TRUE	FALSE
BW25113_0270	yagG	0.178862	FALSE	TRUE	FALSE
BW25113_0271	yagH	0.18076	FALSE	TRUE	FALSE
BW25113_0272	yagI	0.205255	FALSE	TRUE	FALSE
BW25113_0273	argF	0.16646	FALSE	TRUE	FALSE
BW25113_0274	insB1	0.326733	FALSE	TRUE	FALSE
BW25113_0275	insA	0.247748	FALSE	TRUE	FALSE
BW25113_0276	yagJ	0.21988	FALSE	TRUE	FALSE
BW25113_0277	yagK	0.38171	FALSE	TRUE	FALSE
BW25113_0278	yagL	0.301248	FALSE	TRUE	FALSE
BW25113_0279	yagM	0.150365	FALSE	TRUE	FALSE
BW25113_0280	yagN	0.348442	FALSE	TRUE	FALSE
BW25113_0281	intF	0.170384	FALSE	TRUE	FALSE
BW25113_0283	paoD	0.162973	FALSE	TRUE	FALSE
BW25113_0284	paoC	0.153322	FALSE	TRUE	FALSE
BW25113_0285	paoB	0.173403	FALSE	TRUE	FALSE
BW25113_0286	paoA	0.177536	FALSE	TRUE	FALSE
BW25113_0287	yagU	0.442191	FALSE	TRUE	FALSE
BW25113_0288	ykgJ	0.416667	FALSE	TRUE	FALSE
BW25113_0289	ecpE	0.191564	FALSE	TRUE	FALSE
BW25113_0290	ecpD	0.179331	FALSE	TRUE	FALSE
BW25113_0291	ecpC	0.193373	FALSE	TRUE	FALSE
BW25113_0292	ecpB	0.182495	FALSE	TRUE	FALSE
BW25113_0293	ecpA	0.20339	FALSE	TRUE	FALSE
BW25113_0294	ecpR	0.15222	FALSE	TRUE	FALSE
BW25113_0295	ykgL	0.190217	FALSE	TRUE	FALSE
BW25113_0296	ykgM	0.25	FALSE	TRUE	FALSE
BW25113_0297	eaeH	0.260745	FALSE	TRUE	FALSE
BW25113_0298	insE1	0.241667	FALSE	TRUE	FALSE
BW25113_0299	insF1	0.270504	FALSE	TRUE	FALSE
BW25113_0300	ykgA	0.20438	FALSE	TRUE	FALSE
BW25113_0301	rclC	0.35084	FALSE	TRUE	FALSE
BW25113_0303	rclB	0.109948	FALSE	TRUE	FALSE
BW25113_0304	rclA	0.304143	FALSE	TRUE	FALSE
BW25113_0305	rclR	0.261314	FALSE	TRUE	FALSE
BW25113_0306	ykgE	0.215278	FALSE	TRUE	FALSE
BW25113_0307	ykgF	0.145979	FALSE	TRUE	FALSE
BW25113_0308	ykgG	0.172043	FALSE	TRUE	FALSE
BW25113_0310	ykgH	0.145251	FALSE	TRUE	FALSE
BW25113_0311	betA	0.169035	FALSE	TRUE	FALSE
BW25113_0312	betB	0.148431	FALSE	TRUE	FALSE
BW25113_0313	betI	0.148305	FALSE	TRUE	FALSE
BW25113_0314	betT	0.20086	FALSE	TRUE	FALSE
BW25113_0315	yahA	0.320733	FALSE	TRUE	FALSE
BW25113_0316	yahB	0.250335	FALSE	TRUE	FALSE
BW25113_0317	yahC	0.1525	FALSE	TRUE	FALSE
BW25113_0318	yahD	0.193416	FALSE	TRUE	FALSE
BW25113_0319	yahE	0.202312	FALSE	TRUE	FALSE
BW25113_0320	yahF	0.130645	FALSE	TRUE	FALSE
BW25113_0321	yahG	0.116974	FALSE	TRUE	FALSE
BW25113_0323	yahI	0.115637	FALSE	TRUE	FALSE
BW25113_0324	yahJ	0.147245	FALSE	TRUE	FALSE
BW25113_0325	yahK	0.189286	FALSE	TRUE	FALSE
BW25113_0326	yahL	0.183486	FALSE	TRUE	FALSE
BW25113_0327	yahM	0.328283	FALSE	TRUE	FALSE
BW25113_0328	yahN	0.241636	FALSE	TRUE	FALSE
BW25113_0329	yahO	0.18018	FALSE	TRUE	FALSE
BW25113_0330	prpR	0.127459	FALSE	TRUE	FALSE
BW25113_0331	prpB	0.130435	FALSE	TRUE	FALSE
BW25113_0333	prpC	0.145299	FALSE	TRUE	FALSE
BW25113_0334	prpD	0.135972	FALSE	TRUE	FALSE
BW25113_0335	prpE	0.148908	FALSE	TRUE	FALSE
BW25113_0336	codB	0.151786	FALSE	TRUE	FALSE
BW25113_0337	codA	0.169261	FALSE	TRUE	FALSE
BW25113_0338	cynR	0.136111	FALSE	TRUE	FALSE
BW25113_0339	cynT	0.140152	FALSE	TRUE	FALSE
BW25113_0340	cynS	0.137931	FALSE	TRUE	FALSE
BW25113_0341	cynX	0.170811	FALSE	TRUE	FALSE
BW25113_0342	lacA	0.371429	FALSE	TRUE	FALSE
BW25113_0343	lacY	0.321713	FALSE	TRUE	FALSE
BW25113_0344	lacZ	0.166482	FALSE	TRUE	FALSE
BW25113_0345	lacI	0.170704	FALSE	TRUE	FALSE
BW25113_0346	mhpR	0.152695	FALSE	TRUE	FALSE
BW25113_0347	mhpA	0.168792	FALSE	TRUE	FALSE
BW25113_0348	mhpB	0.166446	FALSE	TRUE	FALSE
BW25113_0349	mhpC	0.192878	FALSE	TRUE	FALSE
BW25113_0350	mhpD	0.16821	FALSE	TRUE	FALSE
BW25113_0351	mhpF	0.153745	FALSE	TRUE	FALSE
BW25113_0352	mhpE	0.173645	FALSE	TRUE	FALSE
BW25113_0353	mhpT	0.141237	FALSE	TRUE	FALSE
BW25113_0354	yaiL	0.189815	FALSE	TRUE	FALSE
BW25113_0355	frmB	0.125749	FALSE	TRUE	FALSE
BW25113_0356	frmA	0.165541	FALSE	TRUE	FALSE
BW25113_0357	frmR	0.13964	FALSE	TRUE	FALSE
BW25113_0358	yaiO	0.285484	FALSE	TRUE	FALSE
BW25113_0360	insC1	0.261905	FALSE	TRUE	FALSE
BW25113_0361	insD1	0.311295	FALSE	TRUE	FALSE
BW25113_0363	yaiP	0.308655	FALSE	TRUE	FALSE
BW25113_0364	yaiS	0.279018	FALSE	TRUE	FALSE
BW25113_0365	tauA	0.119326	FALSE	TRUE	FALSE
BW25113_0366	tauB	0.12987	FALSE	TRUE	FALSE
BW25113_0367	tauC	0.108434	FALSE	TRUE	FALSE
BW25113_0368	tauD	0.1261	FALSE	TRUE	FALSE
BW25113_0369	hemB	0.00256082	TRUE	FALSE	FALSE
BW25113_0372	insF1	0.284892	FALSE	TRUE	FALSE
BW25113_0373	insE1	0.183333	FALSE	TRUE	FALSE
BW25113_0375	yaiV	0.218	FALSE	TRUE	FALSE
BW25113_0376	ampH	0.231681	FALSE	TRUE	FALSE
BW25113_0377	sbmA	0.165814	FALSE	TRUE	FALSE
BW25113_0378	yaiW	0.139111	FALSE	TRUE	FALSE
BW25113_0379	yaiY	0.156627	FALSE	TRUE	FALSE
BW25113_0380	yaiZ	0.187135	FALSE	TRUE	FALSE
BW25113_0381	ddlA	0.167617	FALSE	TRUE	FALSE
BW25113_0382	iraP	0.464115	FALSE	TRUE	FALSE
BW25113_0383	phoA	0.16843	FALSE	TRUE	FALSE
BW25113_0384	psiF	0.198444	FALSE	TRUE	FALSE
BW25113_0385	yaiC	0.190157	FALSE	TRUE	FALSE
BW25113_0386	proC	0.0555556	FALSE	TRUE	FALSE
BW25113_0387	yaiI	0.130081	FALSE	TRUE	FALSE
BW25113_0388	aroL	0.137767	FALSE	TRUE	FALSE
BW25113_0389	yaiA	0.233766	FALSE	TRUE	FALSE
BW25113_0390	aroM	0.176471	FALSE	TRUE	FALSE
BW25113_0391	yaiE	0.318777	FALSE	TRUE	FALSE
BW25113_0392	ykiA	0.412409	FALSE	TRUE	FALSE
BW25113_0393	rdgC	0.178082	FALSE	TRUE	FALSE
BW25113_0394	mak	0.179698	FALSE	TRUE	FALSE
BW25113_0396	araJ	0.26765	FALSE	TRUE	FALSE
BW25113_0397	sbcC	0.161175	FALSE	TRUE	FALSE
BW25113_0398	sbcD	0.202492	FALSE	TRUE	FALSE
BW25113_0399	phoB	0.224638	FALSE	TRUE	FALSE
BW25113_0400	phoR	0.198459	FALSE	TRUE	FALSE
BW25113_0401	brnQ	0.225379	FALSE	TRUE	FALSE
BW25113_0402	proY	0.207273	FALSE	TRUE	FALSE
BW25113_0403	malZ	0.187887	FALSE	TRUE	FALSE
BW25113_0404	acpH	0.139485	FALSE	TRUE	FALSE
BW25113_0405	queA	0.145858	FALSE	TRUE	FALSE
BW25113_0406	tgt	0.196903	FALSE	TRUE	FALSE
BW25113_0407	yajC	0.172285	FALSE	TRUE	FALSE
BW25113_0408	secD	0.0290541	TRUE	FALSE	FALSE
BW25113_0409	secF	0.0359897	FALSE	FALSE	TRUE
BW25113_0410	yajD	0.214286	FALSE	TRUE	FALSE
BW25113_0411	tsx	0.25811	FALSE	TRUE	FALSE
BW25113_0412	yajI	0.212963	FALSE	TRUE	FALSE
BW25113_0413	nrdR	0.141667	FALSE	TRUE	FALSE
BW25113_0414	ribD	0.00452489	TRUE	FALSE	FALSE
BW25113_0415	ribE	0	TRUE	FALSE	FALSE
BW25113_0416	nusB	0.047619	FALSE	FALSE	TRUE
BW25113_0417	thiL	0.0204082	TRUE	FALSE	FALSE
BW25113_0418	pgpA	0.158273	FALSE	TRUE	FALSE
BW25113_0419	yajO	0.15749	FALSE	TRUE	FALSE
BW25113_0420	dxs	0.00134138	TRUE	FALSE	FALSE
BW25113_0421	ispA	0.00694444	TRUE	FALSE	FALSE
BW25113_0422	xseB	0.0666667	FALSE	TRUE	FALSE
BW25113_0423	thiI	0.189492	FALSE	TRUE	FALSE
BW25113_0424	yajL	0.169133	FALSE	TRUE	FALSE
BW25113_0425	panE	0.191781	FALSE	TRUE	FALSE
BW25113_0426	yajQ	0.14467	FALSE	TRUE	FALSE
BW25113_0427	yajR	0.189387	FALSE	TRUE	FALSE
BW25113_0428	cyoE	0.273492	FALSE	TRUE	FALSE
BW25113_0429	cyoD	0.291667	FALSE	TRUE	FALSE
BW25113_0430	cyoC	0.241379	FALSE	TRUE	FALSE
BW25113_0431	cyoB	0.272271	FALSE	TRUE	FALSE
BW25113_0432	cyoA	0.3	FALSE	TRUE	FALSE
BW25113_0433	ampG	0.22758	FALSE	TRUE	FALSE
BW25113_0434	yajG	0.303226	FALSE	TRUE	FALSE
BW25113_0435	bolA	0.316406	FALSE	TRUE	FALSE
BW25113_0436	tig	0.235351	FALSE	TRUE	FALSE
BW25113_0437	clpP	0.206	FALSE	TRUE	FALSE
BW25113_0438	clpX	0.225269	FALSE	TRUE	FALSE
BW25113_0439	lon	0.131034	FALSE	TRUE	FALSE
BW25113_0440	hupB	0.260274	FALSE	TRUE	FALSE
BW25113_0441	ppiD	0.257009	FALSE	TRUE	FALSE
BW25113_0442	ybaV	0.218121	FALSE	TRUE	FALSE
BW25113_0443	fadM	0.17757	FALSE	TRUE	FALSE
BW25113_0444	queC	0.207885	FALSE	TRUE	FALSE
BW25113_0445	ybaE	0.205731	FALSE	TRUE	FALSE
BW25113_0446	cof	0.173516	FALSE	TRUE	FALSE
BW25113_0447	ybaO	0.170732	FALSE	TRUE	FALSE
BW25113_0448	mdlA	0.18957	FALSE	TRUE	FALSE
BW25113_0449	mdlB	0.210379	FALSE	TRUE	FALSE
BW25113_0450	glnK	0.128205	FALSE	TRUE	FALSE
BW25113_0451	amtB	0.173618	FALSE	TRUE	FALSE
BW25113_0452	tesB	0.133527	FALSE	TRUE	FALSE
BW25113_0453	ybaY	0.198257	FALSE	TRUE	FALSE
BW25113_0454	ybaZ	0.134615	FALSE	TRUE	FALSE
BW25113_0455	ffs	0.0108696	TRUE	FALSE	FALSE
BW25113_0456	ybaA	0.123239	FALSE	TRUE	FALSE
BW25113_0457	ylaB	0.27639	FALSE	TRUE	FALSE
BW25113_0458	ylaC	0.249337	FALSE	TRUE	FALSE
BW25113_0459	maa	0.402715	FALSE	TRUE	FALSE
BW25113_0460	hha	0.355932	FALSE	TRUE	FALSE
BW25113_0461	tomB	0.475083	FALSE	TRUE	FALSE
BW25113_0462	acrB	0.265476	FALSE	TRUE	FALSE
BW25113_0463	acrA	0.278243	FALSE	TRUE	FALSE
BW25113_0464	acrR	0.311538	FALSE	TRUE	FALSE
BW25113_0465	mscK	0.204757	FALSE	TRUE	FALSE
BW25113_0466	ybaM	0.192308	FALSE	TRUE	FALSE
BW25113_0467	priC	0.188679	FALSE	TRUE	FALSE
BW25113_0468	ybaN	0.207237	FALSE	TRUE	FALSE
BW25113_0469	apt	0.217195	FALSE	TRUE	FALSE
BW25113_0470	dnaX	0.00194049	TRUE	FALSE	FALSE
BW25113_0471	ybaB	0.223485	FALSE	TRUE	FALSE
BW25113_0472	recR	0.183128	FALSE	TRUE	FALSE
BW25113_0473	htpG	0.259161	FALSE	TRUE	FALSE
BW25113_0474	adk	0	TRUE	FALSE	FALSE
BW25113_0475	hemH	0.00518807	TRUE	FALSE	FALSE
BW25113_0476	aes	0.166667	FALSE	TRUE	FALSE
BW25113_0477	gsk	0.217225	FALSE	TRUE	FALSE
BW25113_0478	ybaL	0.199553	FALSE	TRUE	FALSE
BW25113_0479	fsr	0.146366	FALSE	TRUE	FALSE
BW25113_0480	ushA	0.154195	FALSE	TRUE	FALSE
BW25113_0481	ybaK	0.122396	FALSE	TRUE	FALSE
BW25113_0482	ybaP	0.152276	FALSE	TRUE	FALSE
BW25113_0483	ybaQ	0.138686	FALSE	TRUE	FALSE
BW25113_0484	copA	0.229925	FALSE	TRUE	FALSE
BW25113_0485	glsA	0.210174	FALSE	TRUE	FALSE
BW25113_0486	ybaT	0.178744	FALSE	TRUE	FALSE
BW25113_0487	cueR	0.210366	FALSE	TRUE	FALSE
BW25113_0488	ybbJ	0.186992	FALSE	TRUE	FALSE
BW25113_0489	qmcA	0.149457	FALSE	TRUE	FALSE
BW25113_0490	fetA	0.279412	FALSE	TRUE	FALSE
BW25113_0491	fetB	0.302885	FALSE	TRUE	FALSE
BW25113_0492	ybbN	0.191241	FALSE	TRUE	FALSE
BW25113_0493	ybbO	0.169753	FALSE	TRUE	FALSE
BW25113_0494	tesA	0.172962	FALSE	TRUE	FALSE
BW25113_0495	ybbA	0.176044	FALSE	TRUE	FALSE
BW25113_0496	ybbP	0.170719	FALSE	TRUE	FALSE
BW25113_0497	rhsD	0.196788	FALSE	TRUE	FALSE
BW25113_0498	ybbC	0.0707071	FALSE	TRUE	FALSE
BW25113_0499	rhsH	0.292254	FALSE	TRUE	FALSE
BW25113_0501	ybbD	0.086514	FALSE	TRUE	FALSE
BW25113_0502	ylbG	0.150888	FALSE	TRUE	FALSE
BW25113_0503	mnmH	0.118586	FALSE	TRUE	FALSE
BW25113_0504	allS	0.0982503	FALSE	TRUE	FALSE
BW25113_0505	allA	0.100775	FALSE	TRUE	FALSE
BW25113_0506	allR	0.166667	FALSE	TRUE	FALSE
BW25113_0507	gcl	0.172511	FALSE	TRUE	FALSE
BW25113_0508	hyi	0.189406	FALSE	TRUE	FALSE
BW25113_0509	glxR	0.241135	FALSE	TRUE	FALSE
BW25113_0511	ybbW	0.245494	FALSE	TRUE	FALSE
BW25113_0512	allB	0.133945	FALSE	TRUE	FALSE
BW25113_0513	ybbY	0.221689	FALSE	TRUE	FALSE
BW25113_0514	glxK	0.156863	FALSE	TRUE	FALSE
BW25113_0515	allE	0.307937	FALSE	TRUE	FALSE
BW25113_0516	allC	0.281818	FALSE	TRUE	FALSE
BW25113_0517	allD	0.191667	FALSE	TRUE	FALSE
BW25113_0518	fdrA	0.136228	FALSE	TRUE	FALSE
BW25113_0520	ylbF	0.183486	FALSE	TRUE	FALSE
BW25113_0521	ybcF	0.139665	FALSE	TRUE	FALSE
BW25113_0522	purK	0.17757	FALSE	TRUE	FALSE
BW25113_0523	purE	0.186275	FALSE	TRUE	FALSE
BW25113_0524	lpxH	0.00518135	TRUE	FALSE	FALSE
BW25113_0525	ppiB	0.0277078	TRUE	FALSE	FALSE
BW25113_0526	cysS	0.000900901	TRUE	FALSE	FALSE
BW25113_0527	ybcI	0.133971	FALSE	TRUE	FALSE
BW25113_0528	ybcJ	0.116959	FALSE	TRUE	FALSE
BW25113_0529	folD	0.00431655	TRUE	FALSE	FALSE
BW25113_0530	sfmA	0.291954	FALSE	TRUE	FALSE
BW25113_0531	sfmC	0.246847	FALSE	TRUE	FALSE
BW25113_0532	sfmD	0.276392	FALSE	TRUE	FALSE
BW25113_0533	sfmH	0.204315	FALSE	TRUE	FALSE
BW25113_0534	sfmF	0.200483	FALSE	TRUE	FALSE
BW25113_0535	sfmZ	0.161736	FALSE	TRUE	FALSE
BW25113_0536	argU	0.015873	TRUE	FALSE	FALSE
BW25113_0537	intD	0.159871	FALSE	TRUE	FALSE
BW25113_0539	exoD	0.191111	FALSE	TRUE	FALSE
BW25113_0540	insE1	0.204167	FALSE	TRUE	FALSE
BW25113_0541	insF1	0.271942	FALSE	TRUE	FALSE
BW25113_0542	renD	0.270767	FALSE	TRUE	FALSE
BW25113_0543	emrE	0.363296	FALSE	TRUE	FALSE
BW25113_0544	ybcK	0.0645953	FALSE	TRUE	FALSE
BW25113_0545	ybcL	0.348416	FALSE	TRUE	FALSE
BW25113_0546	ybcM	0.125	FALSE	TRUE	FALSE
BW25113_0547	ybcN	0.226776	FALSE	TRUE	FALSE
BW25113_0548	ninE	0.131387	FALSE	TRUE	FALSE
BW25113_0549	ybcO	0.137339	FALSE	TRUE	FALSE
BW25113_0550	rusA	0.164948	FALSE	TRUE	FALSE
BW25113_0551	quuD	0.295455	FALSE	TRUE	FALSE
BW25113_0552	insH1	0.317791	FALSE	TRUE	FALSE
BW25113_0553	nmpC	0.297444	FALSE	TRUE	FALSE
BW25113_0554	essD	0.350575	FALSE	TRUE	FALSE
BW25113_0555	rrrD	0.33	FALSE	TRUE	FALSE
BW25113_0556	rzpD	0.278378	FALSE	TRUE	FALSE
BW25113_0557	borD	0.389831	FALSE	TRUE	FALSE
BW25113_0558	ybcV	0.0638298	FALSE	TRUE	FALSE
BW25113_0559	ybcW	0.311377	FALSE	TRUE	FALSE
BW25113_0560	nohD	0.123288	FALSE	TRUE	FALSE
BW25113_0561	tfaD	0.153409	FALSE	TRUE	FALSE
BW25113_0562	ybcY	0.2	FALSE	TRUE	FALSE
BW25113_0563	tfaX	0.360544	FALSE	TRUE	FALSE
BW25113_0564	appY	0.0583333	FALSE	TRUE	FALSE
BW25113_0565	ompT	0.375654	FALSE	TRUE	FALSE
BW25113_0566	envY	0.190164	FALSE	TRUE	FALSE
BW25113_0567	ybcH	0.117812	FALSE	TRUE	FALSE
BW25113_0568	nfrA	0.147961	FALSE	TRUE	FALSE
BW25113_0569	nfrB	0.139509	FALSE	TRUE	FALSE
BW25113_0570	cusS	0.150649	FALSE	TRUE	FALSE
BW25113_0571	cusR	0.169708	FALSE	TRUE	FALSE
BW25113_0572	cusC	0.226364	FALSE	TRUE	FALSE
BW25113_0573	cusF	0.348315	FALSE	TRUE	FALSE
BW25113_0574	cusB	0.168367	FALSE	TRUE	FALSE
BW25113_0575	cusA	0.143482	FALSE	TRUE	FALSE
BW25113_0576	pheP	0.140526	FALSE	TRUE	FALSE
BW25113_0577	ybdG	0.421	FALSE	TRUE	FALSE
BW25113_0578	nfsB	0.246183	FALSE	TRUE	FALSE
BW25113_0579	ybdF	0.0942761	FALSE	TRUE	FALSE
BW25113_0580	ybdJ	0.124378	FALSE	TRUE	FALSE
BW25113_0581	ybdK	0.153846	FALSE	TRUE	FALSE
BW25113_0582	insL1	0.261504	FALSE	TRUE	FALSE
BW25113_0583	entD	0.150905	FALSE	TRUE	FALSE
BW25113_0584	fepA	0.167875	FALSE	TRUE	FALSE
BW25113_0585	fes	0.145379	FALSE	TRUE	FALSE
BW25113_0586	entF	0.1481	FALSE	TRUE	FALSE
BW25113_0587	fepE	0.201542	FALSE	TRUE	FALSE
BW25113_0588	fepC	0.189602	FALSE	TRUE	FALSE
BW25113_0589	fepG	0.155975	FALSE	TRUE	FALSE
BW25113_0590	fepD	0.159006	FALSE	TRUE	FALSE
BW25113_0591	entS	0.157842	FALSE	TRUE	FALSE
BW25113_0592	fepB	0.156454	FALSE	TRUE	FALSE
BW25113_0593	entC	0.150743	FALSE	TRUE	FALSE
BW25113_0594	entE	0.149728	FALSE	TRUE	FALSE
BW25113_0595	entB	0.15407	FALSE	TRUE	FALSE
BW25113_0596	entA	0.171953	FALSE	TRUE	FALSE
BW25113_0597	entH	0.204819	FALSE	TRUE	FALSE
BW25113_0598	cstA	0.18446	FALSE	TRUE	FALSE
BW25113_0599	ybdH	0.161512	FALSE	TRUE	FALSE
BW25113_0600	ybdL	0.149623	FALSE	TRUE	FALSE
BW25113_0601	ybdM	0.144841	FALSE	TRUE	FALSE
BW25113_0602	ybdN	0.167861	FALSE	TRUE	FALSE
BW25113_0603	ybdO	0.186722	FALSE	TRUE	FALSE
BW25113_0604	dsbG	0.283806	FALSE	TRUE	FALSE
BW25113_0605	ahpC	0.199115	FALSE	TRUE	FALSE
BW25113_0606	ahpF	0.215311	FALSE	TRUE	FALSE
BW25113_0607	uspG	0.284058	FALSE	TRUE	FALSE
BW25113_0608	ybdR	0.166163	FALSE	TRUE	FALSE
BW25113_0610	rnk	0.18845	FALSE	TRUE	FALSE
BW25113_0611	rna	0.165379	FALSE	TRUE	FALSE
BW25113_0612	citT	0.170648	FALSE	TRUE	FALSE
BW25113_0613	citG	0.198582	FALSE	TRUE	FALSE
BW25113_0614	citX	0.149321	FALSE	TRUE	FALSE
BW25113_0615	citF	0.176854	FALSE	TRUE	FALSE
BW25113_0616	citE	0.148148	FALSE	TRUE	FALSE
BW25113_0617	citD	0.16318	FALSE	TRUE	FALSE
BW25113_0618	citC	0.19788	FALSE	TRUE	FALSE
BW25113_0619	citA	0.182092	FALSE	TRUE	FALSE
BW25113_0620	citB	0.247706	FALSE	TRUE	FALSE
BW25113_0621	dcuC	0.193694	FALSE	TRUE	FALSE
BW25113_0622	pagP	0.287305	FALSE	TRUE	FALSE
BW25113_0623	cspE	0.077381	FALSE	TRUE	FALSE
BW25113_0624	flc	0.0974026	FALSE	TRUE	FALSE
BW25113_0627	tatE	0.146341	FALSE	TRUE	FALSE
BW25113_0628	lipA	0.00645995	TRUE	FALSE	FALSE
BW25113_0629	ybeF	0.265707	FALSE	TRUE	FALSE
BW25113_0630	lipB	0.0116732	TRUE	FALSE	FALSE
BW25113_0631	ybeD	0.0188679	TRUE	FALSE	FALSE
BW25113_0632	dacA	0.173196	FALSE	TRUE	FALSE
BW25113_0633	rlpA	0.176403	FALSE	TRUE	FALSE
BW25113_0634	mrdB	0.00224467	TRUE	FALSE	FALSE
BW25113_0635	mrdA	0.00131406	TRUE	FALSE	FALSE
BW25113_0636	rlmH	0.0851064	FALSE	TRUE	FALSE
BW25113_0637	rsfS	0.195312	FALSE	TRUE	FALSE
BW25113_0638	cobC	0.195918	FALSE	TRUE	FALSE
BW25113_0639	nadD	0.00194553	TRUE	FALSE	FALSE
BW25113_0640	holA	0.00242131	TRUE	FALSE	FALSE
BW25113_0641	lptE	0.00214592	TRUE	FALSE	FALSE
BW25113_0642	leuS	0.000483793	TRUE	FALSE	FALSE
BW25113_0643	ybeL	0.165375	FALSE	TRUE	FALSE
BW25113_0644	ybeQ	0.25	FALSE	TRUE	FALSE
BW25113_0645	ybeR	0.272887	FALSE	TRUE	FALSE
BW25113_0646	djlB	0.241259	FALSE	TRUE	FALSE
BW25113_0647	ybeT	0.280899	FALSE	TRUE	FALSE
BW25113_0648	ybeU	0.237676	FALSE	TRUE	FALSE
BW25113_0649	djlC	0.174699	FALSE	TRUE	FALSE
BW25113_0650	hscC	0.15632	FALSE	TRUE	FALSE
BW25113_0651	rihA	0.157333	FALSE	TRUE	FALSE
BW25113_0652	gltL	0.113402	FALSE	TRUE	FALSE
BW25113_0653	gltK	0.134935	FALSE	TRUE	FALSE
BW25113_0654	gltJ	0.143339	FALSE	TRUE	FALSE
BW25113_0655	gltI	0.105624	FALSE	TRUE	FALSE
BW25113_0656	insH1	0.300613	FALSE	TRUE	FALSE
BW25113_0657	lnt	0.00162206	TRUE	FALSE	FALSE
BW25113_0658	ybeX	0.239716	FALSE	TRUE	FALSE
BW25113_0659	ybeY	0.0132979	TRUE	FALSE	FALSE
BW25113_0660	ybeZ	0.180072	FALSE	TRUE	FALSE
BW25113_0661	miaB	0.19369	FALSE	TRUE	FALSE
BW25113_0662	ubiF	0.0456476	FALSE	FALSE	TRUE
BW25113_0664	glnX	0.0819672	FALSE	TRUE	FALSE
BW25113_0665	glnV	0.131148	FALSE	TRUE	FALSE
BW25113_0666	metU	0.111111	FALSE	TRUE	FALSE
BW25113_0668	glnW	0.0163934	TRUE	FALSE	FALSE
BW25113_0670	glnU	0.0163934	TRUE	FALSE	FALSE
BW25113_0672	leuW	0	TRUE	FALSE	FALSE
BW25113_0673	metT	0.015873	TRUE	FALSE	FALSE
BW25113_0674	asnB	0.233308	FALSE	TRUE	FALSE
BW25113_0675	umpH	0.179104	FALSE	TRUE	FALSE
BW25113_0676	nagC	0.178096	FALSE	TRUE	FALSE
BW25113_0677	nagA	0.153094	FALSE	TRUE	FALSE
BW25113_0678	nagB	0.168487	FALSE	TRUE	FALSE
BW25113_0679	nagE	0.209108	FALSE	TRUE	FALSE
BW25113_0680	glnS	0.00150038	TRUE	FALSE	FALSE
BW25113_0681	chiP	0.133984	FALSE	TRUE	FALSE
BW25113_0682	chiQ	0.159696	FALSE	TRUE	FALSE
BW25113_0683	fur	0.114206	FALSE	TRUE	FALSE
BW25113_0684	fldA	0	TRUE	FALSE	FALSE
BW25113_0685	ybfE	0.165254	FALSE	TRUE	FALSE
BW25113_0686	ybfF	0.194127	FALSE	TRUE	FALSE
BW25113_0687	seqA	0.0730594	FALSE	TRUE	FALSE
BW25113_0688	pgm	0.170602	FALSE	TRUE	FALSE
BW25113_0689	ybfP	0.29471	FALSE	TRUE	FALSE
BW25113_0691	ybfG	0.299424	FALSE	TRUE	FALSE
BW25113_0692	potE	0.1875	FALSE	TRUE	FALSE
BW25113_0693	speF	0.195344	FALSE	TRUE	FALSE
BW25113_0694	kdpE	0.161765	FALSE	TRUE	FALSE
BW25113_0695	kdpD	0.134016	FALSE	TRUE	FALSE
BW25113_0696	kdpC	0.137255	FALSE	TRUE	FALSE
BW25113_0697	kdpB	0.14869	FALSE	TRUE	FALSE
BW25113_0698	kdpA	0.166418	FALSE	TRUE	FALSE
BW25113_0699	ybfA	0.137725	FALSE	TRUE	FALSE
BW25113_0700	rhsC	0.209774	FALSE	TRUE	FALSE
BW25113_0702	ybfB	0.0228137	TRUE	FALSE	FALSE
BW25113_0703	rhsO	0.254725	FALSE	TRUE	FALSE
BW25113_0704	ybfC	0.0767544	FALSE	TRUE	FALSE
BW25113_0705	ybfL	0.13831	FALSE	TRUE	FALSE
BW25113_0706	ybfD	0.185246	FALSE	TRUE	FALSE
BW25113_0707	ybgA	0.166667	FALSE	TRUE	FALSE
BW25113_0708	phr	0.112577	FALSE	TRUE	FALSE
BW25113_0709	dtpD	0.148398	FALSE	TRUE	FALSE
BW25113_0710	ybgI	0.125839	FALSE	TRUE	FALSE
BW25113_0711	ybgJ	0.174573	FALSE	TRUE	FALSE
BW25113_0712	ybgK	0.155288	FALSE	TRUE	FALSE
BW25113_0713	ybgL	0.113752	FALSE	TRUE	FALSE
BW25113_0714	nei	0.118297	FALSE	TRUE	FALSE
BW25113_0715	abrB	0.153754	FALSE	TRUE	FALSE
BW25113_0716	ybgO	0.152941	FALSE	TRUE	FALSE
BW25113_0717	ybgP	0.107692	FALSE	TRUE	FALSE
BW25113_0718	ybgQ	0.203061	FALSE	TRUE	FALSE
BW25113_0719	ybgD	0.32967	FALSE	TRUE	FALSE
BW25113_0720	gltA	0.170233	FALSE	TRUE	FALSE
BW25113_0721	sdhC	0.163462	FALSE	TRUE	FALSE
BW25113_0722	sdhD	0.15	FALSE	TRUE	FALSE
BW25113_0723	sdhA	0.161837	FALSE	TRUE	FALSE
BW25113_0724	sdhB	0.151304	FALSE	TRUE	FALSE
BW25113_0726	sucA	0.147636	FALSE	TRUE	FALSE
BW25113_0727	sucB	0.125	FALSE	TRUE	FALSE
BW25113_0728	sucC	0.173262	FALSE	TRUE	FALSE
BW25113_0729	sucD	0.172414	FALSE	TRUE	FALSE
BW25113_0730	mngR	0.122625	FALSE	TRUE	FALSE
BW25113_0731	mngA	0.131396	FALSE	TRUE	FALSE
BW25113_0732	mngB	0.186433	FALSE	TRUE	FALSE
BW25113_0733	cydA	0.00318218	TRUE	FALSE	FALSE
BW25113_0734	cydB	0.00438596	TRUE	FALSE	FALSE
BW25113_0735	ybgE	0.15678	FALSE	TRUE	FALSE
BW25113_0736	ybgC	0.181538	FALSE	TRUE	FALSE
BW25113_0737	tolQ	0.174775	FALSE	TRUE	FALSE
BW25113_0738	tolR	0.226087	FALSE	TRUE	FALSE
BW25113_0739	tolA	0.127219	FALSE	TRUE	FALSE
BW25113_0740	tolB	0.222222	FALSE	TRUE	FALSE
BW25113_0741	pal	0.227273	FALSE	TRUE	FALSE
BW25113_0742	ybgF	0.205047	FALSE	TRUE	FALSE
BW25113_0743	lysT	0.0483871	FALSE	TRUE	FALSE
BW25113_0744	valT	0.193548	FALSE	TRUE	FALSE
BW25113_0745	lysW	0.0806452	FALSE	TRUE	FALSE
BW25113_0746	valZ	0.225806	FALSE	TRUE	FALSE
BW25113_0747	lysY	0.129032	FALSE	TRUE	FALSE
BW25113_0748	lysZ	0.129032	FALSE	TRUE	FALSE
BW25113_0749	lysQ	0.0483871	FALSE	TRUE	FALSE
BW25113_0750	nadA	0.131579	FALSE	TRUE	FALSE
BW25113_0751	pnuC	0.145833	FALSE	TRUE	FALSE
BW25113_0752	zitB	0.164456	FALSE	TRUE	FALSE
BW25113_0753	ybgS	0.2	FALSE	TRUE	FALSE
BW25113_0754	aroG	0.130486	FALSE	TRUE	FALSE
BW25113_0755	gpmA	0.154229	FALSE	TRUE	FALSE
BW25113_0756	galM	0.136855	FALSE	TRUE	FALSE
BW25113_0757	galK	0.159609	FALSE	TRUE	FALSE
BW25113_0758	galT	0.116806	FALSE	TRUE	FALSE
BW25113_0759	galE	0.157055	FALSE	TRUE	FALSE
BW25113_0760	modF	0.161154	FALSE	TRUE	FALSE
BW25113_0761	modE	0.150079	FALSE	TRUE	FALSE
BW25113_0762	acrZ	0.15	FALSE	TRUE	FALSE
BW25113_0763	modA	0.137097	FALSE	TRUE	FALSE
BW25113_0764	modB	0.152174	FALSE	TRUE	FALSE
BW25113_0765	modC	0.116608	FALSE	TRUE	FALSE
BW25113_0766	ybhA	0.135464	FALSE	TRUE	FALSE
BW25113_0767	pgl	0.132832	FALSE	TRUE	FALSE
BW25113_0768	ybhD	0.187173	FALSE	TRUE	FALSE
BW25113_0769	ybhH	0.272835	FALSE	TRUE	FALSE
BW25113_0770	ybhI	0.301394	FALSE	TRUE	FALSE
BW25113_0771	ybhJ	0.169613	FALSE	TRUE	FALSE
BW25113_0772	ybhC	0.218872	FALSE	TRUE	FALSE
BW25113_0773	ybhB	0.177546	FALSE	TRUE	FALSE
BW25113_0774	bioA	0.160853	FALSE	TRUE	FALSE
BW25113_0775	bioB	0.154862	FALSE	TRUE	FALSE
BW25113_0776	bioF	0.15027	FALSE	TRUE	FALSE
BW25113_0777	bioC	0.231023	FALSE	TRUE	FALSE
BW25113_0778	bioD	0.180147	FALSE	TRUE	FALSE
BW25113_0779	uvrB	0.204574	FALSE	TRUE	FALSE
BW25113_0780	ybhK	0.163237	FALSE	TRUE	FALSE
BW25113_0781	moaA	0.169192	FALSE	TRUE	FALSE
BW25113_0782	moaB	0.177616	FALSE	TRUE	FALSE
BW25113_0783	moaC	0.164103	FALSE	TRUE	FALSE
BW25113_0784	moaD	0.20202	FALSE	TRUE	FALSE
BW25113_0785	moaE	0.173554	FALSE	TRUE	FALSE
BW25113_0786	ybhL	0.20354	FALSE	TRUE	FALSE
BW25113_0787	ybhM	0.302448	FALSE	TRUE	FALSE
BW25113_0788	ybhN	0.179922	FALSE	TRUE	FALSE
BW25113_0789	clsB	0	TRUE	FALSE	FALSE
BW25113_0790	ybhP	0.152459	FALSE	TRUE	FALSE
BW25113_0791	ybhQ	0.234043	FALSE	TRUE	FALSE
BW25113_0792	ybhR	0.154453	FALSE	TRUE	FALSE
BW25113_0793	ybhS	0.171806	FALSE	TRUE	FALSE
BW25113_0794	ybhF	0.167505	FALSE	TRUE	FALSE
BW25113_0795	ybhG	0.196005	FALSE	TRUE	FALSE
BW25113_0796	ybiH	0.193309	FALSE	TRUE	FALSE
BW25113_0797	rhlE	0.181153	FALSE	TRUE	FALSE
BW25113_0798	ybiA	0.131783	FALSE	TRUE	FALSE
BW25113_0799	dinG	0.155142	FALSE	TRUE	FALSE
BW25113_0800	ybiB	0.185473	FALSE	TRUE	FALSE
BW25113_0801	ybiC	0.162069	FALSE	TRUE	FALSE
BW25113_0802	ybiJ	0.143541	FALSE	TRUE	FALSE
BW25113_0803	ybiI	0.106977	FALSE	TRUE	FALSE
BW25113_0804	ybiX	0.189338	FALSE	TRUE	FALSE
BW25113_0805	fiu	0.152709	FALSE	TRUE	FALSE
BW25113_0806	mcbA	0.15311	FALSE	TRUE	FALSE
BW25113_0807	rlmF	0.156124	FALSE	TRUE	FALSE
BW25113_0808	ybiO	0.152076	FALSE	TRUE	FALSE
BW25113_0809	glnQ	0.188256	FALSE	TRUE	FALSE
BW25113_0810	glnP	0.212121	FALSE	TRUE	FALSE
BW25113_0811	glnH	0.163606	FALSE	TRUE	FALSE
BW25113_0812	dps	0.282178	FALSE	TRUE	FALSE
BW25113_0813	rhtA	0.192416	FALSE	TRUE	FALSE
BW25113_0814	ompX	0.243961	FALSE	TRUE	FALSE
BW25113_0815	ybiP	0.190852	FALSE	TRUE	FALSE
BW25113_0817	mntR	0.159574	FALSE	TRUE	FALSE
BW25113_0818	ybiR	0.180602	FALSE	TRUE	FALSE
BW25113_0819	ldtB	0.297151	FALSE	TRUE	FALSE
BW25113_0820	ybiT	0.185098	FALSE	TRUE	FALSE
BW25113_0821	ybiU	0.195266	FALSE	TRUE	FALSE
BW25113_0822	ybiV	0.129969	FALSE	TRUE	FALSE
BW25113_0823	ybiW	0.17206	FALSE	TRUE	FALSE
BW25113_0824	ybiY	0.156944	FALSE	TRUE	FALSE
BW25113_0825	fsaA	0.180791	FALSE	TRUE	FALSE
BW25113_0826	moeB	0.208333	FALSE	TRUE	FALSE
BW25113_0827	moeA	0.161616	FALSE	TRUE	FALSE
BW25113_0828	iaaA	0.179587	FALSE	TRUE	FALSE
BW25113_0829	gsiA	0.146862	FALSE	TRUE	FALSE
BW25113_0830	gsiB	0.143552	FALSE	TRUE	FALSE
BW25113_0831	gsiC	0.162822	FALSE	TRUE	FALSE
BW25113_0832	gsiD	0.179452	FALSE	TRUE	FALSE
BW25113_0833	yliE	0.167464	FALSE	TRUE	FALSE
BW25113_0834	yliF	0.218779	FALSE	TRUE	FALSE
BW25113_0835	rimO	0.147834	FALSE	TRUE	FALSE
BW25113_0836	bssR	0.175325	FALSE	TRUE	FALSE
BW25113_0837	yliI	0.102908	FALSE	TRUE	FALSE
BW25113_0838	gstB	0.157058	FALSE	TRUE	FALSE
BW25113_0839	dacC	0.181724	FALSE	TRUE	FALSE
BW25113_0840	deoR	0.1133	FALSE	TRUE	FALSE
BW25113_0841	ybjG	0.162839	FALSE	TRUE	FALSE
BW25113_0842	mdfA	0.182371	FALSE	TRUE	FALSE
BW25113_0843	ybjH	0.213974	FALSE	TRUE	FALSE
BW25113_0844	ybjI	0.183486	FALSE	TRUE	FALSE
BW25113_0845	ybjJ	0.178535	FALSE	TRUE	FALSE
BW25113_0846	rcdA	0.160093	FALSE	TRUE	FALSE
BW25113_0847	ybjL	0.215556	FALSE	TRUE	FALSE
BW25113_0848	ybjM	0.233553	FALSE	TRUE	FALSE
BW25113_0849	grxA	0.206731	FALSE	TRUE	FALSE
BW25113_0850	ybjC	0.172414	FALSE	TRUE	FALSE
BW25113_0851	nfsA	0.236615	FALSE	TRUE	FALSE
BW25113_0852	rimK	0.150761	FALSE	TRUE	FALSE
BW25113_0853	ybjN	0.114883	FALSE	TRUE	FALSE
BW25113_0854	potF	0.108866	FALSE	TRUE	FALSE
BW25113_0855	potG	0.144273	FALSE	TRUE	FALSE
BW25113_0856	potH	0.14267	FALSE	TRUE	FALSE
BW25113_0857	potI	0.125369	FALSE	TRUE	FALSE
BW25113_0858	ybjO	0.160305	FALSE	TRUE	FALSE
BW25113_0859	rlmC	0.199115	FALSE	TRUE	FALSE
BW25113_0860	artJ	0.139932	FALSE	TRUE	FALSE
BW25113_0861	artM	0.22905	FALSE	TRUE	FALSE
BW25113_0862	artQ	0.215652	FALSE	TRUE	FALSE
BW25113_0863	artI	0.232082	FALSE	TRUE	FALSE
BW25113_0864	artP	0.189744	FALSE	TRUE	FALSE
BW25113_0865	ybjP	0.251208	FALSE	TRUE	FALSE
BW25113_0866	ybjQ	0.153846	FALSE	TRUE	FALSE
BW25113_0867	amiD	0.181955	FALSE	TRUE	FALSE
BW25113_0868	ybjS	0.204433	FALSE	TRUE	FALSE
BW25113_0869	ybjT	0.152838	FALSE	TRUE	FALSE
BW25113_0870	ltaE	0.195761	FALSE	TRUE	FALSE
BW25113_0871	poxB	0.16122	FALSE	TRUE	FALSE
BW25113_0872	hcr	0.168597	FALSE	TRUE	FALSE
BW25113_0873	hcp	0.17158	FALSE	TRUE	FALSE
BW25113_0874	ybjE	0.231944	FALSE	TRUE	FALSE
BW25113_0875	aqpZ	0.181004	FALSE	TRUE	FALSE
BW25113_0876	ybjD	0.148232	FALSE	TRUE	FALSE
BW25113_0877	ybjX	0.201258	FALSE	TRUE	FALSE
BW25113_0878	macA	0.138702	FALSE	TRUE	FALSE
BW25113_0879	macB	0.180885	FALSE	TRUE	FALSE
BW25113_0880	cspD	0.198895	FALSE	TRUE	FALSE
BW25113_0881	clpS	0.128405	FALSE	TRUE	FALSE
BW25113_0882	clpA	0.182117	FALSE	TRUE	FALSE
BW25113_0883	serW	0.0972222	FALSE	TRUE	FALSE
BW25113_0884	infA	0	TRUE	FALSE	FALSE
BW25113_0885	aat	0.221239	FALSE	TRUE	FALSE
BW25113_0886	cydC	0.00290276	TRUE	FALSE	FALSE
BW25113_0887	cydD	0.00212014	TRUE	FALSE	FALSE
BW25113_0888	trxB	0.0775194	FALSE	TRUE	FALSE
BW25113_0889	lrp	0.209068	FALSE	TRUE	FALSE
BW25113_0890	ftsK	0.0648496	FALSE	TRUE	FALSE
BW25113_0891	lolA	0.00204082	TRUE	FALSE	FALSE
BW25113_0892	rarA	0.182156	FALSE	TRUE	FALSE
BW25113_0893	serS	0	TRUE	FALSE	FALSE
BW25113_0894	dmsA	0.128769	FALSE	TRUE	FALSE
BW25113_0895	dmsB	0.122984	FALSE	TRUE	FALSE
BW25113_0896	dmsC	0.169075	FALSE	TRUE	FALSE
BW25113_0897	ycaC	0.0934394	FALSE	TRUE	FALSE
BW25113_0898	ycaD	0.196526	FALSE	TRUE	FALSE
BW25113_0899	ycaM	0.233188	FALSE	TRUE	FALSE
BW25113_0900	ycaN	0.224966	FALSE	TRUE	FALSE
BW25113_0901	ycaK	0.209302	FALSE	TRUE	FALSE
BW25113_0902	pflA	0.141653	FALSE	TRUE	FALSE
BW25113_0903	pflB	0.19376	FALSE	TRUE	FALSE
BW25113_0904	focA	0.270349	FALSE	TRUE	FALSE
BW25113_0905	ycaO	0.248403	FALSE	TRUE	FALSE
BW25113_0906	ycaP	0.156757	FALSE	TRUE	FALSE
BW25113_0907	serC	0.153494	FALSE	TRUE	FALSE
BW25113_0908	aroA	0.187743	FALSE	TRUE	FALSE
BW25113_0909	ycaL	0.161501	FALSE	TRUE	FALSE
BW25113_0910	cmk	0.0328467	TRUE	FALSE	FALSE
BW25113_0911	rpsA	0.0186567	TRUE	FALSE	FALSE
BW25113_0912	ihfB	0.170306	FALSE	TRUE	FALSE
BW25113_0913	ycaI	0.175951	FALSE	TRUE	FALSE
BW25113_0914	msbA	0.00142755	TRUE	FALSE	FALSE
BW25113_0915	lpxK	0.00126422	TRUE	FALSE	FALSE
BW25113_0916	ycaQ	0.149949	FALSE	TRUE	FALSE
BW25113_0917	ycaR	0	TRUE	FALSE	FALSE
BW25113_0918	kdsB	0.00166945	TRUE	FALSE	FALSE
BW25113_0919	ycbJ	0.160615	FALSE	TRUE	FALSE
BW25113_0920	ycbC	0.144231	FALSE	TRUE	FALSE
BW25113_0921	smtA	0.161905	FALSE	TRUE	FALSE
BW25113_0922	mukF	0.00377715	TRUE	FALSE	FALSE
BW25113_0923	mukE	0.00353982	TRUE	FALSE	FALSE
BW25113_0924	mukB	0.00140095	TRUE	FALSE	FALSE
BW25113_0925	ldtD	0.202027	FALSE	TRUE	FALSE
BW25113_0926	ycbK	0.181406	FALSE	TRUE	FALSE
BW25113_0927	ycbL	0.167308	FALSE	TRUE	FALSE
BW25113_0928	aspC	0.157398	FALSE	TRUE	FALSE
BW25113_0929	ompF	0.177549	FALSE	TRUE	FALSE
BW25113_0930	asnS	0	TRUE	FALSE	FALSE
BW25113_0931	pncB	0.168224	FALSE	TRUE	FALSE
BW25113_0932	pepN	0.173601	FALSE	TRUE	FALSE
BW25113_0933	ssuB	0.141234	FALSE	TRUE	FALSE
BW25113_0934	ssuC	0.123028	FALSE	TRUE	FALSE
BW25113_0935	ssuD	0.126362	FALSE	TRUE	FALSE
BW25113_0936	ssuA	0.132812	FALSE	TRUE	FALSE
BW25113_0937	ssuE	0.114719	FALSE	TRUE	FALSE
BW25113_0938	elfA	0.303241	FALSE	TRUE	FALSE
BW25113_0939	elfD	0.256228	FALSE	TRUE	FALSE
BW25113_0940	elfC	0.236425	FALSE	TRUE	FALSE
BW25113_0941	elfG	0.22287	FALSE	TRUE	FALSE
BW25113_0942	ycbU	0.174713	FALSE	TRUE	FALSE
BW25113_0943	ycbV	0.183575	FALSE	TRUE	FALSE
BW25113_0944	ycbF	0.147627	FALSE	TRUE	FALSE
BW25113_0945	pyrD	0.244747	FALSE	TRUE	FALSE
BW25113_0946	zapC	0.174713	FALSE	TRUE	FALSE
BW25113_0947	ycbX	0.154279	FALSE	TRUE	FALSE
BW25113_0948	rlmL	0.162226	FALSE	TRUE	FALSE
BW25113_0949	uup	0.132853	FALSE	TRUE	FALSE
BW25113_0950	pqiA	0.141434	FALSE	TRUE	FALSE
BW25113_0951	pqiB	0.144707	FALSE	TRUE	FALSE
BW25113_0952	pqiC	0.192478	FALSE	TRUE	FALSE
BW25113_0953	rmf	0.125	FALSE	TRUE	FALSE
BW25113_0954	fabA	0	TRUE	FALSE	FALSE
BW25113_0955	ycbZ	0.158978	FALSE	TRUE	FALSE
BW25113_0956	matP	0.0550964	FALSE	TRUE	FALSE
BW25113_0957	ompA	0.169268	FALSE	TRUE	FALSE
BW25113_0958	sulA	0.25	FALSE	TRUE	FALSE
BW25113_0959	sxy	0.172619	FALSE	TRUE	FALSE
BW25113_0960	yccS	0.214617	FALSE	TRUE	FALSE
BW25113_0961	yccF	0.206128	FALSE	TRUE	FALSE
BW25113_0962	helD	0.150152	FALSE	TRUE	FALSE
BW25113_0963	mgsA	0.178862	FALSE	TRUE	FALSE
BW25113_0964	yccT	0.141243	FALSE	TRUE	FALSE
BW25113_0965	yccU	0.162651	FALSE	TRUE	FALSE
BW25113_0966	hspQ	0.273438	FALSE	TRUE	FALSE
BW25113_0967	rlmI	0.144806	FALSE	TRUE	FALSE
BW25113_0968	yccX	0.177778	FALSE	TRUE	FALSE
BW25113_0969	tusE	0.030303	TRUE	FALSE	FALSE
BW25113_0970	yccA	0.261364	FALSE	TRUE	FALSE
BW25113_0971	serT	0.0138889	TRUE	FALSE	FALSE
BW25113_0972	hyaA	0.167224	FALSE	TRUE	FALSE
BW25113_0973	hyaB	0.164345	FALSE	TRUE	FALSE
BW25113_0974	hyaC	0.142606	FALSE	TRUE	FALSE
BW25113_0975	hyaD	0.177966	FALSE	TRUE	FALSE
BW25113_0976	hyaE	0.193146	FALSE	TRUE	FALSE
BW25113_0977	hyaF	0.194767	FALSE	TRUE	FALSE
BW25113_0978	cbdA	0.203719	FALSE	TRUE	FALSE
BW25113_0979	cbdB	0.17124	FALSE	TRUE	FALSE
BW25113_0980	appA	0.161383	FALSE	TRUE	FALSE
BW25113_0981	etk	0.158739	FALSE	TRUE	FALSE
BW25113_0982	etp	0.13649	FALSE	TRUE	FALSE
BW25113_0983	gfcE	0.154605	FALSE	TRUE	FALSE
BW25113_0984	gfcD	0.130435	FALSE	TRUE	FALSE
BW25113_0985	gfcC	0.171953	FALSE	TRUE	FALSE
BW25113_0986	gfcB	0.323017	FALSE	TRUE	FALSE
BW25113_0987	gfcA	0.191057	FALSE	TRUE	FALSE
BW25113_0988	insB1	0.334158	FALSE	TRUE	FALSE
BW25113_0989	cspH	0.432749	FALSE	TRUE	FALSE
BW25113_0990	cspG	0.210526	FALSE	TRUE	FALSE
BW25113_0991	ymcE	0.0810811	FALSE	TRUE	FALSE
BW25113_0992	yccM	0.160465	FALSE	TRUE	FALSE
BW25113_0993	torS	0.104688	FALSE	TRUE	FALSE
BW25113_0994	torT	0.118788	FALSE	TRUE	FALSE
BW25113_0995	torR	0.127928	FALSE	TRUE	FALSE
[truncated: 3,531 more rows]

## Sheet: clsC
Bimodal analysis of clsC gene essentiality
[truncated: 4,489 more rows]
