# Supplementary material for: Loss of cardiolipin and porins bypasses the essentiality of the sigma E cell envelope stress response in Escherichia coli
Source: mBio. 2025 Aug 18;16(9):e01613-25. doi: 10.1128/mbio.01613-25 (PMC12421810; doi:10.1128/mbio.01613-25)
Supplement: Table S4 — Gene fitness scores. [file mbio.01613-25-s0005.xlsx]

## Sheet: BWKan_clsABC
Table S4. Gene fitness scores in DclsABC
locus_tag	gene_name	function	logFC	logCPM	PValue	q.value	log_2_q
BW25113_2551	glyA	serine hydroxymethyltransferase	-9.13229	4.93653	1.66e-14	3.45e-13	12.4622
BW25113_2315	folC	bifunctional folylpolyglutamate synthase/ dihydrofolate synthase	-8.4685	4.35177	2.35e-11	3.61e-10	9.44249
BW25113_1855	lpxM	myristoyl-acyl carrier protein (ACP)-dependent acyltransferase	-7.88306	3.84753	1.43e-08	1.66e-07	6.77989
BW25113_3058	folB	bifunctional dihydroneopterin aldolase/dihydroneopterin triphosphate 2'-epimerase	-4.71098	3.60336	3.42e-06	2.95e-05	4.53018
BW25113_2827	thyA	thymidylate synthetase	-4.64782	4.33145	2.58e-08	2.89e-07	6.5391
BW25113_2527	hscB	HscA co-chaperone, J domain-containing protein Hsc56; IscU-specific chaperone HscAB	-4.49286	4.18239	1.14e-07	1.19e-06	5.92445
BW25113_2065	dcd	2'-deoxycytidine 5'-triphosphate deaminase	-4.24658	5.27532	5.22e-11	7.67e-10	9.1152
BW25113_4259	holC	DNA polymerase III, chi subunit	-4.00398	4.23895	1.49e-07	1.55e-06	5.80967
BW25113_4407	thiS	immediate sulfur donor in thiazole formation	-3.12528	7.37218	8.13e-24	3.66e-22	21.4365
BW25113_3056	cca	fused tRNA nucleotidyl transferase/2'3'-cyclic phosphodiesterase/2'nucleotidase and phosphatase	-3.08118	3.50196	0.000206098	0.00126807	2.89686
BW25113_2856	ygeK	pseudogene	-3.07957	4.08301	1e-05	8.12e-05	4.09044
BW25113_3935	priA	Primosome factor n' (replication factor Y)	-3.05116	9.07021	1.78e-47	8.71e-45	44.06
BW25113_3772	ilvA	L-threonine dehydratase, biosynthetic; also known as threonine deaminase	-3.04372	10.8901	2.87e-65	1.12e-61	60.9508
BW25113_4097	phnK	carbon-phosphorus lyase complex subunit, putative ATP transporter ATP-binding protein	-3.01688	9.04007	9.04e-47	3.53e-44	43.4522
BW25113_0188	tilS	tRNA(Ile)-lysidine synthetase	-2.9943	5.46886	3e-08	3.32e-07	6.47886
BW25113_3478	nikC	nickel transporter subunit	-2.97902	10.4717	5.35e-61	1.05e-57	56.9788
BW25113_4104	phnE	pseudogene	-2.97775	9.14599	7.36e-51	7.19e-48	47.1433
BW25113_4102	phnF	putative DNA-binding transcriptional regulator of phosphonate uptake and biodegradation	-2.95235	9.22909	6.33e-37	9.16e-35	34.0381
BW25113_4093	phnO	aminoalkylphosphonate N-acetyltransferase	-2.94792	7.81774	1.45e-24	7.35e-23	22.1337
BW25113_4095	phnM	ribophosphonate triphosphate hydrolase	-2.94149	9.17104	3.26e-50	2.12e-47	46.6737
BW25113_3992	thiF	adenylyltransferase, modifies ThiS C-terminus	-2.91582	9.79815	3.92e-37	5.89e-35	34.2299
BW25113_3479	nikD	nickel transporter subunit	-2.84681	9.65158	9.6e-45	2.89e-42	41.5391
BW25113_4099	phnI	ribophosphonate triphosphate synthase complex putative catalytic subunit	-2.80072	9.39836	5.38e-47	2.33e-44	43.6326
BW25113_3593	rhsA	Rhs family protein, putative polymorphic toxin; putative polysaccharide synthesis/export protein; putative neighboring cell growth inhibitor	-2.77098	11.9005	2.8e-57	3.65e-54	53.4377
BW25113_0271	yagH	CP4-6 prophage; putative xylosidase/arabinosidase	-2.6773	9.8956	9.9e-39	2.04e-36	35.6904
BW25113_0118	acnB	bifunctional aconitate hydratase 2/2-methylisocitrate dehydratase	-2.65946	5.71988	2.75e-07	2.81e-06	5.55129
BW25113_4292	fecR	FecI pro-sigma factor; transmembrane signal transducer for ferric citrate transport; periplasmic FecA:ferric citrate sensor and cytoplasmic FecI ECF sigma factor activator	-2.63364	9.31566	8.91e-34	1.12e-31	30.9508
BW25113_2662	gabT	4-aminobutyrate aminotransferase, PLP-dependent	-2.62958	8.87781	3.11e-29	2.48e-27	26.6055
BW25113_2111	yehD	putative fimbrial-like adhesin protein	-2.61543	4.70029	1.53e-05	0.000118679	3.92563
BW25113_4005	purD	phosphoribosylglycinamide synthetase phosphoribosylamine-glycine ligase	-2.607	9.73643	2.56e-39	5.55e-37	36.2557
BW25113_3991	thiG	thiamine biosynthesis ThiGH complex subunit	-2.59672	9.30385	2.14e-40	5.23e-38	37.2815
BW25113_4101	phnG	ribophosphonate triphosphate synthase subunit	-2.5956	8.09255	1.57e-24	7.85e-23	22.1051
BW25113_3482	rhsB	Rhs family putative polymorphic toxin, putative neighboring cell growth inhibitor	-2.57004	11.9624	2.93e-50	2.12e-47	46.6737
BW25113_2451	eutA	reactivating factor for ethanolamine ammonia lyase	-2.55557	8.15738	1.87e-25	1.03e-23	22.9872
BW25113_0244	thrW		-2.5537	3.90415	0.000529282	0.002825	2.54898
BW25113_0852	rimK	ribosomal protein S6 modification protein	-2.55234	8.06945	1.53e-26	9.47e-25	24.0237
BW25113_0153	fhuB	fused iron-hydroxamate transporter subunits of ABC superfamily: membrane components	-2.54316	10.3299	1.23e-48	6.85e-46	45.1643
BW25113_1009	rutD	putative aminoacrylate hydrolase, reactive intermediate detoxification	-2.51402	7.80176	4.36e-18	1.23e-16	15.9101
BW25113_4289	fecC	iron-dicitrate transporter subunit	-2.51293	9.84314	6.81e-32	6.82e-30	29.1662
BW25113_0284	paoC	PaoABC aldehyde oxidoreductase, Moco-containing subunit	-2.49831	9.84021	3.4e-29	2.66e-27	26.5751
BW25113_2453	eutG	ethanol dehydrogenase involved in ethanolamine utilization; aldehyde reductase, converts acetaldehyde to ethanol	-2.48894	8.8608	1.12e-29	9.53e-28	27.0209
BW25113_4096	phnL	ribophosphonate triphosphate synthase subunit; putative ABC transporter ATP-binding protein	-2.48839	8.62654	1.82e-28	1.37e-26	25.8633
BW25113_3845	fadA	3-ketoacyl-CoA thiolase (thiolase I)	-2.47075	10.2668	5.34e-45	1.74e-42	41.7595
BW25113_0303	rclB	reactive chlorine species (RCS) stress resistance periplasmic protein	-2.45264	5.07349	1.74e-05	0.000133649	3.87403
BW25113_4100	phnH	ribophosphonate triphosphate synthase subunit	-2.45147	8.09481	1.98e-20	6.56e-19	18.1831
BW25113_4475	rtcA	RNA 3'-terminal phosphate cyclase	-2.43404	9.87194	3.68e-40	8.47e-38	37.0721
BW25113_3940	metL	Bifunctional aspartokinase/homoserine dehydrogenase 2	-2.42199	11.4059	9.48e-46	3.37e-43	42.4724
BW25113_0269	yagF	CP4-6 prophage; dehydratase family protein	-2.41803	9.85797	1.57e-28	1.2e-26	25.9208
BW25113_2264	menD	2-succinyl-5-enolpyruvyl-6-hydroxy-3- cyclohexene-1-carboxylate synthase; SEPHCHC synthase	-2.41321	9.24173	1.92e-34	2.58e-32	31.5884
BW25113_4106	phnC	phosphonate ABC transporter ATP-binding subunit	-2.40895	8.80031	2.82e-31	2.63e-29	28.58
BW25113_2661	gabD	succinate-semialdehyde dehydrogenase I, NADP-dependent	-2.40288	9.04716	9.35e-34	1.14e-31	30.9431
BW25113_3668	uhpB	sensory histidine kinase in two-component regulatory sytem with UhpA	-2.39966	9.93802	9.3e-33	9.56e-31	30.0195
BW25113_2507	guaA	GMP synthetase (glutamine aminotransferase)	-2.38383	6.55618	4.21e-10	5.71e-09	8.24336
BW25113_3376	yhfS	FNR-regulated pyridoxal phosphate-dependent aminotransferase family protein	-2.38001	9.83857	2.87e-38	5.34e-36	35.2725
BW25113_0522	purK	N5-carboxyaminoimidazole ribonucleotide synthase	-2.35926	8.41327	1.12e-20	3.79e-19	18.4214
BW25113_3542	dppC	dipeptide/heme transporter	-2.3438	9.58647	4.21e-38	7.14e-36	35.1463
BW25113_2455	eutE	aldehyde oxidoreductase, ethanolamine utilization protein	-2.3347	8.05796	5.65e-20	1.81e-18	17.7423
BW25113_1008	rutE	putative malonic semialdehyde reductase	-2.33416	6.89925	1.13e-12	1.96e-11	10.7077
BW25113_0704	ybfC	putative periplasmic protein	-2.32827	5.51253	0.000356289	0.00202623	2.69331
BW25113_1014	putA	fused DNA-binding transcriptional regulator/proline dehydrogenase/pyrroline-5-carboxylate dehydrogenase	-2.32264	10.3299	3.01e-38	5.35e-36	35.2716
BW25113_2241	glpA	sn-glycerol-3-phosphate dehydrogenase (anaerobic), large subunit, FAD/NAD(P)-binding	-2.32074	9.11949	1.88e-29	1.56e-27	26.8069
BW25113_0700	rhsC	Rhs family putative polymorphic toxin	-2.31845	11.3345	2.98e-43	8.32e-41	40.0799
BW25113_0261	mmuM	CP4-6 prophage; S-methylmethionine:homocysteine methyltransferase	-2.30987	8.80603	3.48e-27	2.38e-25	24.6234
BW25113_3483	yhhH	putative immunity protein for putative polymorphic toxin RhsB	-2.30813	6.09934	4.56e-07	4.47e-06	5.34969
BW25113_3222	nanK	N-acetylmannosamine kinase	-2.29062	9.13854	1.6e-25	8.91e-24	23.0501
BW25113_4028	yjbG	extracellular polysaccharide export OMA protein	-2.28915	8.69019	5.53e-25	2.96e-23	22.5287
BW25113_4477	dgoA	2-oxo-3-deoxygalactonate 6-phosphate aldolase	-2.28407	9.19117	7.58e-33	8.2e-31	30.0862
BW25113_3477	nikB	nickel transporter subunit	-2.2815	10.1259	2.76e-38	5.34e-36	35.2725
BW25113_0589	fepG	iron-enterobactin transporter subunit	-2.27691	8.86188	1.18e-30	1.07e-28	27.9706
BW25113_3449	ugpQ	glycerophosphodiester phosphodiesterase, cytosolic	-2.27678	8.01149	1.15e-18	3.45e-17	16.4622
BW25113_0590	fepD	iron-enterobactin transporter subunit	-2.27628	8.89911	2.45e-31	2.34e-29	28.6308
BW25113_0935	ssuD	alkanesulfonate monooxygenase, FMNH(2)-dependent	-2.26575	7.64071	6.86e-14	1.34e-12	11.8729
BW25113_0591	entS	enterobactin exporter, iron-regulated	-2.26398	8.80685	4.89e-24	2.3e-22	21.6383
BW25113_2458	eutD	phosphate acetyltransferase	-2.25844	8.10586	4.69e-23	1.93e-21	20.7144
BW25113_4094	phnN	ribose 1,5-bisphosphokinase	-2.25838	7.69302	2.86e-18	8.27e-17	16.0825
BW25113_1302	puuE	4-aminobutyrate aminotransferase, PLP-dependent	-2.25629	8.13085	1.16e-20	3.91e-19	18.4078
BW25113_4291	fecA	ferric citrate outer membrane transporter	-2.25333	10.5586	7.42e-33	8.2e-31	30.0862
BW25113_0267	yagA	CP4-6 prophage; putative DNA-binding transcriptional regulator	-2.25187	9.55487	3.04e-30	2.64e-28	27.5784
BW25113_0285	paoB	PaoABC aldehyde oxidoreductase, FAD-containing subunit	-2.23651	9.0688	3.42e-28	2.48e-26	25.6055
BW25113_4279	yjhB	putative transporter	-2.23539	7.76083	8.03e-14	1.56e-12	11.8069
BW25113_1077	flgF	flagellar component of cell-proximal portion of basal-body rod	-2.21926	7.45739	2.34e-16	5.6e-15	14.2518
BW25113_0321	yahG	DUF1116 family protein	-2.21634	8.92398	7.03e-21	2.43e-19	18.6144
BW25113_0067	thiP	thiamine, thiamine pyrophosphate ABC transporter permease; ThiBPQ thiamine, thiamine pyrophosphate importer	-2.21328	10.0174	3.1e-37	4.84e-35	34.3152
BW25113_0272	yagI	CP4-6 prophage; putative DNA-binding transcriptional regulator	-2.21131	9.25531	1.29e-23	5.73e-22	21.2418
BW25113_3480	nikE	nickel transporter subunit	-2.2107	8.82607	3.86e-22	1.46e-20	19.8356
BW25113_2454	eutJ	ethanolamine utilization protein, HSP70/actin superfamily protein	-2.20806	8.1731	4.51e-23	1.87e-21	20.7282
BW25113_2848	yqeJ	uncharacterized protein	-2.20475	4.00425	0.00233693	0.0101	1.99568
BW25113_2712	hypF	carbamoyl phosphate phosphatase and maturation protein for [NiFe] hydrogenases	-2.20257	9.85663	3.04e-35	4.24e-33	32.3726
BW25113_3590	selB	selenocysteinyl-tRNA-specific translation factor	-2.19853	10.2589	7.77e-33	8.2e-31	30.0862
BW25113_0270	yagG	CP4-6 prophage; putative sugar transporter	-2.18741	9.69917	2.44e-34	3.18e-32	31.4976
BW25113_0520	ylbF	putative anaerobic allantoin catabolic oxamate carbamoyltransferase; DUF2877 family protein	-2.16407	7.82693	2.81e-18	8.19e-17	16.0867
BW25113_3581	sgbH	3-keto-L-gulonate 6-phosphate decarboxylase	-2.14867	8.6447	9.01e-26	5.34e-24	23.2725
BW25113_3973	birA	bifunctional biotin-[acetylCoA carboxylase] holoenzyme synthetase/ DNA-binding transcriptional repressor, bio-5'-AMP-binding	-2.14404	4.09731	0.000906689	0.00452418	2.34446
BW25113_4679	yohP	uncharacterized protein	-2.14197	5.69235	0.000541714	0.00287956	2.54067
BW25113_2110	yehC	putative periplasmic pilin chaperone	-2.13529	4.22932	0.00126831	0.00604305	2.21874
BW25113_3998	nfi	endonuclease V; deoxyinosine 3' endonuclease	-2.12994	9.32288	9.6e-27	6.05e-25	24.2182
BW25113_0497	rhsD	Rhs family putative polymorphic toxin	-2.11672	11.5685	3.39e-33	3.9e-31	30.4089
BW25113_3945	gldA	glycerol dehydrogenase, NAD+ dependent; 1,2-propanediol:NAD+ oxidoreductase	-2.11606	9.46582	1.33e-30	1.18e-28	27.9281
BW25113_2050	wcaI	putative glycosyl transferase	-2.11368	7.61967	7.11e-16	1.64e-14	13.7852
BW25113_3693	dgoK	2-oxo-3-deoxygalactonate kinase	-2.10669	8.7695	1.05e-21	3.87e-20	19.4123
BW25113_2526	hscA	DnaK-like molecular chaperone specific for IscU	-2.10575	6.15796	6.32e-06	5.28e-05	4.27737
BW25113_4098	phnJ	carbon-phosphorus lyase, SAM-dependent	-2.09855	8.96236	2.14e-28	1.58e-26	25.8013
BW25113_3993	thiE	thiamine phosphate synthase (thiamine phosphate pyrophosphorylase)	-2.09455	9.17193	1.77e-26	1.08e-24	23.9666
BW25113_2384	ypdE	aminopeptidase	-2.09446	8.69708	7.85e-23	3.13e-21	20.5045
BW25113_0151	fhuC	iron-hydroxamate transporter subunit	-2.09186	8.14605	2.26e-20	7.43e-19	18.129
BW25113_0334	prpD	2-methylcitrate dehydratase	-2.0861	8.8136	4.42e-17	1.12e-15	14.9508
BW25113_2051	wcaH	GDP-mannose mannosyl hydrolase	-2.08289	6.51326	3.17e-06	2.75e-05	4.56067
BW25113_3868	glnG	fused DNA-binding response regulator in two-component regulatory system with GlnL: response regulator/sigma54 interaction protein	-2.07665	9.4727	1.33e-27	9.29e-26	25.032
BW25113_2262	menB	dihydroxynaphthoic acid synthetase	-2.07157	8.00487	7.35e-18	2.01e-16	15.6968
BW25113_0268	yagE	2-keto-3-deoxy gluconate (KDG) aldolase; CP4-6 prophage	-2.06833	8.40668	7.5e-17	1.86e-15	14.7305
BW25113_3450	ugpC	glycerol-3-phosphate transporter subunit	-2.06153	8.80025	9.21e-27	5.9e-25	24.2291
BW25113_4290	fecB	iron-dicitrate transporter subunit	-2.06102	8.81864	1.24e-25	7.24e-24	23.1403
BW25113_0776	bioF	8-amino-7-oxononanoate synthase	-2.06057	8.65672	4.94e-24	2.3e-22	21.6383
BW25113_3481	nikR	transcriptional repressor, Ni-binding	-2.05547	8.58071	1.73e-17	4.51e-16	15.3458
BW25113_2020	hisD	bifunctional histidinal dehydrogenase/ histidinol dehydrogenase	-2.03952	8.44068	1.73e-21	6.25e-20	19.2041
BW25113_4006	purH	fused IMP cyclohydrolase/phosphoribosylaminoimidazolecarboxamide formyltransferase	-2.03649	9.78629	2.08e-31	2.04e-29	28.6904
BW25113_3582	sgbU	putative L-xylulose 5-phosphate 3-epimerase	-2.03569	8.25754	2.88e-17	7.46e-16	15.1273
BW25113_4027	yjbF	extracellular polysaccharide production lipoprotein	-2.03409	8.44216	8.16e-12	1.3e-10	9.88606
BW25113_3395	hofM	DNA catabolic putative pilus assembly protein	-2.02866	9.30832	5.09e-24	2.34e-22	21.6308
BW25113_2273	yfbN	uncharacterized protein	-2.02733	5.41643	0.000569342	0.00300597	2.52201
BW25113_1300	puuC	gamma-glutamyl-gamma-aminobutyraldehyde dehydrogenase; succinate semialdehyde dehydrogenase	-2.01516	7.89338	1.47e-16	3.55e-15	14.4498
BW25113_3541	dppD	dipeptide/heme transporter	-2.01054	9.3831	8.58e-25	4.47e-23	22.3497
BW25113_3773	ilvY	transcriptional activator of ilvC; autorepressor	-1.99836	9.34282	4.81e-27	3.19e-25	24.4962
BW25113_4323	uxuB	D-mannonate oxidoreductase, NAD-dependent	-1.98439	9.24312	5.07e-27	3.3e-25	24.4815
BW25113_3813	uvrD	DNA-dependent ATPase I and helicase II	-1.98364	10.9006	2.65e-29	2.16e-27	26.6655
BW25113_2460	eutQ	RmlC-like cupin domain protein	-1.97555	6.64056	6.65e-08	7.1e-07	6.14874
BW25113_4388	serB	3-phosphoserine phosphatase	-1.97363	8.64259	5.67e-22	2.11e-20	19.6757
BW25113_2546	yphD	inner membrane putative ABC superfamily sugar transporter permease	-1.96741	8.41611	9.52e-21	3.26e-19	18.4868
BW25113_3469	zntA	zinc, cobalt and lead efflux system	-1.96303	11.3622	1.2e-33	1.42e-31	30.8477
BW25113_3594	yibA	HEAT-domain lethality reduction protein; putative immunity protein for putative polymorphic toxin RhsA	-1.95505	8.01958	1.07e-06	1e-05	5
BW25113_2422	cysA	sulfate/thiosulfate transporter subunit	-1.95242	8.3706	5.03e-20	1.63e-18	17.7878
BW25113_0518	fdrA	putative NAD(P)-binding acyl-CoA synthetase	-1.9404	9.04806	3.31e-22	1.27e-20	19.8962
BW25113_2261	menC	O-succinylbenzoyl-CoA synthase	-1.93566	8.52013	3.49e-21	1.24e-19	18.9066
BW25113_2709	norR	anaerobic nitric oxide reductase DNA-binding transcriptional activator	-1.9336	9.12548	3.14e-25	1.7e-23	22.7696
BW25113_0496	ybbP	putative ABC transporter permease	-1.92735	10.1453	5.02e-28	3.56e-26	25.4486
BW25113_4590	ybfK	uncharacterized protein	-1.92307	7.52182	6.66e-07	6.33e-06	5.1986
BW25113_0713	ybgL	UPF0271 family protein	-1.91941	7.57543	7.69e-13	1.37e-11	10.8633
BW25113_3054	ygiF	inorganic triphosphatase	-1.91057	9.40234	1.47e-25	8.34e-24	23.0788
BW25113_0523	purE	N5-carboxyaminoimidazole ribonucleotide mutase	-1.9088	7.87201	8.77e-15	1.85e-13	12.7328
BW25113_2459	eutT	cobalamin adenosyltransferase involved in ethanolamine utilization	-1.90877	7.86065	6.75e-12	1.08e-10	9.96658
BW25113_0775	bioB	biotin synthase	-1.90605	8.45004	5.71e-15	1.22e-13	12.9136
BW25113_2708	srlQ	D-arabinose 5-phosphate isomerase	-1.9014	8.55521	4.59e-18	1.28e-16	15.8928
BW25113_4170	mutL	methyl-directed mismatch repair protein	-1.89604	10.5133	3.36e-23	1.44e-21	20.8416
BW25113_1227	narI	nitrate reductase 1, gamma (cytochrome b(NR)) subunit	-1.89258	6.6416	0.000253443	0.00153282	2.81451
BW25113_4167	nnr	bifunctional NAD(P)H-hydrate repair enzyme; C-terminal domain ADP-dependent (S)-NAD(P)H-hydrate dehydratase and N-terminal domain NAD(P)H-hydrate epimerase	-1.8924	10.0235	8.14e-24	3.66e-22	21.4365
BW25113_2456	eutN	Ethanolamine catabolic microcompartment shell protein	-1.8894	5.86483	0.000606616	0.00318127	2.4974
BW25113_3652	recG	ATP-dependent DNA helicase	-1.88509	10.0117	9.47e-25	4.87e-23	22.3125
BW25113_4379	yjjW	putative pyruvate formate lyase activating enzyme	-1.87905	9.07359	1.03e-22	4.02e-21	20.3958
BW25113_2557	purL	phosphoribosylformyl-glycineamide synthetase	-1.87244	10.5457	3.3e-24	1.61e-22	21.7932
BW25113_3487	yhiI	putative membrane fusion protein (MFP) of efflux pump	-1.87209	9.0031	3.1e-19	9.54e-18	17.0205
BW25113_1015	putP	proline:sodium symporter	-1.87205	8.46926	2.39e-18	7.04e-17	16.1524
BW25113_0699	ybfA	DUF2517 family protein	-1.87022	5.12111	0.00327795	0.0132303	1.87843
BW25113_0796	ybiH	DUF1956 domain-containing tetR family putative transcriptional regulator	-1.86824	7.57403	3.75e-13	6.81e-12	11.1669
BW25113_1084	rne	fused ribonucleaseE: endoribonuclease/RNA-binding protein/RNA degradosome binding protein	-1.86807	8.61623	4.23e-19	1.29e-17	16.8894
BW25113_2723	hycC	hydrogenase 3, membrane subunit	-1.85785	9.86653	4e-27	2.69e-25	24.5702
BW25113_4066	yjcF	pentapeptide repeats protein	-1.85359	6.5517	5.75e-05	0.000404399	3.39319
BW25113_0934	ssuC	putative alkanesulfonate transporter subunit	-1.85221	7.23509	1.43e-10	2.01e-09	8.6968
BW25113_3580	lyxK	L-xylulose kinase	-1.85064	9.25497	3.67e-18	1.05e-16	15.9788
BW25113_3673	emrD	multidrug efflux system protein	-1.85025	9.77683	1.46e-25	8.34e-24	23.0788
BW25113_3456	livM	leucine/isoleucine/valine transporter subunit	-1.84055	8.92873	8.84e-23	3.49e-21	20.4572
BW25113_0229	lfhA	pseudogene	-1.83683	8.7723	1.27e-21	4.65e-20	19.3325
BW25113_0273	argF	ornithine carbamoyltransferase 2, chain F; CP4-6 prophage	-1.83528	8.86019	5.19e-18	1.43e-16	15.8447
BW25113_2099	yegU	ADP-ribosylglycohydrolase family protein	-1.83204	7.83512	7.45e-15	1.58e-13	12.8013
BW25113_4288	fecD	iron-dicitrate transporter subunit	-1.82852	9.0794	7.44e-18	2.02e-16	15.6946
BW25113_0827	moeA	molybdopterin molybdenumtransferase; molybdopterin biosynthesis protein	-1.82541	8.30737	4.15e-16	9.76e-15	14.0106
BW25113_3669	uhpA	response regulator in two-component regulatory system wtih UhpB	-1.82432	8.66684	8.27e-17	2.03e-15	14.6925
BW25113_3223	nanE	putative N-acetylmannosamine-6-P epimerase	-1.82289	8.24314	4.72e-17	1.18e-15	14.9281
BW25113_4306	yjhP	putative methyltransferase	-1.82188	8.17537	2.94e-16	6.96e-15	14.1574
BW25113_4389	radA	DNA repair protein	-1.8203	9.48213	4.3e-24	2.05e-22	21.6882
BW25113_0695	kdpD	fused sensory histidine kinase in two-component regulatory system with KdpE: signal sensing protein	-1.81749	9.66505	1.43e-18	4.27e-17	16.3696
BW25113_0705	ybfL	pseudogene	-1.81453	8.03844	5.27e-15	1.13e-13	12.9469
BW25113_1011	rutB	ureidoacrylate amidohydrolase	-1.81317	6.29485	2.12e-06	1.89e-05	4.72354
BW25113_3455	livG	leucine/isoleucine/valine transporter subunit	-1.80596	8.5587	3.74e-17	9.55e-16	15.02
BW25113_4573	insZ	pseudogene	-1.80539	7.33742	8.82e-11	1.27e-09	8.8962
BW25113_4325	yjiC	uncharacterized protein	-1.80534	7.83406	4.31e-09	5.28e-08	7.27737
BW25113_4048	yjbM	uncharacterized protein	-1.80529	6.4934	2.29e-06	2.03e-05	4.6925
BW25113_1939	fliG	flagellar motor switching and energizing component	-1.80342	6.39767	1.89e-06	1.7e-05	4.76955
BW25113_4615	yibV	pseudogene	-1.79776	5.96562	2.81e-05	0.000208995	3.67986
BW25113_2642	yfjW	CP4-57 prophage; putative inner membrane protein	-1.797	5.53299	0.000272523	0.00163055	2.78767
BW25113_4197	ulaE	L-xylulose 5-phosphate 3-epimerase	-1.79698	8.31156	1.07e-13	2.04e-12	11.6904
BW25113_0335	prpE	propionate--CoA ligase	-1.79346	9.3591	6.53e-23	2.63e-21	20.58
BW25113_2423	cysW	sulfate/thiosulfate ABC transporter subunit	-1.7919	8.24311	2.1e-14	4.27e-13	12.3696
BW25113_4092	phnP	5-phospho-alpha-D-ribosyl 1,2-cyclic phosphate phosphodiesterase	-1.78796	8.00373	4.74e-08	5.11e-07	6.29158
BW25113_1746	astD	succinylglutamic semialdehyde dehydrogenase	-1.78177	7.83037	1.18e-12	2.04e-11	10.6904
BW25113_0933	ssuB	alkanesulfonate transporter subunit	-1.78131	7.29327	5.48e-09	6.59e-08	7.18111
BW25113_1941	fliI	flagellum-specific ATP synthase	-1.78012	7.74844	3.87e-12	6.35e-11	10.1972
BW25113_0697	kdpB	potassium translocating ATPase, subunit B	-1.77823	9.29786	2.63e-22	1.02e-20	19.9914
BW25113_4105	phnD	phosphonate ABC transporter periplasmic binding protein	-1.77808	8.30803	2.56e-12	4.27e-11	10.3696
BW25113_0152	fhuD	iron-hydroxamate transporter subunit	-1.77656	8.37896	1.83e-11	2.84e-10	9.54668
BW25113_3946	fsaB	fructose-6-phosphate aldolase 2	-1.76883	8.51501	1.61e-13	3.03e-12	11.5186
BW25113_0596	entA	2,3-dihydro-2,3-dihydroxybenzoate dehydrogenase	-1.76821	7.94916	7.45e-12	1.19e-10	9.92445
BW25113_4468	glcE	glycolate oxidase FAD binding subunit	-1.75803	8.45819	6.89e-11	1e-09	9
BW25113_3956	ppc	phosphoenolpyruvate carboxylase	-1.73506	11.0559	6.1e-25	3.22e-23	22.4921
BW25113_3846	fadB	fused 3-hydroxybutyryl-CoA epimerase/delta(3)-cis-delta(2)-trans-enoyl-CoA isomerase/enoyl-CoA hydratase/3-hydroxyacyl-CoA dehydrogenase	-1.73193	10.171	3.72e-24	1.79e-22	21.7471
BW25113_4660	yhiL	pseudogene	-1.73003	8.2811	1.7e-14	3.51e-13	12.4547
BW25113_1001	yccE	uncharacterized protein	-1.727	4.92624	0.00519719	0.0195244	1.70942
BW25113_4026	yjbE	extracellular polysaccharide production threonine-rich protein	-1.72348	9.38587	4.15e-18	1.18e-16	15.9281
BW25113_0586	entF	enterobactin synthase multienzyme complex component, ATP-dependent	-1.72203	10.1904	2.24e-23	9.72e-22	21.0123
BW25113_2468	aegA	putative oxidoreductase, FeS binding subunit/NAD/FAD-binding subunit	-1.72132	9.17267	9.2e-20	2.92e-18	17.5346
BW25113_0345	lacI	DNA-binding transcriptional repressor	-1.72067	8.42203	3.17e-11	4.77e-10	9.32148
BW25113_3591	selA	selenocysteine synthase	-1.72053	9.425	1.02e-18	3.09e-17	16.51
BW25113_2269	elaD	protease, capable of cleaving an AMC-ubiquitin model substrate	-1.72004	5.02516	0.00306981	0.0125589	1.90105
BW25113_4041	plsB	glycerol-3-phosphate O-acyltransferase	-1.71417	4.70372	0.00293791	0.0121696	1.91472
BW25113_3933	ftsN	essential cell division protein	-1.71041	10.0359	1.32e-23	5.78e-22	21.2381
BW25113_2100	yegV	putative kinase	-1.70344	7.58038	4.8e-09	5.82e-08	7.23508
BW25113_0341	cynX	putative cyanate transporter	-1.69969	8.84205	2.45e-15	5.48e-14	13.2612
BW25113_0975	hyaD	hydrogenase 1 maturation protease	-1.698	7.18997	2.65e-08	2.95e-07	6.53018
BW25113_3674	yidF	putative Cys-type oxidative YidJ-maturating enzyme	-1.69619	8.33217	2.87e-14	5.79e-13	12.2373
BW25113_1456	rhsE	pseudogene	-1.69255	10.0581	3.7e-23	1.57e-21	20.8041
BW25113_3960	argH	argininosuccinate lyase	-1.684	9.93071	6.42e-23	2.61e-21	20.5834
BW25113_4065	yjcE	putative cation/proton antiporter	-1.68168	9.54497	1.24e-19	3.91e-18	17.4078
BW25113_2722	hycD	hydrogenase 3, membrane subunit	-1.68088	8.60895	2.67e-16	6.36e-15	14.1965
BW25113_0366	tauB	taurine transporter subunit	-1.67724	7.61599	3.44e-07	3.46e-06	5.46092
BW25113_1301	puuB	gamma-glutamylputrescine oxidoreductase	-1.67571	7.97023	4.67e-08	5.07e-07	6.29499
BW25113_2205	napG	ferredoxin-type protein essential for electron transfer from ubiquinol to periplasmic nitrate reductase (NapAB)	-1.67462	7.70072	5.85e-10	7.8e-09	8.10791
BW25113_2140	dusC	tRNA-dihydrouridine synthase C	-1.67456	8.8693	4.21e-14	8.39e-13	12.0762
BW25113_3596	yibG	TPR-like repeat protein	-1.67406	5.6545	0.00376306	0.0149262	1.82605
BW25113_2076	mdtC	multidrug efflux system, subunit C	-1.67345	9.00084	1.42e-11	2.23e-10	9.6517
BW25113_4128	yjdK	uncharacterized protein	-1.67166	6.33369	5.72e-06	4.82e-05	4.31695
BW25113_0774	bioA	7,8-diaminopelargonic acid synthase, PLP-dependent	-1.67043	8.20539	4.84e-14	9.54e-13	12.0205
BW25113_3530	bcsC	cellulose synthase subunit	-1.66817	11.235	1.71e-24	8.44e-23	22.0737
BW25113_3848	yigZ	UPF0029 family protein	-1.66743	8.52664	8.32e-14	1.61e-12	11.7932
BW25113_0333	prpC	2-methylcitrate synthase	-1.66664	8.10692	6.96e-11	1.01e-09	8.99568
BW25113_0544	ybcK	DLP12 prophage; putative recombinase	-1.66658	5.93796	0.000446211	0.00244166	2.61231
BW25113_0710	ybgI	NIF3 family metal-binding protein	-1.66372	7.34056	1.97e-09	2.47e-08	7.6073
BW25113_3878	yihQ	alpha-glucosidase	-1.66185	10.0539	3.97e-22	1.49e-20	19.8268
BW25113_3053	glnE	fused deadenylyltransferase/adenylyltransferase for glutamine synthetase	-1.66131	10.1579	4.25e-23	1.79e-21	20.7471
BW25113_0795	ybhG	putative membrane fusion protein (MFP) component of efflux pump, membrane anchor	-1.66126	8.50697	4.99e-16	1.16e-14	13.9355
BW25113_4074	nrfE	heme lyase (NrfEFG) for insertion of heme into c552, subunit NrfE	-1.66012	9.76898	2.69e-20	8.76e-19	18.0575
BW25113_0353	mhpT	3-hydroxyphenylpropionic transporter	-1.6588	8.36131	3.39e-15	7.44e-14	13.1284
BW25113_0466	ybaM	DUF2496 family protein	-1.65502	5.32703	0.0101979	0.033909	1.46969
BW25113_3486	rbbA	ribosome-associated ATPase: ATP-binding protein/ATP-binding membrane protein	-1.65444	10.0839	1.66e-19	5.18e-18	17.2857
BW25113_0148	hrpB	putative ATP-dependent helicase	-1.64865	9.92798	5.02e-21	1.77e-19	18.752
BW25113_2969	yghE	pseudogene	-1.63602	8.35739	2e-12	3.37e-11	10.4724
BW25113_0924	mukB	chromosome condensin MukBEF, ATPase and DNA-binding subunit	-1.63366	3.88079	0.0215556	0.0614279	1.21163
BW25113_2074	mdtA	multidrug efflux system, subunit A	-1.6324	7.73124	5.64e-10	7.58e-09	8.12033
BW25113_0283	paoD	moco insertion factor for PaoABC aldehyde oxidoreductase	-1.63048	8.51014	1.97e-13	3.68e-12	11.4342
BW25113_4107	yjdN	metalloprotein superfamily protein	-1.62949	7.16314	3.41e-06	2.95e-05	4.53018
BW25113_0047	kefC	potassium:proton antiporter	-1.62582	9.60818	2.36e-18	6.97e-17	16.1568
BW25113_0495	ybbA	putative ABC superfamily transporter ATP-binding subunit	-1.6208	7.8543	7.57e-11	1.09e-09	8.96257
BW25113_2075	mdtB	multidrug efflux system, subunit B	-1.61384	9.44065	2.34e-12	3.92e-11	10.4067
BW25113_4169	amiB	N-acetylmuramoyl-l-alanine amidase II	-1.61321	9.82308	1.06e-14	2.24e-13	12.6498
BW25113_1836	yebV	uncharacterized protein	-1.61268	4.23051	0.00639078	0.0231375	1.63568
BW25113_3393	hofO	DNA catabolic protein	-1.61241	7.83749	1.83e-09	2.31e-08	7.63639
BW25113_0298	insE1	IS3 transposase A	-1.60788	5.69907	0.000325845	0.00188325	2.72509
BW25113_4060	yjcB	putative inner membrane protein	-1.60407	7.36118	4.17e-07	4.14e-06	5.383
BW25113_0471	ybaB	DNA-binding protein, putative nucleoid-associated protein	-1.60362	6.85534	3.57e-07	3.58e-06	5.44612
BW25113_2528	iscA	FeS cluster assembly protein	-1.60352	3.94354	0.0170704	0.0506709	1.29524
BW25113_4695	ykgT	pseudogene	-1.60202	4.73895	0.00476079	0.018132	1.74155
BW25113_4514	ybfQ	pseudogene	-1.60161	3.7232	0.0262148	0.0714233	1.14616
BW25113_2721	hycE	hydrogenase 3, large subunit	-1.59778	9.55325	1.22e-16	2.97e-15	14.5272
BW25113_4467	glcF	glycolate oxidase 4Fe-4S iron-sulfur cluster subunit	-1.59765	8.55139	3.69e-15	8.05e-14	13.0942
BW25113_4019	metH	homocysteine-N5-methyltetrahydrofolate transmethylase, B12-dependent	-1.59565	10.5377	1.74e-21	6.25e-20	19.2041
BW25113_0003	thrB	homoserine kinase	-1.58872	8.96079	1.98e-14	4.05e-13	12.3925
BW25113_0320	yahF	putative NAD(P)-binding succinyl-CoA synthase	-1.58753	8.63016	7.42e-12	1.19e-10	9.92445
BW25113_2934	cmtB	putative mannitol-specific enzyme IIA component of PTS	-1.58323	7.38016	9.99e-08	1.05e-06	5.97881
BW25113_3497	rsmJ	16S rRNA m(2)G1516 methyltransferase, SAM-dependent	-1.58072	8.83139	9.15e-17	2.23e-15	14.6517
BW25113_2452	eutH	ethanolamine transporter	-1.57876	7.94575	5.79e-12	9.38e-11	10.0278
BW25113_2979	glcD	glycolate oxidase subunit, FAD-linked	-1.57729	8.85069	2.7e-15	6e-14	13.2218
BW25113_2457	eutM	ethanolamine utilization protein, putative carboxysome structural protein	-1.57275	6.74398	1.57e-06	1.44e-05	4.84164
BW25113_2559	tadA	tRNA-specific adenosine deaminase	-1.56986	4.20916	0.0121503	0.0389107	1.40993
BW25113_2554	glrR	response regulator regulating glmY sRNA in two-component system with sensor protein GlrK	-1.56968	8.53237	2.29e-13	4.25e-12	11.3716
BW25113_2519	pbpC	penicillin-insensitive murein repair transglycosylase; inactive transpeptidase domain	-1.56876	9.19377	4.57e-17	1.15e-15	14.9393
BW25113_1190	dadX	alanine racemase, catabolic, PLP-binding	-1.56846	7.94852	2.97e-11	4.5e-10	9.34679
BW25113_3771	ilvD	dihydroxyacid dehydratase	-1.56033	10.1665	1.79e-20	5.99e-19	18.2226
BW25113_2660	lhgO	L-2-hydroxyglutarate oxidase	-1.55831	8.60423	1.05e-13	2.01e-12	11.6968
BW25113_4073	nrfD	formate-dependent nitrite reductase, membrane subunit	-1.5574	9.25503	4.64e-14	9.2e-13	12.0362
BW25113_0340	cynS	cyanate aminohydrolase	-1.55473	6.887	0.000126416	0.000823176	3.08451
BW25113_3407	yhgF	putative transcriptional accessory protein	-1.54849	10.4174	3.02e-18	8.68e-17	16.0615
BW25113_0703	rhsO	pseudogene	-1.54828	10.8689	2.05e-13	3.81e-12	11.4191
BW25113_2021	hisC	histidinol-phosphate aminotransferase	-1.54802	7.51893	3.25e-08	3.56e-07	6.44855
BW25113_2278	nuoL	NADH:ubiquinone oxidoreductase, membrane subunit L	-1.54639	8.57562	7.26e-13	1.29e-11	10.8894
BW25113_3540	dppF	dipeptide transporter	-1.54606	9.12908	3.09e-15	6.83e-14	13.1656
BW25113_3388	damX	cell division protein that binds to the septal ring	-1.54396	10.7811	5.51e-21	1.92e-19	18.7167
BW25113_2130	yehY	inner membrane putative ABC superfamily transporter permease	-1.54324	8.43501	1.12e-12	1.96e-11	10.7077
BW25113_2207	napD	assembly protein for periplasmic nitrate reductase	-1.53727	6.50521	4.73e-05	0.000340553	3.46782
BW25113_0046	kefF	potassium-efflux system ancillary protein for KefC, glutathione-regulated; quinone oxidoreductase, FMN-dependent	-1.53189	8.05881	1.79e-10	2.51e-09	8.60033
BW25113_2242	glpB	sn-glycerol-3-phosphate dehydrogenase (anaerobic), membrane anchor subunit	-1.52962	7.81969	7.93e-10	1.04e-08	7.98297
BW25113_0696	kdpC	potassium translocating ATPase, subunit C	-1.52887	7.32072	1.09e-06	1.02e-05	4.9914
BW25113_0521	ybcF	putative carbonate kinase	-1.52449	8.08792	4.26e-11	6.33e-10	9.1986
BW25113_4437	sibB		-1.52084	4.69189	0.0254449	0.0698617	1.15576
BW25113_4004	zraR	fused DNA-binding response regulator in two-component regulatory system with ZraS: response regulator/sigma54 interaction protein	-1.51956	9.63177	1.28e-15	2.9e-14	13.5376
BW25113_0972	hyaA	hydrogenase 1, small subunit	-1.51767	7.74433	3.2e-10	4.4e-09	8.35655
BW25113_3583	sgbE	L-ribulose-5-phosphate 4-epimerase	-1.51589	8.07148	2.38e-11	3.64e-10	9.4389
BW25113_0348	mhpB	2,3-dihydroxyphenylpropionate 1,2-dioxygenase	-1.51544	8.12315	4.42e-11	6.55e-10	9.18376
BW25113_2131	osmF	putative ABC superfamily transporter periplasmic-binding protein	-1.51422	7.55299	1.13e-08	1.31e-07	6.88273
BW25113_3671	ilvB	acetolactate synthase 2 large subunit	-1.51007	9.7854	1.06e-17	2.83e-16	15.5482
BW25113_4160	psd	phosphatidylserine decarboxylase	-1.49694	4.22096	0.030017	0.0794555	1.09988
BW25113_2283	nuoG	NADH:ubiquinone oxidoreductase, chain G	-1.49003	8.74831	1.78e-14	3.65e-13	12.4377
BW25113_3151	yraQ	putative inner membrane permease	-1.48608	9.43725	6.35e-17	1.58e-15	14.8013
BW25113_2532	trmJ	tRNA mC32,mU32 2'-O-methyltransferase, SAM-dependent	-1.48491	7.93062	6.39e-11	9.35e-10	9.02919
BW25113_2724	hycB	hydrogenase 3, Fe-S subunit	-1.48448	8.07157	1.69e-09	2.15e-08	7.66756
BW25113_2206	napA	nitrate reductase, periplasmic, large subunit	-1.48348	9.15489	1.08e-10	1.53e-09	8.81531
BW25113_0869	ybjT	putative NAD-dependent oxidoreductase	-1.48082	8.30846	2.95e-12	4.88e-11	10.3116
BW25113_3999	yjaG	DUF416 domain protein	-1.48019	7.26178	2.05e-05	0.000156423	3.8057
BW25113_0468	ybaN	DUF454 family inner membrane protein	-1.4776	6.94401	7.42e-06	6.13e-05	4.21254
BW25113_3925	glpX	fructose 1,6-bisphosphatase II	-1.47615	9.08597	4.38e-15	9.5e-14	13.0223
BW25113_4378	yjjV	putative DNase	-1.47341	8.08559	2.85e-08	3.17e-07	6.49894
BW25113_0042	fixB	putative electron transfer flavoprotein, NAD/FAD-binding domain and ETFP adenine nucleotide-binding domain-like protein	-1.46789	8.6093	2.53e-11	3.85e-10	9.41454
BW25113_3651	trmH	tRNA mG18-2'-O-methyltransferase, SAM-dependent	-1.46575	8.65295	2.84e-09	3.54e-08	7.451
BW25113_1313	ycjQ	putative Zn-dependent NAD(P)-binding oxidoreductase	-1.46392	7.20638	5.32e-07	5.11e-06	5.29158
BW25113_3947	frwA	putative PTS enzyme, Hpr component/enzyme I component/enzyme IIA component	-1.46184	10.0499	5.14e-16	1.19e-14	13.9245
BW25113_0540	insE1	IS3 transposase A	-1.46013	5.84256	0.00135673	0.00639414	2.19422
BW25113_4686	yshB	uncharacterized protein	-1.45722	6.28352	0.000379223	0.0021349	2.67062
BW25113_1007	rutF	flavin:NADH reductase	-1.45495	6.30883	0.000577562	0.00304115	2.51696
BW25113_3121	yhaC	pentapetide repeats-related protein	-1.45014	5.81392	0.00392483	0.0154222	1.81185
BW25113_0347	mhpA	3-(3-hydroxyphenyl)propionate hydroxylase	-1.44963	8.92964	5.02e-13	9.07e-12	11.0424
BW25113_2439	eutL	putative ethanol utilization carboxysome structural protein	-1.44827	7.6262	3.23e-08	3.56e-07	6.44855
BW25113_0487	cueR	copper-responsive regulon transcriptional regulator	-1.44573	6.89298	0.000168315	0.00105895	2.97512
BW25113_1051	msyB	multicopy suppressor of secY and secA	-1.44456	4.96974	0.00449697	0.0173271	1.76127
BW25113_0593	entC	isochorismate synthase 1	-1.44287	8.18334	3.05e-11	4.6e-10	9.33724
BW25113_0484	copA	copper transporter	-1.43907	10.2331	3.29e-17	8.46e-16	15.0726
BW25113_2260	menE	O-succinylbenzoate-CoA ligase	-1.43899	8.4373	6.64e-12	1.07e-10	9.97062
BW25113_0467	priC	primosomal replication protein N''	-1.43832	7.73125	4.41e-07	4.35e-06	5.36151
BW25113_3394	hofN	DNA catabolic putative fimbrial assembly protein	-1.43647	8.1623	5.91e-10	7.85e-09	8.10513
BW25113_4470	yhaM	putative L-serine dehydratase alpha chain	-1.43397	8.74509	3.3e-13	6.05e-12	11.2182
BW25113_0147	ligT	2'-5' RNA ligase	-1.43279	7.24166	5.27e-07	5.08e-06	5.29414
BW25113_0310	ykgH	putative inner membrane protein	-1.43228	6.54423	0.000421687	0.00232702	2.6332
BW25113_0352	mhpE	4-hyroxy-2-oxovalerate/4-hydroxy-2-oxopentanoic acid aldolase, class I	-1.43221	8.27492	5.71e-10	7.64e-09	8.11691
BW25113_2474	tmcA	elongator methionine tRNA (ac4C34) acetyltransferase	-1.43195	8.62679	1.69e-11	2.64e-10	9.5784
BW25113_3523	yhjE	MFS superfamily sugar transport 1 family protein	-1.43176	9.39327	2.4e-14	4.85e-13	12.3143
BW25113_4572	ylbE	NO-induced DUF1116 protein	-1.43116	8.72725	1.9e-09	2.39e-08	7.6216
BW25113_4198	ulaF	L-ribulose 5-phosphate 4-epimerase	-1.4297	8.57197	2.88e-12	4.79e-11	10.3197
BW25113_0910	cmk	cytidylate kinase	-1.42949	4.04045	0.0274621	0.0736408	1.13288
BW25113_3351	kefG	potassium-efflux system ancillary protein for KefB, glutathione-regulated	-1.42529	8.91009	1.55e-14	3.23e-13	12.4908
BW25113_0221	fadE	acyl coenzyme A dehydrogenase	-1.42398	9.29786	1.24e-15	2.84e-14	13.5467
BW25113_0973	hyaB	hydrogenase 1, large subunit	-1.41931	8.59983	1.34e-12	2.32e-11	10.6345
BW25113_2279	nuoK	NADH:ubiquinone oxidoreductase, membrane subunit K	-1.41464	5.61405	0.0101141	0.0337165	1.47216
BW25113_3609	secB	protein export chaperone	-1.40864	5.65351	0.00220353	0.00964074	2.01589
BW25113_0323	yahI	carbamate kinase-like protein	-1.40671	8.06839	1.21e-05	9.64e-05	4.01592
BW25113_4328	iadA	isoaspartyl dipeptidase	-1.40278	8.42892	4.99e-12	8.13e-11	10.0899
BW25113_3408	feoA	ferrous iron transporter, protein A	-1.39133	7.13122	2.58e-05	0.000193632	3.71302
BW25113_2345	yfdF	uncharacterized protein	-1.39121	5.25178	0.00656492	0.023618	1.62676
BW25113_3212	gltB	glutamate synthase, large subunit	-1.38274	11.1636	1.34e-17	3.53e-16	15.4522
BW25113_2204	napH	ferredoxin-type protein essential for electron transfer from ubiquinol to periplasmic nitrate reductase (NapAB)	-1.38273	7.67627	2.21e-08	2.5e-07	6.60206
BW25113_0974	hyaC	hydrogenase 1, b-type cytochrome subunit	-1.38254	7.75081	4.71e-09	5.74e-08	7.24109
BW25113_0514	glxK	glycerate kinase II	-1.38209	8.6846	1.37e-12	2.36e-11	10.6271
BW25113_0312	betB	betaine aldehyde dehydrogenase, NAD-dependent	-1.38109	8.82033	1.7e-13	3.19e-12	11.4962
BW25113_1747	astA	arginine succinyltransferase	-1.37981	7.0431	4.2e-05	0.000304864	3.51589
BW25113_1182	hlyE	hemolysin E	-1.37717	6.17366	0.000313319	0.0018298	2.7376
BW25113_3818	yigG	PRK11371 family inner membrane protein	-1.37483	6.58475	0.000113228	0.000744751	3.12799
BW25113_3120	yhaB	uncharacterized protein	-1.37046	6.37315	0.000542652	0.00288063	2.54051
BW25113_3442	yhhZ	putative Hcp1 family polymorphic toxin protein; putative colicin-like DNase/tRNase activity	-1.36986	7.72675	2.92e-07	2.96e-06	5.52871
BW25113_3595	rhsJ	pseudogene	-1.36864	10.7362	8.93e-14	1.72e-12	11.7645
BW25113_2729	hypD	hydrogenase maturation protein	-1.36847	8.47464	2.5e-08	2.81e-07	6.55129
BW25113_0189	rof	modulator of Rho-dependent transcription termination	-1.3684	5.83481	0.00380282	0.0150454	1.8226
BW25113_0072	leuC	3-isopropylmalate dehydratase large subunit	-1.36756	8.62845	1.21e-09	1.56e-08	7.80688
BW25113_0373	insE1	IS3 transposase A	-1.36711	5.70325	0.00184205	0.00824387	2.08387
BW25113_3829	metE	5-methyltetrahydropteroyltriglutamate- homocysteine S-methyltransferase	-1.3669	10.2891	3.78e-14	7.56e-13	12.1215
BW25113_0890	ftsK	DNA translocase at septal ring sorting daughter chromsomes	-1.36145	8.14133	2.8e-09	3.5e-08	7.45593
BW25113_2482	hyfB	hydrogenase 4, membrane subunit	-1.36093	9.19037	1.16e-10	1.64e-09	8.78516
BW25113_0408	secD	SecYEG protein translocase auxillary subunit	-1.35947	5.07741	0.0166256	0.0497369	1.30332
BW25113_0330	prpR	propionate catabolism operon regulatory protein	-1.35471	8.32261	5.06e-11	7.46e-10	9.12726
BW25113_2728	hypC	hydrogenase maturation protein	-1.35201	6.19044	0.000484835	0.00262726	2.5805
BW25113_4355	tsr	methyl-accepting chemotaxis protein I, serine sensor receptor	-1.35003	9.16681	2.15e-11	3.32e-10	9.47886
BW25113_4519	icdC	pseudogene	-1.34857	4.66218	0.0113007	0.0368256	1.43385
BW25113_3812	yigB	5-amino-6-(5-phospho-D-ribitylamino)uracil phosphatase; pyrimidine phosphatase; riboflavin synthesis	-1.34813	8.23603	1.74e-08	1.99e-07	6.70115
BW25113_3422	rtcR	sigma 54-dependent transcriptional regulator of rtcBA expression	-1.34685	9.46053	7.08e-13	1.27e-11	10.8962
BW25113_1027	insE1	IS3 transposase A	-1.34572	5.77337	0.00193775	0.00862274	2.06435
BW25113_0777	bioC	malonyl-ACP O-methyltransferase, SAM-dependent	-1.34441	8.39783	3.64e-09	4.5e-08	7.34679
BW25113_2421	cysM	cysteine synthase B (O-acetylserine sulfhydrolase B)	-1.34109	7.4332	5.45e-07	5.24e-06	5.28067
BW25113_0826	moeB	molybdopterin synthase sulfurylase	-1.33718	7.9064	3.36e-08	3.68e-07	6.43415
BW25113_2213	ada	fused DNA-binding transcriptional dual regulator/O6-methylguanine-DNA methyltransferase	-1.3341	7.71338	2.37e-06	2.09e-05	4.67985
BW25113_3374	frlD	fructoselysine 6-kinase	-1.33282	8.86403	8.1e-13	1.43e-11	10.8447
BW25113_2281	nuoI	NADH:ubiquinone oxidoreductase, chain I	-1.33203	5.17489	0.0091519	0.0310427	1.50804
BW25113_2077	mdtD	putative arabinose efflux transporter	-1.32974	7.78655	7.31e-08	7.72e-07	6.11238
BW25113_2582	trxC	thioredoxin 2	-1.32532	6.08026	0.00665483	0.0238099	1.62324
BW25113_2329	aroC	chorismate synthase	-1.32467	7.50376	2.71e-06	2.37e-05	4.62525
BW25113_1010	rutC	putative aminoacrylate deaminase, reactive intermediate detoxification; weak enamine/imine deaminase activity	-1.32464	6.10026	0.0011311	0.0054542	2.26327
BW25113_2907	ubiH	2-octaprenyl-6-methoxyphenol hydroxylase, FAD/NAD(P)-binding	-1.32227	6.3824	0.00142995	0.00667481	2.17556
BW25113_4651	yibW	pseudogene	-1.32099	6.67437	0.000195808	0.00121432	2.91567
BW25113_2733	mutS	methyl-directed mismatch repair protein	-1.31594	9.73948	2.16e-11	3.32e-10	9.47886
BW25113_3250	mreC	cell wall structural complex MreBCD transmembrane component MreC	-1.31332	4.53246	0.0403559	0.100142	0.999383
BW25113_0801	ybiC	putative dehydrogenase	-1.31304	8.25606	8.04e-10	1.05e-08	7.97881
BW25113_4387	ytjB	SMP_2 family putative membrane-anchored periplasmic protein	-1.31223	8.36342	4.56e-07	4.47e-06	5.34969
BW25113_3454	livF	leucine/isoleucine/valine transporter subunit	-1.31197	7.78424	1.72e-08	1.98e-07	6.70333
BW25113_2322	yfcJ	putative arabinose efflux transporter	-1.31109	8.43834	9.28e-09	1.09e-07	6.96257
BW25113_0998	torD	TorA-maturation chaperone	-1.30566	5.56436	0.00545988	0.020316	1.69216
BW25113_3990	thiH	tyrosine lyase, involved in thiamine-thiazole moiety synthesis	-1.30368	8.9331	2.36e-08	2.66e-07	6.57512
BW25113_2706	srlM	sorbitol-responsive srl operon transcriptional activator	-1.30355	6.41421	0.000294348	0.00174509	2.75818
BW25113_3081	fadH	2,4-dienoyl-CoA reductase, NADH and FMN-linked	-1.30316	9.44404	1.66e-11	2.61e-10	9.58336
BW25113_0451	amtB	ammonium transporter	-1.30301	8.656	4.47e-09	5.45e-08	7.2636
BW25113_1132	hflD	putative lysogenization regulator	-1.30159	5.29922	0.00573057	0.0210228	1.67731
BW25113_3404	envZ	sensory histidine kinase in two-component regulatory system with OmpR	-1.29978	9.6548	1.39e-12	2.38e-11	10.6234
BW25113_4069	acs	acetyl-CoA synthetase	-1.29977	9.47671	1.31e-13	2.49e-12	11.6038
BW25113_4147	efp	polyproline-specific translation elongation factor EF-P	-1.29887	4.01914	0.0372033	0.0937763	1.02791
BW25113_0613	citG	2-(5''-triphosphoribosyl)-3'-dephosphocoenzyme-A synthase	-1.29722	7.55805	1.89e-06	1.7e-05	4.76955
BW25113_0615	citF	citrate lyase, citrate-ACP transferase (alpha) subunit	-1.29657	8.53203	3.01e-09	3.74e-08	7.42713
BW25113_1940	fliH	negative regulator of FliI ATPase activity	-1.29227	6.90242	1.31e-05	0.000103453	3.98526
BW25113_3177	folP	7,8-dihydropteroate synthase	-1.29175	4.80694	0.0138589	0.0432829	1.36368
BW25113_1499	ydeO	UV-inducible global regulator, EvgA-, GadE-dependent	-1.29082	4.34871	0.0332778	0.0859003	1.06601
BW25113_2198	ccmD	cytochrome c biogenesis protein	-1.28936	5.17031	0.0128047	0.0406073	1.3914
BW25113_4072	nrfC	formate-dependent nitrite reductase, 4Fe4S subunit	-1.28914	8.17227	4.26e-09	5.23e-08	7.2815
BW25113_3994	thiC	phosphomethylpyrimidine synthase	-1.28914	10.1219	6.65e-14	1.3e-12	11.8861
BW25113_4458	oxyS		-1.28696	4.96505	0.0257242	0.0704479	1.15213
BW25113_2523	pepB	aminopeptidase B	-1.28468	8.43989	1.55e-08	1.79e-07	6.74715
BW25113_0598	cstA	carbon starvation protein involved in peptide utilization; APC peptide transporter family protein	-1.27934	9.36307	1.68e-12	2.86e-11	10.5436
BW25113_0592	fepB	iron-enterobactin transporter subunit	-1.27835	7.94835	2.79e-07	2.83e-06	5.54821
BW25113_2541	hcaB	2,3-dihydroxy-2,3-dihydrophenylpropionate dehydrogenase	-1.27469	7.13499	1.37e-05	0.000107352	3.96919
BW25113_3774	ilvC	ketol-acid reductoisomerase, NAD(P)-binding	-1.27221	10.0764	2.66e-13	4.9e-12	11.3098
BW25113_3213	gltD	glutamate synthase, 4Fe-4S protein, small subunit	-1.27133	9.12636	8.38e-12	1.33e-10	9.87615
BW25113_2088	insE1	IS3 transposase A	-1.27078	6.02694	0.00354998	0.014215	1.84725
BW25113_2263	menH	2-succinyl-6-hydroxy-2, 4-cyclohexadiene-1-carboxylate synthase	-1.26828	7.2668	0.000139516	0.000899488	3.046
BW25113_2108	yehA	putative fimbrial-like adhesin protein	-1.26599	6.01854	0.00237283	0.01021	1.99098
BW25113_4694	yagP	pseudogene	-1.26407	5.85484	0.00831629	0.0287278	1.5417
BW25113_2121	yehP	VMA domain putative YehL ATPase stimulator	-1.26236	7.64052	1.14e-05	9.14e-05	4.03905
BW25113_1346	ydaQ	Rac prophage; conserved protein	-1.26234	5.85281	0.00504368	0.0190209	1.72077
BW25113_1653	lhr	putative ATP-dependent helicase	-1.26215	9.207	1.55e-12	2.64e-11	10.5784
BW25113_4478	dgoD	galactonate dehydratase	-1.25802	8.84063	7.74e-10	1.02e-08	7.9914
BW25113_2730	hypE	carbamoyl dehydratase, hydrogenases 1,2,3 maturation protein	-1.25776	8.67434	8.38e-09	9.92e-08	7.00349
BW25113_2314	dedD	membrane-anchored periplasmic protein involved in septation	-1.25168	7.90896	2.42e-08	2.72e-07	6.56543
BW25113_3959	argB	acetylglutamate kinase	-1.24681	8.53685	1.21e-09	1.56e-08	7.80688
BW25113_3390	aroK	shikimate kinase I	-1.24504	5.37965	0.0140156	0.0437023	1.3595
BW25113_2212	alkB	oxidative demethylase of N1-methyladenine or N3-methylcytosine DNA lesions	-1.24403	6.64369	0.00280622	0.0117136	1.93131
BW25113_3107	yhaL	uncharacterized protein	-1.24048	4.06943	0.0408362	0.100724	0.996866
BW25113_2976	glcB	malate synthase G	-1.23927	9.10257	1.81e-11	2.82e-10	9.54975
BW25113_3926	glpK	glycerol kinase	-1.23812	9.62736	1.09e-12	1.93e-11	10.7144
BW25113_4358	yjjN	L-galactonate oxidoreductase	-1.23795	9.41575	9.54e-10	1.24e-08	7.90658
BW25113_2276	nuoN	NADH:ubiquinone oxidoreductase, membrane subunit N	-1.22843	7.1727	1.02e-05	8.22e-05	4.08513
BW25113_2385	ypdF	Xaa-Pro aminopeptidase	-1.22843	7.7969	4.85e-06	4.12e-05	4.3851
BW25113_2890	lysS	lysine tRNA synthetase, constitutive	-1.22774	6.00559	0.00714527	0.0253326	1.59632
BW25113_0313	betI	choline-inducible betIBA-betT divergent operon transcriptional repressor	-1.22537	7.69003	6.22e-06	5.2e-05	4.284
BW25113_4068	yjcH	DUF485 family inner membrane protein	-1.22517	6.20752	0.0174736	0.0515242	1.28799
BW25113_2208	napF	ferredoxin-type protein, role in electron transfer to periplasmic nitrate reductase NapA	-1.22434	6.63691	0.000197163	0.00122078	2.91336
BW25113_2852	ygeH	putative transcriptional regulator	-1.22215	6.58023	0.00165766	0.00755713	2.12164
BW25113_2797	sdaB	L-serine dehydratase 2	-1.21939	8.90685	3.38e-11	5.06e-10	9.29585
BW25113_0279	yagM	CP4-6 prophage; uncharacterized protein	-1.21837	7.31439	0.000119013	0.000778866	3.10854
BW25113_3512	gadE	gad regulon transcriptional activator	-1.21773	5.59088	0.00746477	0.02628	1.58037
BW25113_4307	yjhQ	putative acetyltransferase	-1.21717	7.23075	0.000307151	0.00180457	2.74363
BW25113_3843	ubiD	3-octaprenyl-4-hydroxybenzoate decarboxylase	-1.21353	4.65997	0.0290958	0.0774896	1.11076
BW25113_4011	yjaA	stress-induced protein	-1.21348	5.44358	0.0323169	0.0837838	1.07684
BW25113_4479	dgoR	putative DNA-binding transcriptional regulator	-1.21237	8.44905	1.6e-09	2.05e-08	7.68825
BW25113_2764	cysJ	sulfite reductase, alpha subunit, flavoprotein	-1.21204	8.80656	2.88e-09	3.59e-08	7.44491
BW25113_2052	wcaG	bifunctional GDP-fucose synthetase: GDP-4-dehydro-6-deoxy-D-mannose epimerase/ GDP-4-dehydro-6-L-deoxygalactose reductase	-1.21182	7.36304	1.26e-05	0.00010021	3.99909
BW25113_1006	rutG	pyrimidine permease	-1.20916	8.01146	8.35e-06	6.84e-05	4.16494
BW25113_4278	insG	IS4 transposase	-1.20739	8.29364	2.93e-07	2.96e-06	5.52871
BW25113_1502	ydeQ	putative fimbrial-like adhesin protein	-1.20578	6.39712	0.000881661	0.00441667	2.3549
BW25113_0479	fsr	putative fosmidomycin efflux system protein	-1.20545	8.0729	4.51e-08	4.92e-07	6.30803
BW25113_0104	guaC	GMP reductase	-1.20519	8.56976	3.76e-09	4.63e-08	7.33442
BW25113_3667	uhpC	membrane protein regulates uhpT expression	-1.20489	9.04953	6.99e-11	1.01e-09	8.99568
BW25113_0712	ybgK	putative allophanate hydrolase, subunit 2	-1.20466	8.14316	2.45e-07	2.52e-06	5.5986
BW25113_3882	yihU	gamma-hydroxybutyrate dehydrogenase, NADH-dependent	-1.20357	8.43521	5.16e-09	6.24e-08	7.20482
BW25113_3423	glpR	GlpR DNA-binding transcriptional repressor	-1.19979	8.7008	9.59e-10	1.24e-08	7.90658
BW25113_0564	appY	global transcriptional activator; DLP12 prophage	-1.19802	3.54459	0.0994637	0.202715	0.693114
BW25113_2544	yphB	mutarotase superfamily protein, YphB family	-1.19131	7.10388	5.75e-05	0.000404399	3.39319
BW25113_0698	kdpA	potassium translocating ATPase, subunit A	-1.1894	8.7609	9.34e-09	1.09e-07	6.96257
BW25113_1152	jayE	pseudogene	-1.18921	6.66475	0.00140371	0.00658381	2.18152
BW25113_4253	yjgL	uncharacterized protein	-1.18095	7.47713	0.000112331	0.000740697	3.13036
BW25113_3847	pepQ	proline dipeptidase	-1.17999	9.8414	1.18e-10	1.67e-09	8.77728
BW25113_4462	ygaQ	pseudogene	-1.17848	8.13834	4.56e-06	3.89e-05	4.41005
BW25113_4159	mscM	mechanosensitive channel protein, miniconductance	-1.17823	10.8799	6.52e-13	1.17e-11	10.9318
BW25113_3350	kefB	potassium:proton antiporter	-1.17667	10.1077	3.17e-12	5.23e-11	10.2815
BW25113_0726	sucA	2-oxoglutarate decarboxylase, thiamine triphosphate-binding	-1.17461	9.112	4.78e-10	6.43e-09	8.19179
BW25113_3932	hslV	peptidase component of the HslUV protease	-1.17168	8.29076	2.76e-07	2.81e-06	5.55129
BW25113_4017	arpA	ankyrin repeat protein	-1.16931	9.5152	9.03e-09	1.07e-07	6.97062
BW25113_0595	entB	isochorismatase	-1.1674	7.79777	2.97e-06	2.59e-05	4.5867
BW25113_3881	yihT	putative aldolase	-1.16621	8.06756	4.07e-07	4.05e-06	5.39254
BW25113_2769	ygcQ	putative flavoprotein	-1.16401	7.31669	1.46e-05	0.000114066	3.94284
BW25113_3592	yibF	glutathione S-transferase homolog	-1.16275	7.69496	5.23e-05	0.000372507	3.42887
BW25113_3543	dppB	dipeptide/heme transporter	-1.16211	8.81584	3.8e-10	5.17e-09	8.28651
BW25113_2650	ypjC	pseudogene	-1.15889	4.80328	0.0268314	0.0726639	1.13868
BW25113_2211	yojI	microcin J25 efflux pump, TolC-dependent; fused ABC transporter permease and ATP-binding components	-1.15845	7.79832	4.04e-06	3.47e-05	4.45967
BW25113_0028	fkpB	FKBP-type peptidyl-prolyl cis-trans isomerase (rotamase)	-1.15795	6.55755	0.00322394	0.0130528	1.8843
BW25113_3367	nirC	nitrite transporter	-1.15423	9.16504	2.83e-10	3.92e-09	8.40671
BW25113_0800	ybiB	putative family 3 glycosyltransferase	-1.15135	8.22573	7.2e-08	7.63e-07	6.11748
BW25113_4108	yjdM	zinc-ribbon family protein	-1.15008	7.73008	3.67e-05	0.000269725	3.56908
BW25113_0066	thiQ	thiamine, thiamine pyrophosphate ABC transporter ATPase; ThiBPQ thiamine, thiamine pyrophosphate importer	-1.14568	7.72371	2.39e-06	2.1e-05	4.67778
BW25113_2286	nuoC	NADH:ubiquinone oxidoreductase, fused CD subunit	-1.14135	7.81911	4.47e-07	4.39e-06	5.35754
BW25113_3822	recQ	ATP-dependent DNA helicase	-1.13608	9.64456	5.37e-09	6.48e-08	7.18842
BW25113_2636	yfjS	CP4-57 prophage; uncharacterized protein	-1.13595	6.1909	0.0107655	0.0354645	1.45021
BW25113_0773	ybhB	kinase inhibitor homolog, UPF0098 family	-1.13561	6.53849	0.0017906	0.00805974	2.09368
BW25113_3996	nudC	NADH pyrophosphatase	-1.13351	8.55905	1.31e-06	1.21e-05	4.91721
BW25113_0344	lacZ	pseudogene	-1.13294	8.6324	7.2e-09	8.6e-08	7.0655
BW25113_1012	rutA	pyrimidine oxygenase, FMN-dependent	-1.13059	6.91449	0.00145183	0.00676887	2.16948
BW25113_0488	ybbJ	inner membrane protein that stimulates the ftsH htpX mutant suppressor activity of QmcA	-1.12743	7.29747	0.000496633	0.00268003	2.57186
BW25113_2197	ccmE	periplasmic heme chaperone	-1.12475	6.61384	0.00053145	0.00283271	2.5478
BW25113_4622	ytcA	putative inner membrane DUF1656 family protein; efflux pump associated	-1.11456	7.23127	0.00493897	0.0186801	1.72862
BW25113_0977	hyaF	protein involved in nickel incorporation into hydrogenase-1 proteins	-1.11141	7.36991	2.4e-05	0.000181685	3.74068
BW25113_1688	ydiK	UPF0118 family inner membrane protein	-1.10982	7.42661	1.56e-05	0.000120435	3.91925
BW25113_1073	flgB	flagellar component of cell-proximal portion of basal-body rod	-1.10939	5.2404	0.0332097	0.0858137	1.06644
BW25113_0286	paoA	PaoABC aldehyde oxidoreductase, 2Fe-2S subunit	-1.10888	7.52901	0.000128429	0.000834897	3.07837
BW25113_3672	ivbL	ilvB operon leader peptide	-1.10777	5.09981	0.0268163	0.0726639	1.13868
BW25113_2906	ubiI	2-octaprenylphenol hydroxylase, FAD-dependent	-1.1072	8.25092	2.53e-07	2.59e-06	5.5867
BW25113_3396	mrcA	fused penicillin-binding protein 1a: murein transglycosylase/murein transpeptidase	-1.10716	11.1849	4.68e-12	7.65e-11	10.1163
BW25113_0976	hyaE	putative HyaA chaperone	-1.10671	7.06963	0.000133046	0.000860612	3.06519
BW25113_0614	citX	apo-citrate lyase phosphoribosyl-dephospho-CoA transferase	-1.10495	6.74646	0.000395091	0.00221149	2.65532
BW25113_3877	yihP	putative transporter	-1.10494	8.24385	1.5e-07	1.56e-06	5.80688
BW25113_2625	yfjI	CP4-57 prophage; uncharacterized protein	-1.10304	7.69315	0.000168212	0.00105895	2.97512
BW25113_0494	tesA	multifunctional acyl-CoA thioesterase 1; protease I; lysophospholipase L1	-1.10122	7.22503	0.000438568	0.00240737	2.61846
BW25113_0727	sucB	dihydrolipoyltranssuccinase	-1.10042	6.64335	0.0029404	0.0121696	1.91472
BW25113_2727	hypB	GTP hydrolase involved in nickel liganding into hydrogenases	-1.09664	7.45047	2.96e-05	0.000219261	3.65904
BW25113_0187	yaeR	putative lyase	-1.09538	6.34285	0.0017888	0.00805974	2.09368
BW25113_2766	ygcN	putative oxidoreductase	-1.09522	8.06145	4.22e-07	4.17e-06	5.37986
BW25113_2846	yqeH	putative LuxR family transcriptional regulator	-1.09425	6.24242	0.0101567	0.0338007	1.47107
BW25113_4196	ulaD	3-keto-L-gulonate 6-phosphate decarboxylase	-1.09281	7.91898	9.48e-06	7.74e-05	4.11126
BW25113_1317	ycjU	beta-phosphoglucomutase	-1.0924	6.05326	0.0231127	0.0647967	1.18845
BW25113_2820	recB	exonuclease V (RecBCD complex), beta subunit	-1.09131	8.42453	6.2e-05	0.000428501	3.36805
BW25113_1167	ymgC	Blue light, low temperature and stress induced protein	-1.0913	4.22533	0.114933	0.226105	0.64569
BW25113_0599	ybdH	putative oxidoreductase	-1.09121	8.28136	8.94e-07	8.46e-06	5.07263
BW25113_0597	entH	enterobactin synthesis proofreading thioesterase	-1.09088	7.25532	8.92e-05	0.000602828	3.21981
BW25113_2324	mnmC	fused 5-methylaminomethyl-2-thiouridine-forming enzyme methyltransferase and FAD-dependent demodification enzyme	-1.0905	8.87434	9.77e-06	7.94e-05	4.10018
BW25113_0797	rhlE	ATP-dependent RNA helicase	-1.09016	8.7104	2.95e-08	3.27e-07	6.48545
BW25113_0367	tauC	taurine transporter subunit	-1.08974	7.20264	0.000464734	0.00253238	2.59647
BW25113_0249	ykfF	CP4-6 prophage; uncharacterized protein	-1.08785	5.57893	0.0638084	0.143111	0.844327
BW25113_3352	yheS	putative transporter subunit of ABC superfamily: ATP-binding component	-1.08725	10.0179	9.23e-11	1.32e-09	8.87943
BW25113_4082	mdtN	membrane fusion protein of efflux pump	-1.08509	7.98056	2.37e-06	2.09e-05	4.67985
BW25113_2711	norW	NADH:flavorubredoxin oxidoreductase	-1.08461	7.81043	0.000303533	0.00179139	2.74681
BW25113_4215	ytfI	uncharacterized protein	-1.08388	6.48388	0.00172371	0.00783832	2.10578
BW25113_0469	apt	adenine phosphoribosyltransferase	-1.08212	7.62907	4.6e-05	0.000331868	3.47903
BW25113_4371	rsmC	16S rRNA m(2)G1207 methyltransferase, SAM-dependent	-1.07873	8.0182	2.27e-06	2.01e-05	4.6968
BW25113_0024	yaaY	uncharacterized protein	-1.07862	5.45635	0.0304081	0.0802732	1.09543
BW25113_2139	mdtQ	pseudogene	-1.07693	8.02339	1.01e-05	8.13e-05	4.08991
BW25113_3080	ygjK	alpha-glucosidase	-1.07218	9.17692	1.9e-08	2.17e-07	6.66354
BW25113_2581	yfiF	putative methyltransferase	-1.06916	8.42834	1.19e-07	1.24e-06	5.90658
BW25113_3961	oxyR	oxidative and nitrosative stress transcriptional regulator	-1.06707	9.03939	3.18e-08	3.51e-07	6.45469
BW25113_1083	flgL	flagellar hook-filament junction protein	-1.06156	7.28092	0.000172467	0.00108333	2.96524
BW25113_2129	yehX	putative ABC superfamily transporter ATP-binding subunit	-1.05987	7.3804	0.000476058	0.00258687	2.58723
BW25113_2202	napC	quinol dehydrogenase, electron source for NapAB	-1.0589	6.46697	0.00556883	0.0206231	1.68565
BW25113_3844	fre	NAD(P)H-flavin reductase	-1.05847	8.09345	1.63e-06	1.49e-05	4.82681
BW25113_2122	yehQ	pseudogene	-1.05788	8.5497	1.8e-07	1.86e-06	5.73049
BW25113_2977	glcG	DUF336 family protein	-1.05726	6.57278	0.0112017	0.036593	1.4366
BW25113_3962	sthA	pyridine nucleotide transhydrogenase, soluble	-1.05662	8.65614	9.41e-08	9.91e-07	6.00393
BW25113_0033	carB	carbamoyl-phosphate synthase large subunit	-1.05516	10.1458	3.23e-10	4.42e-09	8.35458
BW25113_3448	yhhA	DUF2756 family protein	-1.05505	7.12002	0.0180873	0.053173	1.27431
BW25113_3608	gpsA	glycerol-3-phosphate dehydrogenase (NAD+)	-1.05341	6.92569	0.000623793	0.00324955	2.48818
BW25113_1078	flgG	flagellar component of cell-distal portion of basal-body rod	-1.05204	6.99126	0.000325509	0.00188325	2.72509
BW25113_4210	ytfF	DMT transporter family inner membrane protein	-1.0482	7.92972	2.14e-06	1.91e-05	4.71897
BW25113_3791	wecE	TDP-4-oxo-6-deoxy-D-glucose transaminase	-1.04794	9.11065	1.02e-06	9.54e-06	5.02045
BW25113_0662	ubiF	2-octaprenyl-3-methyl-6-methoxy-1,4-benzoquinol oxygenase	-1.04757	5.72345	0.0151391	0.0462098	1.33527
BW25113_3706	mnmE	tRNA U34 5-methylaminomethyl-2-thiouridine modification GTPase	-1.04149	7.74386	4.77e-05	0.000341855	3.46616
BW25113_2720	hycF	formate hydrogenlyase complex iron-sulfur protein	-1.03889	7.20864	0.000285303	0.00169662	2.77042
BW25113_3811	xerC	site-specific tyrosine recombinase	-1.03609	7.40762	7.02e-05	0.000480484	3.31832
BW25113_1103	hinT	purine nucleoside phosphoramidase, dadA activator protein	-1.03148	5.44183	0.025817	0.0706353	1.15098
BW25113_2699	recA	DNA recombination and repair protein; ssDNA-dependent ATPase; synaptase; ssDNA and dsDNA binding protein forming filaments; ATP-dependent homologous DNA strand exchanger; recombinase A; LexA autocleavage cofactor	-1.03098	6.13743	0.0231192	0.0647967	1.18845
BW25113_0472	recR	gap repair protein	-1.02871	7.66165	0.00032499	0.00188325	2.72509
BW25113_2440	eutC	ethanolamine ammonia-lyase, small subunit (light chain)	-1.02713	7.39923	0.000405394	0.00226112	2.64568
BW25113_0794	ybhF	putative transporter subunit of ABC superfamily: ATP-binding component	-1.02572	8.78883	1.23e-07	1.28e-06	5.89279
BW25113_3375	frlR	putative DNA-binding transcriptional regulator	-1.02449	8.06935	0.000201947	0.00124646	2.90432
BW25113_1322	ycjF	UPF0283 family inner membrane protein	-1.02277	7.87964	0.000327432	0.00188963	2.72362
BW25113_0942	ycbU	putative fimbriae protein	-1.02115	5.58934	0.0207302	0.0595098	1.22541
BW25113_0324	yahJ	putative metallo-dependent hydrolase domain deaminase	-1.0205	8.50501	6.08e-07	5.81e-06	5.23582
BW25113_2892	recJ	ssDNA exonuclease, 5' --> 3'-specific	-1.01887	9.22846	9.31e-09	1.09e-07	6.96257
BW25113_1013	rutR	rut operon transcriptional repressor for	-1.01715	6.31913	0.0381181	0.0957733	1.01876
BW25113_4511	ybdZ	stimulator of EntF adenylation activity, MbtH-like	-1.01705	5.79884	0.0154439	0.0468838	1.32898
BW25113_1314	ycjR	putative TIM alpha/beta barrel enzyme	-1.01585	6.64183	0.00421984	0.0164212	1.78459
BW25113_3958	argC	N-acetyl-gamma-glutamylphosphate reductase, NAD(P)-binding	-1.01573	8.70144	1.25e-06	1.15e-05	4.9393
BW25113_2069	yegD	Hsp70 chaperone family protein	-1.01312	7.78538	2.4e-05	0.000181476	3.74118
BW25113_3665	ade	cryptic adenine deaminase	-1.0117	9.78799	6.36e-09	7.63e-08	7.11748
BW25113_0409	secF	SecYEG protein translocase auxillary subunit	-1.01101	4.25218	0.140982	0.262294	0.581211
BW25113_2383	fryA	putative PTS enzyme, Hpr component/enzyme I component/enzyme IIA component	-1.00874	8.84755	3.17e-07	3.19e-06	5.49621
BW25113_3451	ugpE	glycerol-3-phosphate transporter subunit	-1.00749	7.96033	7.37e-06	6.1e-05	4.21467
BW25113_0346	mhpR	mhp operon transcriptional activator	-1.00375	7.57222	0.00127546	0.00605494	2.21789
BW25113_3939	metB	cystathionine gamma-synthase, PLP-dependent	-1.00257	8.92311	9.81e-08	1.03e-06	5.98716
BW25113_1253	yciA	acyl-CoA esterase	-1.00226	4.70393	0.0774763	0.167145	0.776906
BW25113_0073	leuB	3-isopropylmalate dehydrogenase, NAD(+)-dependent	-1.00028	8.2794	3.78e-06	3.26e-05	4.48678
BW25113_0870	ltaE	L-allo-threonine aldolase, PLP-dependent	-0.999639	7.41064	0.000155361	0.000988594	3.00498
BW25113_3889	yiiE	CopG family putative transcriptional regulator	-0.994375	7.92473	5.34e-05	0.000378073	3.42242
BW25113_0401	brnQ	branched-chain amino acid transport system 2 carrier protein; LIV-II transport system for Ile, Leu, and Val	-0.993797	7.93761	5.97e-06	5e-05	4.30103
BW25113_1076	flgE	flagellar hook protein	-0.991214	7.89951	0.000102272	0.000680707	3.16704
BW25113_0368	tauD	taurine dioxygenase, 2-oxoglutarate-dependent	-0.99107	7.56048	7.8e-05	0.000531723	3.27431
BW25113_1262	trpC	fused indole-3-glycerolphosphate synthetase/N-(5-phosphoribosyl)anthranilate isomerase	-0.99068	7.1881	0.00141229	0.00660817	2.17992
BW25113_4614	sokA	pseudogene	-0.990345	4.31201	0.115669	0.227323	0.643356
BW25113_3944	yijF	DUF1287 family protein	-0.989552	7.27911	0.000677762	0.00350557	2.45524
BW25113_2462	eutS	putative ethanol utilization carboxysome structural protein	-0.985917	7.33783	0.00175397	0.00794983	2.09964
BW25113_2243	glpC	anaerobic sn-glycerol-3-phosphate dehydrogenase, C subunit, 4Fe-4S iron-sulfur cluster	-0.982186	7.98653	4.76e-05	0.000341855	3.46616
BW25113_0637	rsfS	ribosomal silencing factor	-0.979865	6.87902	0.000899834	0.00449572	2.3472
BW25113_1745	astB	succinylarginine dihydrolase	-0.979439	6.9492	0.00451855	0.0173759	1.76005
BW25113_0530	sfmA	FimA homolog	-0.978735	7.3629	0.000407796	0.00226637	2.64467
BW25113_0594	entE	2,3-dihydroxybenzoate-AMP ligase component of enterobactin synthase multienzyme complex	-0.977247	8.58983	5.19e-07	5.02e-06	5.2993
BW25113_3614	yibQ	putative polysaccharide deacetylase	-0.975026	8.73938	1.33e-05	0.000104665	3.9802
BW25113_0183	rnhB	ribonuclease HII, degrades RNA of DNA-RNA hybrids	-0.972033	6.38511	0.00634255	0.0230087	1.63811
BW25113_2725	hycA	regulator of the transcriptional regulator FhlA	-0.969884	6.93185	0.00550878	0.0204659	1.68897
BW25113_2282	nuoH	NADH:ubiquinone oxidoreductase, membrane subunit H	-0.969071	6.8738	0.00160454	0.00736655	2.13274
BW25113_3662	nepI	putative transporter	-0.967997	8.52595	2.46e-06	2.16e-05	4.66555
BW25113_3670	ilvN	acetolactate synthase 1 small subunit	-0.966584	6.29537	0.0272861	0.0733797	1.13442
BW25113_1363	trkG	Rac prophage; potassium transporter subunit	-0.964824	6.23034	0.022926	0.0643477	1.19147
BW25113_4058	uvrA	ATPase and DNA damage recognition protein of nucleotide excision repair excinuclease UvrABC	-0.96234	10.4891	4.53e-08	4.93e-07	6.30715
BW25113_4618	tisB	toxic membrane persister formation peptide, LexA-regulated	-0.960343	4.25864	0.127399	0.243798	0.61297
BW25113_0339	cynT	carbonic anhydrase	-0.959225	6.86334	0.00235175	0.0101515	1.99347
BW25113_2209	eco	ecotin, a serine protease inhibitor	-0.9581	6.7349	0.00451739	0.0173759	1.76005
BW25113_1754	ynjB	putative ABC superfamily transporter periplasmic-binding protein	-0.954734	7.20912	0.000503316	0.00270862	2.56725
BW25113_4372	holD	DNA polymerase III, psi subunit	-0.954531	4.07366	0.192705	0.330484	0.480849
BW25113_3057	bacA	undecaprenyl pyrophosphate phosphatase	-0.952459	7.79816	0.000285137	0.00169662	2.77042
BW25113_3875	ompL	outer membrane porin L	-0.95193	9.22382	5.7e-08	6.12e-07	6.21325
BW25113_3666	uhpT	hexose phosphate transporter	-0.95116	8.44796	7e-06	5.82e-05	4.23508
BW25113_1316	ycjT	putative family 65 glycosyl hydrolase	-0.947971	8.18146	0.000437479	0.00240737	2.61846
BW25113_2200	ccmB	heme exporter subunit	-0.946213	6.9067	0.00142188	0.00664506	2.1775
BW25113_4692	oweE	pseudogene	-0.945066	5.13689	0.0465134	0.111832	0.951432
BW25113_1321	ycjX	DUF463 family protein, putative P-loop NTPase	-0.93958	7.69648	0.000350522	0.00199926	2.69913
BW25113_3675	yidG	inner membrane protein	-0.937159	7.07857	0.00196192	0.00870059	2.06045
BW25113_3403	pck	phosphoenolpyruvate carboxykinase	-0.935445	9.66269	7.03e-08	7.46e-07	6.12726
BW25113_3606	trmL	tRNA Leu mC34,mU34 2'-O-methyltransferase, SAM-dependent	-0.932198	8.01037	6.27e-05	0.000432866	3.36365
BW25113_4179	rnr	exoribonuclease R, RNase R	-0.932172	7.41597	0.000471	0.00256295	2.59126
BW25113_2196	ccmF	heme lyase, CcmF subunit	-0.931225	8.75868	1.01e-06	9.52e-06	5.02136
BW25113_3741	mnmG	5-methylaminomethyl-2-thiouridine modification at tRNA U34	-0.930915	8.32265	9.89e-05	0.000661114	3.17972
BW25113_3405	ompR	response regulator in two-component regulatory system with EnvZ	-0.928661	8.44486	1.47e-05	0.000114808	3.94003
BW25113_0711	ybgJ	putative allophanate hydrolase, subunit 1	-0.927941	7.24983	0.00177398	0.00801266	2.09622
BW25113_1372	stfR	Rac prophage; putative tail fiber protein	-0.926901	8.9146	3.96e-07	3.96e-06	5.4023
BW25113_2024	hisA	N-(5'-phospho-L-ribosyl-formimino)-5-amino-1- (5'-phosphoribosyl)-4-imidazolecarboxamide isomerase	-0.92679	6.09186	0.0520209	0.122364	0.912348
BW25113_0331	prpB	2-methylisocitrate lyase	-0.925972	7.2454	0.00136695	0.00643453	2.19148
BW25113_1252	tonB	membrane spanning protein in TonB-ExbB-ExbD transport complex	-0.925135	5.67593	0.044355	0.107503	0.968579
BW25113_4080	mdtP	outer membrane factor of efflux pump	-0.924562	8.92232	1.94e-06	1.74e-05	4.75945
BW25113_0262	afuC	CP4-6 prophage; putative ferric transporter subunit	-0.923004	8.225	2.34e-05	0.000177625	3.7505
BW25113_3810	yigA	DUF484 family protein	-0.922783	9.02144	4.01e-07	3.99e-06	5.39903
BW25113_4211	qorB	NAD(P)H:quinone oxidoreductase	-0.920871	7.79443	0.000394154	0.00220941	2.65572
BW25113_2284	nuoF	NADH:ubiquinone oxidoreductase, chain F	-0.918829	7.33277	0.00134822	0.00636169	2.19643
BW25113_0311	betA	choline dehydrogenase, a flavoprotein	-0.917088	8.95314	4.74e-07	4.61e-06	5.3363
BW25113_2549	yphG	DUF4380 domain-containing TPR repeat protein	-0.915062	9.40323	2.75e-07	2.81e-06	5.55129
BW25113_3653	gltS	glutamate transporter	-0.914367	8.94725	5.67e-07	5.43e-06	5.2652
BW25113_1315	ycjS	putative NADH-binding oxidoreductase	-0.91378	7.00491	0.0064745	0.0233818	1.63112
BW25113_2328	mepA	murein DD-endopeptidase	-0.912077	7.23419	0.00399023	0.0156211	1.80629
BW25113_2770	ygcR	putative flavoprotein	-0.910544	7.22621	0.00163055	0.00745095	2.12779
BW25113_3063	ttdT	L-tartrate/succinate antiporte	-0.909703	8.80673	2.45e-05	0.000185121	3.73254
BW25113_3452	ugpA	glycerol-3-phosphate transporter subunit	-0.908463	7.90981	0.000131038	0.000850443	3.07035
BW25113_4293	fecI	RNA polymerase, sigma 19 factor	-0.907017	7.3873	0.00207939	0.00915917	2.03814
BW25113_1153	ymfQ	prohage e14 tail protein homolog	-0.906232	6.22056	0.0206105	0.0592532	1.22729
BW25113_0372	insF1	IS3 transposase B	-0.905539	7.78784	0.000106444	0.000704876	3.15189
BW25113_4297	yjhG	putative dehydratase	-0.902604	9.95412	6.62e-06	5.52e-05	4.25806
BW25113_4703	pmrR	putative membrane-bound BasS regulator	-0.900648	4.54369	0.0875571	0.183818	0.735612
BW25113_2659	csiD	carbon starvation protein	-0.900188	6.96988	0.00517079	0.019444	1.71122
BW25113_2066	udk	uridine/cytidine kinase	-0.899368	6.62164	0.0241738	0.0671265	1.17311
BW25113_2719	hycG	hydrogenase 3 and formate hydrogenase complex, HycG subunit	-0.896433	7.64817	0.000676764	0.00350557	2.45524
BW25113_1189	dadA	D-amino acid dehydrogenase	-0.895841	7.19675	0.00147642	0.00683682	2.16515
BW25113_0329	yahO	periplasmic protein, function unknown, YhcN family	-0.890937	6.50261	0.0544803	0.126548	0.897743
BW25113_0217	yafT	lipoprotein	-0.887177	8.24797	2.47e-05	0.000185793	3.73097
BW25113_2484	hyfD	hydrogenase 4, membrane subunit	-0.886472	8.2971	0.000405693	0.00226112	2.64568
BW25113_0714	nei	endonuclease VIII/ 5-formyluracil/5-hydroxymethyluracil DNA glycosylase	-0.884283	7.11048	0.0107789	0.0354787	1.45003
BW25113_0758	galT	galactose-1-phosphate uridylyltransferase	-0.883348	7.03956	0.00243509	0.0104091	1.98259
BW25113_3468	yhhN	TMEM86 family putative inner membrane protein	-0.882197	9.54486	1.42e-06	1.3e-05	4.88606
BW25113_2280	nuoJ	NADH:ubiquinone oxidoreductase, membrane subunit J	-0.881271	6.75206	0.00499498	0.0188554	1.72456
BW25113_3392	hofP	DNA catabolic protein	-0.881128	7.7545	0.000233987	0.00143065	2.84447
BW25113_3938	metJ	transcriptional repressor, S-adenosylmethionine-binding	-0.880136	4.8947	0.0996877	0.20296	0.69259
BW25113_2214	apbE	putative thiamine-synthetic flavin transferase lipoprotein	-0.8792	7.45777	0.000976076	0.00483337	2.31575
BW25113_3037	ygiB	DUF1190 family protein	-0.876114	7.75815	0.000850022	0.00427418	2.36915
BW25113_2485	hyfE	hydrogenase 4, membrane subunit	-0.875309	6.63139	0.0129243	0.0408538	1.38877
BW25113_0851	nfsA	nitroreductase A, NADPH-dependent, FMN-dependent	-0.872666	7.55095	0.004417	0.0170526	1.76821
BW25113_4386	lplA	lipoate-protein ligase A	-0.870381	8.44743	1.24e-05	9.87e-05	4.00568
BW25113_0798	ybiA	DUF1768 family protein	-0.868987	6.2156	0.0811131	0.172797	0.762465
BW25113_4071	nrfB	nitrite reductase, formate-dependent, penta-heme cytochrome c	-0.867469	7.77819	0.000164019	0.00104199	2.98214
BW25113_3578	yiaN	2,3-diketo-L-gulonate TRAP transporter large permease protein	-0.867364	9.82533	7.75e-06	6.37e-05	4.19586
BW25113_4003	zraS	sensory histidine kinase in two-component regulatory system with ZraR	-0.85936	8.89616	9.89e-06	8.02e-05	4.09583
BW25113_0071	leuD	3-isopropylmalate dehydratase small subunit	-0.858075	7.5778	0.00252627	0.0106935	1.97088
BW25113_3849	trkH	potassium transporter	-0.857513	9.62994	7.45e-06	6.14e-05	4.21183
BW25113_4166	queG	epoxyqueuosine reductase, cobalamine-stimulated; queosine biosynthesis	-0.857501	8.67703	6.02e-05	0.00041824	3.37857
BW25113_2265	menF	isochorismate synthase 2	-0.855406	7.64777	0.00235406	0.0101515	1.99347
BW25113_0616	citE	citrate lyase, citryl-ACP lyase (beta) subunit	-0.855402	7.38016	0.00145728	0.00678617	2.16838
BW25113_0759	galE	UDP-galactose-4-epimerase	-0.855115	7.20458	0.00304672	0.0125325	1.90196
BW25113_1040	csgD	csgBAC operon transcriptional regulator	-0.854708	6.47971	0.0131487	0.0414289	1.3827
BW25113_3531	bcsZ	endo-1,4-D-glucanase	-0.852702	8.85516	4.52e-06	3.86e-05	4.41341
BW25113_2240	glpT	sn-glycerol-3-phosphate transporter	-0.851558	7.86189	0.000166331	0.00105197	2.978
BW25113_2449	yffR	CPZ-55 prophage; uncharacterized protein	-0.851382	5.21629	0.0748968	0.162387	0.789448
BW25113_0938	elfA	laminin-binding fimbrin subunit	-0.851227	7.75402	0.000247961	0.00150432	2.82266
BW25113_0068	thiB	thiamine-, thiamine pyrophosphate-, thiamine monophosphate-binding ABC transporter periplasmic protein; ThiBPQ thiamine, thiamine pyrophosphate importer	-0.850024	7.82598	0.000258154	0.0015541	2.80852
BW25113_4079	fdhF	formate dehydrogenase-H, selenopolypeptide subunit	-0.849639	9.31082	1.98e-06	1.77e-05	4.75203
BW25113_3927	glpF	glycerol facilitator	-0.844371	7.90061	0.000181996	0.00114121	2.94263
BW25113_0498	ybbC	putative immunity protein	-0.840002	4.73494	0.147257	0.271338	0.56649
BW25113_4002	zraP	Zn-dependent periplasmic chaperone	-0.839441	6.78801	0.00715982	0.0253612	1.59583
BW25113_0220	ivy	inhibitor of c-type lysozyme, periplasmic	-0.839163	7.27589	0.0167247	0.0498735	1.30213
BW25113_1370	insH1	pseudogene	-0.837411	6.97962	0.00530338	0.0198091	1.70314
BW25113_3457	livH	leucine/isoleucine/valine transporter subunit	-0.836876	8.54194	5.92e-05	0.000412401	3.38468
BW25113_1263	trpD	fused glutamine amidotransferase (component II) of anthranilate synthase/anthranilate phosphoribosyl transferase	-0.835167	7.34013	0.00247738	0.0105552	1.97653
BW25113_0043	fixC	putative oxidoreductase	-0.833802	7.93106	0.000811786	0.00411368	2.38577
BW25113_1755	ynjC	inner membrane putative ABC superfamily transporter permease	-0.833797	7.80194	0.00160098	0.00735885	2.13319
BW25113_3612	gpmM	phosphoglycero mutase III, cofactor-independent	-0.832357	9.80308	0.00015373	0.00098141	3.00815
BW25113_0633	rlpA	septal ring protein, suppressor of prc, minor lipoprotein	-0.8314	8.12362	7.87e-05	0.000534552	3.27201
BW25113_3421	rtcB	RNA-splicing ligase	-0.829837	8.97705	0.00156834	0.00722582	2.14111
BW25113_2210	mqo	malate dehydrogenase, FAD/NAD(P)-binding domain	-0.826818	8.42283	5.25e-05	0.00037267	3.42868
BW25113_1082	flgK	flagellar hook-filament junction protein 1	-0.824714	7.51659	0.0118717	0.0383328	1.41643
BW25113_2798	ygdG	Ssb-binding protein, misidentified as ExoIX	-0.82183	6.91652	0.00526252	0.0197041	1.70544
BW25113_0878	macA	macrolide transporter subunit, membrane fusion protein (MFP) component	-0.817699	7.06689	0.00631407	0.0229693	1.63885
BW25113_3157	yhbT	SCP-2 sterol transfer family protein	-0.817317	7.37968	0.00281866	0.0117404	1.93032
BW25113_0853	ybjN	negative regulator of motility; multicopy suppressor of coaA(Ts)	-0.816997	5.85878	0.0766054	0.165632	0.780855
BW25113_3789	rffH	glucose-1-phosphate thymidylyltransferase	-0.816427	8.96115	3.95e-05	0.000287624	3.54117
BW25113_2915	yqfE	pseudogene	-0.815684	5.75253	0.0593001	0.135094	0.869365
BW25113_1438	hicB	antitoxin for the HicAB toxin-antitoxin system	-0.815604	4.39651	0.149477	0.274439	0.561554
BW25113_4231	yjfF	inner membrane putative ABC superfamily sugar transporter permease	-0.813047	7.80727	0.00108032	0.00523676	2.28094
BW25113_4471	tdcG	L-serine dehydratase 3, anaerobic	-0.812764	7.9909	0.00032878	0.00189461	2.72248
BW25113_2767	ygcO	putative 4Fe-4S cluster-containing protein	-0.812116	6.33298	0.0368145	0.0929762	1.03163
BW25113_0260	mmuP	CP4-6 prophage; putative S-methylmethionine transporter	-0.810834	8.25717	0.000527987	0.00282195	2.54945
BW25113_0036	caiD	carnitinyl-CoA dehydratase	-0.810468	8.15629	0.000717854	0.00368549	2.4335
BW25113_3744	asnA	asparagine synthetase A	-0.809551	9.65221	9.52e-06	7.75e-05	4.1107
BW25113_0065	yabI	DedA family inner membrane protein	-0.808655	7.1784	0.0046905	0.0179665	1.74554
BW25113_1026	insF1	IS3 transposase B	-0.807035	7.83597	0.000489768	0.00264811	2.57706
BW25113_0799	dinG	ATP-dependent DNA helicase	-0.804916	8.47485	0.00186588	0.00833141	2.07928
BW25113_4329	yjiG	SpmB family inner membrane protein	-0.803787	7.00743	0.0151626	0.0462453	1.33493
BW25113_3821	pldA	outer membrane phospholipase A	-0.803532	8.54688	0.000373483	0.00211478	2.67473
BW25113_4561	insM	pseudogene	-0.802839	4.96122	0.108853	0.216984	0.663573
BW25113_0875	aqpZ	aquaporin Z	-0.802108	7.8154	0.00438484	0.0169773	1.77013
BW25113_0041	fixA	anaerobic carnitine reduction putative electron transfer flavoprotein subunit	-0.801301	8.15634	0.000535442	0.0028501	2.54514
BW25113_0117	yacH	uncharacterized protein	-0.800878	9.27774	8.05e-06	6.61e-05	4.1798
BW25113_3613	envC	activator of AmiB,C murein hydrolases, septal ring factor	-0.798527	9.80381	0.000507587	0.00272784	2.56418
BW25113_0803	ybiI	DksA-type zinc finger protein	-0.794768	4.90331	0.113326	0.223618	0.650494
BW25113_2068	alkA	3-methyl-adenine DNA glycosylase II	-0.794095	6.43195	0.0583506	0.133553	0.874345
BW25113_0541	insF1	IS3 transposase B	-0.79112	7.84124	0.000421072	0.00232692	2.63322
BW25113_0319	yahE	DUF2877 family protein	-0.789586	8.95072	0.000929455	0.00462271	2.3351
BW25113_0350	mhpD	2-keto-4-pentenoate hydratase	-0.788301	6.91121	0.00632416	0.0229847	1.63856
BW25113_0326	yahL	uncharacterized protein	-0.787169	7.8678	0.00177269	0.00801266	2.09622
BW25113_0314	betT	choline transporter of high affinity	-0.782815	8.96762	1.61e-05	0.000124233	3.90576
BW25113_2441	eutB	ethanolamine ammonia-lyase, large subunit, heavy chain	-0.781382	7.99501	0.000299354	0.00177209	2.75152
BW25113_3934	cytR	Anti-activator for CytR-CRP nucleoside utilization regulon	-0.780502	8.93602	0.00159723	0.00735025	2.1337
BW25113_0266	yagB	pseudogene	-0.778001	7.14128	0.00826931	0.0286674	1.54261
BW25113_0987	gfcA	O-antigen capsule production threonine-rich inner membrane protein	-0.777898	6.44548	0.0494249	0.117588	0.929638
BW25113_2486	hyfF	hydrogenase 4, membrane subunit	-0.777318	7.9974	0.00100183	0.00492344	2.30773
BW25113_2545	yphC	putative Zn-dependent NAD(P)-binding oxidoreductase	-0.777256	7.84732	0.000829723	0.00418288	2.37852
BW25113_3957	argE	acetylornithine deacetylase	-0.777063	8.72218	5.82e-05	0.00040686	3.39056
BW25113_2195	dsbE	periplasmic thioredoxin of cytochrome c-type biogenesis	-0.776784	6.6006	0.0367955	0.0929762	1.03163
BW25113_0574	cusB	copper/silver efflux system, membrane fusion protein	-0.77614	8.57268	0.00205808	0.00907554	2.04213
BW25113_0230	lafU	pseudogene	-0.775331	6.71316	0.0432456	0.105271	0.977689
BW25113_4081	mdtO	membrane translocase (MDR) of MdtNOP efflux pump, PET family	-0.77326	9.01074	9.25e-05	0.000623315	3.20529
BW25113_2479	gcvR	transcriptional repressor, regulatory protein accessory to GcvA	-0.772525	5.01325	0.113045	0.223289	0.651133
BW25113_0694	kdpE	response regulator in two-component regulatory system with KdpD	-0.771894	7.72773	0.00181459	0.00814897	2.0889
BW25113_2089	insF1	IS3 transposase B	-0.771481	7.88889	0.000719676	0.00368999	2.43297
BW25113_0449	mdlB	putative multidrug transporter subunit of ABC superfamily, ATP-binding component	-0.770168	9.21035	5.15e-05	0.000367244	3.43505
BW25113_4570	lomR	pseudogene	-0.769608	7.49123	0.00201445	0.00892343	2.04947
BW25113_3739	atpI	ATP synthase, membrane-bound accessory factor	-0.769512	7.66076	0.00215399	0.00945579	2.0243
BW25113_0385	yaiC	diguanylate cyclase, cellulose regualtor	-0.768939	7.83169	0.00114108	0.00549037	2.2604
BW25113_4410	ecnA	entericidin A membrane lipoprotein, antidote entericidin B	-0.767902	5.27524	0.107279	0.214394	0.668787
BW25113_0450	glnK	nitrogen assimilation regulatory protein for GlnL, GlnE, and AmtB	-0.76773	6.27992	0.0612089	0.138233	0.859388
BW25113_3589	yiaY	putative Fe-containing alcohol dehydrogenase, Pfam00465 family	-0.767213	9.5763	0.00314868	0.0128096	1.89247
BW25113_3377	yhfT	inner membrane protein	-0.766717	8.98664	6.43e-05	0.000442965	3.35363
BW25113_0299	insF1	IS3 transposase B	-0.765372	7.85873	0.00050842	0.00272857	2.56407
BW25113_2555	yfhG	putative outer membrane protein modulating the QseEF response	-0.763269	6.77945	0.0161743	0.0484982	1.31427
BW25113_3901	rhaM	L-rhamnose mutarotase	-0.761876	7.55162	0.00232744	0.0100701	1.99697
BW25113_3869	glnL	sensory histidine kinase in two-component regulatory system with GlnG	-0.76173	8.47911	0.000124035	0.000810375	3.09131
BW25113_2436	hemF	coproporphyrinogen III oxidase	-0.761435	7.46488	0.00568312	0.0209471	1.67888
BW25113_3368	cysG	fused siroheme synthase 1,3-dimethyluroporphyriongen III dehydrogenase and siroheme ferrochelatase/uroporphyrinogen methyltransferase	-0.761296	9.99953	4.43e-06	3.8e-05	4.42022
BW25113_4354	yjiY	putative transporter	-0.760882	10.0581	5.17e-06	4.37e-05	4.35952
BW25113_2120	yehM	uncharacterized protein	-0.759498	8.30443	0.00081402	0.00411391	2.38575
BW25113_3473	yhhS	putative arabinose efflux transporter	-0.758625	9.18689	0.000106214	0.000704876	3.15189
BW25113_1908	yecA	UPF0149 family protein	-0.756487	5.73414	0.108334	0.21606	0.665426
BW25113_3135	agaA	pseudogene	-0.753278	7.19021	0.0179778	0.0528911	1.27662
BW25113_0828	iaaA	Isoaspartyl peptidase	-0.753146	7.53567	0.00257463	0.0108629	1.96405
BW25113_4426	mcaS		-0.752155	4.11922	0.206267	0.34659	0.460185
BW25113_3624	waaZ	lipopolysaccharide core biosynthesis protein	-0.75201	8.58236	0.00347874	0.0139686	1.85485
BW25113_0035	caiE	stimulator of CaiD and CaiB enzyme activities	-0.750084	7.87887	0.000666882	0.00346017	2.4609
BW25113_0997	torA	trimethylamine N-oxide (TMAO) reductase I, catalytic subunit	-0.749663	8.08791	0.000554206	0.00293002	2.53313
BW25113_0868	ybjS	putative NAD(P)H-dependent oxidoreductase with NAD(P)-binding Rossmann-fold domain	-0.748882	8.07032	0.00161632	0.00741191	2.13007
BW25113_3418	malT	mal regulon transcriptional activator	-0.744685	10.2774	3.73e-05	0.000274127	3.56205
BW25113_3124	garK	glycerate kinase I	-0.743056	7.9826	0.00377292	0.0149501	1.82536
BW25113_0030	rihC	ribonucleoside hydrolase 3	-0.740117	7.93853	0.00117067	0.00560123	2.25172
BW25113_4209	ytfE	iron-sulfur cluster repair protein RIC	-0.73994	7.04344	0.00897936	0.0306932	1.51296
BW25113_4391	yjjK	putative transporter subunit of ABC superfamily: ATP-binding component	-0.734993	8.73656	0.000307079	0.00180457	2.74363
BW25113_1150	ymfR	e14 prophage; uncharacterized protein	-0.731973	5.04846	0.176903	0.310356	0.508141
BW25113_3488	yhiJ	DUF4049 family protein	-0.731697	8.93393	0.000795291	0.00405111	2.39243
BW25113_3733	atpG	F1 sector of membrane-bound ATP synthase, gamma subunit	-0.729231	7.91913	0.00138035	0.00648978	2.18777
BW25113_4116	adiY	adi system transcriptional activator	-0.728244	9.92215	5.78e-05	0.00040537	3.39215
BW25113_4551	yheV	DUF2387 family putative metal-binding protein	-0.727889	5.17978	0.192771	0.330484	0.480849
BW25113_3579	yiaO	2,3-diketo-L-gulonate-binding periplasmic protein	-0.724845	8.70488	0.00736524	0.0259946	1.58512
BW25113_3476	nikA	nickel-binding, heme-binding periplasmic protein	-0.722647	9.39973	0.000262783	0.00157953	2.80147
BW25113_4650	yibS	pseudogene	-0.720128	9.35893	0.00249195	0.0105894	1.97513
BW25113_3827	yigM	putative inner membrane EamA-like transporter	-0.720122	8.55707	0.00104919	0.0051112	2.29148
BW25113_4553	ysaB	uncharacterized protein	-0.718963	8.20543	0.00284307	0.0118295	1.92703
BW25113_3158	yhbU	U32 peptidase family protein	-0.717772	9.02623	0.000831352	0.00418568	2.37823
BW25113_4547	ypfN	putative membrane protein, UPF0370 family	-0.716498	3.71723	0.252471	0.401467	0.39635
BW25113_4474	frlC	fructoselysine 3-epimerase	-0.71454	8.38564	0.00605329	0.022103	1.65555
BW25113_4178	nsrR	nitric oxide-sensitive repressor for NO regulon	-0.714053	6.8227	0.0606026	0.137102	0.862957
BW25113_1164	ycgZ	RcsB connector protein for regulation of biofilm and acid-resistance	-0.71328	4.85024	0.1661	0.297112	0.527079
BW25113_2950	yggR	putative PilT family AAA+ ATPase	-0.712692	7.42781	0.0122019	0.0390121	1.4088
BW25113_3532	bcsB	regulator of cellulose synthase, cyclic di-GMP binding	-0.70996	9.83349	2.58e-05	0.000193632	3.71302
BW25113_3627	waaR	UDP-D-galactose:(glucosyl)lipopolysaccharide- alpha-1,3-D-galactosyltransferase	-0.708715	9.16871	0.0010693	0.0051962	2.28431
BW25113_4656	yjhY	pseudogene	-0.707727	6.35516	0.0540885	0.126013	0.899585
BW25113_3605	lldD	L-lactate dehydrogenase, FMN-linked	-0.705457	8.90823	0.000106395	0.000704876	3.15189
BW25113_1029	ycdU	putative inner membrane protein	-0.704584	8.48597	0.0047516	0.018132	1.74155
BW25113_0736	ybgC	acyl-CoA thioester hydrolase	-0.703068	5.79339	0.118847	0.232043	0.634432
BW25113_3406	greB	transcript cleavage factor	-0.702909	6.39074	0.0553932	0.128212	0.892073
BW25113_4299	yjhI	putative DNA-binding transcriptional regulator	-0.702839	9.08483	0.00110098	0.00532367	2.27379
BW25113_3071	yqjI	PadR family putative transcriptional regulator	-0.701638	6.4771	0.0362136	0.0918744	1.03681
BW25113_3507	dctR	LuxR family putative transcriptional regulator	-0.700452	9.67021	3.78e-05	0.00027689	3.55769
BW25113_1589	ynfG	oxidoreductase, Fe-S subunit	-0.698551	5.05688	0.154732	0.281968	0.549801
BW25113_0034	caiF	cai operon transcriptional activator	-0.698046	9.20504	0.012404	0.039626	1.40202
BW25113_3723	bglG	transcriptional antiterminator of the bgl operon	-0.697916	9.64686	4.3e-05	0.00031203	3.5058
BW25113_0757	galK	galactokinase	-0.696635	7.18738	0.0128901	0.0407787	1.38957
BW25113_4076	nrfG	heme lyase (NrfEFG) for insertion of heme into c552, subunit NrfG	-0.696331	7.81116	0.0030645	0.0125589	1.90105
BW25113_2277	nuoM	NADH:ubiquinone oxidoreductase, membrane subunit M	-0.694324	7.35557	0.0217581	0.0618697	1.20852
BW25113_4490	efeU	pseudogene	-0.692751	6.30922	0.0678997	0.149963	0.824017
BW25113_3615	waaH	LPS(HepIII)-glucuronic acid glycosyltransferase	-0.692074	10.0837	0.000145843	0.000934115	3.0296
BW25113_1651	gloA	glyoxalase I, Ni-dependent	-0.690732	5.85818	0.093866	0.193834	0.71257
BW25113_0937	ssuE	NAD(P)H-dependent FMN reductase	-0.69051	6.07582	0.113518	0.223884	0.649977
BW25113_2199	ccmC	heme exporter subunit	-0.684748	7.00124	0.0388779	0.0971822	1.01241
BW25113_0874	ybjE	putative transporter	-0.684557	8.4813	0.00164729	0.00751863	2.12386
BW25113_4502	yeiW	UPF0153 cysteine cluster protein	-0.684101	5.34105	0.13815	0.258625	0.587329
BW25113_0790	ybhP	endo/exonuclease/phosphatase family protein	-0.682805	6.50155	0.038386	0.0962606	1.01655
BW25113_1409	ynbB	putative CDP-diglyceride synthase	-0.682101	6.16493	0.0704977	0.154739	0.810402
BW25113_1886	tar	methyl-accepting chemotaxis protein II	-0.67878	7.8361	0.00419117	0.0163259	1.78712
BW25113_0857	potI	putrescine transporter subunit: membrane component of ABC superfamily	-0.677295	6.48243	0.0852977	0.180139	0.744391
BW25113_0867	amiD	1,6-anhydro-N-acetylmuramyl-L-alanine amidase, Zn-dependent; OM lipoprotein	-0.676835	7.35623	0.0108733	0.0357174	1.44712
BW25113_4498	gatR	pseudogene	-0.67579	9.11372	0.000182267	0.00114121	2.94263
BW25113_3775	ppiC	peptidyl-prolyl cis-trans isomerase C (rotamase C)	-0.673472	6.75248	0.0785393	0.168601	0.773141
BW25113_1025	ycdT	diguanylate cyclase, membrane-anchored	-0.672871	7.47183	0.0318326	0.083119	1.0803
BW25113_2819	recD	exonuclease V (RecBCD complex), alpha chain	-0.672369	8.49358	0.000994802	0.00490125	2.30969
BW25113_3429	glgA	glycogen synthase	-0.668027	9.58865	0.000301932	0.00178464	2.74845
BW25113_0600	ybdL	methionine aminotransferase, PLP-dependent	-0.667505	7.84796	0.00486959	0.0184534	1.73392
BW25113_3425	glpE	thiosulfate:cyanide sulfurtransferase (rhodanese)	-0.667214	7.43033	0.012143	0.0389107	1.40993
BW25113_1879	flhA	putative flagellar export pore protein	-0.667031	7.34975	0.0151792	0.0462598	1.3348
BW25113_0946	zapC	FtsZ stabilizer	-0.666774	6.19106	0.129873	0.247126	0.607082
BW25113_3353	yheT	UPF0017 family putative hydrolase	-0.665972	8.99984	0.000375419	0.00212267	2.67312
BW25113_0982	etp	Protein-tyrosine-phosphatase, role in O-antigen capsule formation; dephosphorylates Etk-P	-0.665608	5.06058	0.174714	0.308175	0.511203
BW25113_2713	hydN	formate dehydrogenase-H, [4Fe-4S] ferredoxin subunit	-0.664652	7.00185	0.0312822	0.0819715	1.08634
BW25113_4316	fimC	periplasmic chaperone	-0.664651	9.06706	0.000252932	0.0015321	2.81471
BW25113_2982	insH1	IS5 transposase and trans-activator	-0.664363	7.95305	0.00259991	0.0109578	1.96028
BW25113_1993	cobU	bifunctional cobinamide kinase/ cobinamide phosphate guanylyltransferase	-0.664272	5.86568	0.1704	0.302561	0.519187
BW25113_4032	malG	maltose transporter subunit	-0.663942	7.74553	0.0087811	0.0302005	1.51999
BW25113_0552	insH1	IS5 transposase and trans-activator	-0.663816	7.89514	0.00263543	0.0110836	1.95532
BW25113_3650	spoT	bifunctional (p)ppGpp synthetase II/ guanosine-3',5'-bis pyrophosphate 3'-pyrophosphohydrolase	-0.662919	8.11797	0.0027882	0.0116633	1.93318
BW25113_3828	metR	methionine biosynthesis regulon transcriptional regulator	-0.661208	8.48881	0.000814355	0.00411391	2.38575
BW25113_4177	purA	adenylosuccinate synthetase	-0.659975	5.83081	0.231914	0.380709	0.419406
BW25113_4020	yjbB	putative Na+/Pi-cotransporter	-0.659623	9.32194	0.000144139	0.000924715	3.03399
BW25113_4239	treC	trehalose-6-P hydrolase	-0.658789	6.61141	0.054429	0.126505	0.897894
BW25113_4589	ylcI	DUF3950 family protein, DLP12 prophage	-0.656847	4.72436	0.198779	0.337753	0.4714
BW25113_2221	atoD	acetyl-CoA:acetoacetyl-CoA transferase, alpha subunit	-0.654342	6.38584	0.0592364	0.135027	0.869578
BW25113_0542	renD	pseudogene	-0.651864	9.00114	0.000311516	0.00182199	2.73945
BW25113_2847	yqeI	putative transcriptional regulator	-0.651665	7.87329	0.00486005	0.0184531	1.73393
BW25113_4090	rpiB	ribose 5-phosphate isomerase B/allose 6-phosphate isomerase	-0.651171	7.04149	0.020895	0.0598509	1.22293
BW25113_1081	flgJ	flagellar rod assembly protein and murein hydrolase; flagellum-specific muramidase	-0.647987	7.24819	0.0146921	0.0453204	1.34371
BW25113_3280	yrdB	DUF1488 family protein	-0.647795	7.29618	0.0172044	0.0509612	1.29276
BW25113_0351	mhpF	acetaldehyde-CoA dehydrogenase II, NAD-binding	-0.645367	7.41053	0.0177836	0.052359	1.28101
BW25113_0963	mgsA	methylglyoxal synthase	-0.645042	6.32569	0.0953425	0.196162	0.707384
BW25113_0364	yaiS	putative PIG-L family deacetylase	-0.643697	7.94942	0.00776676	0.0271663	1.56597
BW25113_0242	proB	gamma-glutamate kinase	-0.643203	7.53854	0.0111646	0.0365635	1.43695
BW25113_3244	tldD	putative peptidase	-0.643189	9.43067	0.000500066	0.00269484	2.56947
BW25113_3152	yraR	putative nucleoside-diphosphate-sugar epimerase	-0.642407	7.76559	0.035742	0.0909129	1.04137
BW25113_1267	yciO	putative RNA binding protein	-0.641675	5.42009	0.236046	0.385066	0.414465
BW25113_0336	codB	cytosine transporter	-0.640072	7.57841	0.0217269	0.0618259	1.20883
BW25113_4324	uxuR	fructuronate-inducible hexuronate regulon transcriptional repressor; autorepressor	-0.639613	8.01101	0.0114804	0.0371922	1.42955
BW25113_1926	fliT	putative flagellar synthesis and assembly chaperone	-0.639429	4.63104	0.337488	0.490356	0.309488
BW25113_2201	ccmA	heme exporter subunit	-0.638613	6.76614	0.0386689	0.0969079	1.01364
BW25113_0897	ycaC	putative isochorismatase family hydrolase	-0.63842	5.56974	0.153465	0.280443	0.552155
BW25113_4552	yrhC	pseudogene	-0.636749	6.25488	0.136426	0.256369	0.591135
BW25113_0365	tauA	taurine transporter subunit	-0.636431	7.54467	0.00935566	0.0316472	1.49966
BW25113_0588	fepC	iron-enterobactin transporter subunit	-0.635956	7.46979	0.0219222	0.0622004	1.20621
BW25113_2718	hycH	hydrogenase 3 maturation protein	-0.634551	6.87532	0.0505868	0.119566	0.922392
BW25113_4294	insA	IS1 repressor TnpA	-0.634274	6.25403	0.0893492	0.186478	0.729372
BW25113_0264	insB1	IS1 transposase B	-0.632667	7.51747	0.010744	0.0354234	1.45071
BW25113_3732	atpD	F1 sector of membrane-bound ATP synthase, beta subunit	-0.632083	9.29335	0.000620044	0.00323433	2.49022
BW25113_2547	yphE	putative sugar transporter subunit of ABC superfamily, ATP-binding component	-0.63203	7.99438	0.00457442	0.0175562	1.75557
BW25113_2429	murP	N-acetylmuramic acid permease, EIIBC component, PTS system	-0.629107	8.36976	0.00237233	0.01021	1.99098
BW25113_3424	glpG	rhomboid intramembrane serine protease	-0.627217	8.62261	0.00651608	0.0234855	1.6292
BW25113_4488	ilvG	pseudogene	-0.625158	9.42734	0.00306501	0.0125589	1.90105
BW25113_3617	kbl	glycine C-acetyltransferase	-0.624977	8.40521	0.00177133	0.00801266	2.09622
BW25113_2465	tktB	transketolase 2, thiamine triphosphate-binding	-0.624505	7.9386	0.00430106	0.016704	1.77718
BW25113_0489	qmcA	PHB domain membrane-anchored putative protease	-0.624294	7.74216	0.0495035	0.117588	0.929638
BW25113_4280	yjhC	putative oxidoreductase	-0.623525	8.95603	0.00355103	0.014215	1.84725
BW25113_1292	sapC	antimicrobial peptide transport ABC transporter permease	-0.623277	5.91652	0.142036	0.263753	0.578803
BW25113_1070	flgN	export chaperone for FlgK and FlgL	-0.62274	5.2548	0.269043	0.420292	0.376449
BW25113_0124	gcd	glucose dehydrogenase	-0.621469	9.82936	0.000645388	0.00335756	2.47398
BW25113_1102	fhuE	ferric-rhodotorulic acid outer membrane transporter	-0.62126	8.04829	0.00637866	0.0231182	1.63605
BW25113_2540	hcaC	3-phenylpropionate dioxygenase, ferredoxin subunit	-0.620145	6.12361	0.105623	0.211951	0.673764
BW25113_3445	insB1	IS1 transposase B	-0.618694	7.94008	0.00476156	0.018132	1.74155
BW25113_3830	ysgA	putative carboxymethylenebutenolidase	-0.61703	8.98903	0.000881752	0.00441667	2.3549
BW25113_3070	yqjH	putative siderophore interacting protein	-0.616239	7.26404	0.0379291	0.0954211	1.02036
BW25113_0865	ybjP	lipoprotein	-0.615819	6.98571	0.0780524	0.167772	0.775281
BW25113_3348	slyX	phi X174 lysis protein	-0.615244	5.71081	0.144965	0.268299	0.571381
BW25113_4482	yigE	DUF2233 family protein	-0.615075	7.88011	0.0115133	0.0372679	1.42867
BW25113_1139	lit	e14 prophage; cell death peptidase, inhibitor of T4 late gene expression	-0.615033	6.86596	0.0405643	0.10037	0.998395
BW25113_2584	pka	protein lysine acetyltransferase	-0.611916	8.65174	0.00174706	0.00792773	2.10085
BW25113_4075	nrfF	heme lyase (NrfEFG) for insertion of heme into c552, subunit NrfF	-0.610253	6.84523	0.0483995	0.115514	0.937364
BW25113_3823	rhtC	threonine efflux pump	-0.610242	7.77127	0.00904438	0.0308087	1.51133
BW25113_2386	fryC	putative enzyme IIC component of PTS	-0.610151	7.44778	0.017423	0.0514822	1.28834
BW25113_3498	prlC	oligopeptidase A	-0.609844	10.0863	0.00194364	0.00863915	2.06353
BW25113_4064	yjcD	inner membrane putative guanine permease	-0.609106	9.42153	0.000412171	0.00228743	2.64065
BW25113_2483	hyfC	hydrogenase 4, membrane subunit	-0.608668	7.23915	0.0561733	0.12971	0.887027
BW25113_0558	ybcV	DLP12 prophage; uncharacterized protein	-0.6057	4.73313	0.236579	0.385613	0.413848
BW25113_3603	lldP	L-lactate permease	-0.605306	9.65703	0.00304733	0.0125325	1.90196
BW25113_0021	insB1	IS1 transposase B	-0.605133	7.90702	0.00569688	0.0209501	1.67881
BW25113_3677	yidI	inner membrane protein	-0.604077	5.89462	0.138622	0.258983	0.586729
BW25113_1331	insH1	IS5 transposase and trans-activator	-0.603799	7.81452	0.0070273	0.0249634	1.6027
BW25113_3734	atpA	F1 sector of membrane-bound ATP synthase, alpha subunit	-0.600134	9.63426	0.00107571	0.00522087	2.28226
BW25113_3924	fpr	ferredoxin-NADP reductase	-0.599855	8.27179	0.00515097	0.0193881	1.71247
BW25113_1079	flgH	flagellar protein of basal-body outer-membrane L ring	-0.599771	6.23979	0.104692	0.210636	0.676468
BW25113_3895	fdhD	formate dehydrogenase formation protein	-0.599346	8.17205	0.00376236	0.0149262	1.82605
BW25113_1028	ymdE	pseudogene	-0.599145	6.44606	0.116854	0.22923	0.639729
BW25113_0125	hpt	hypoxanthine phosphoribosyltransferase	-0.599086	6.66231	0.0790592	0.16953	0.770752
BW25113_4481	wecF	TDP-Fuc4NAc:lipidIIFuc4NAc transferase	-0.59731	8.27139	0.00396739	0.0155472	1.80835
BW25113_4380	yjjI	DUF3029 family protein, putative glycine radical enzyme	-0.59697	8.42656	0.00306868	0.0125589	1.90105
BW25113_4221	tamB	translocation and assembly module for autotransporter export, inner membrane subunit	-0.595841	10.3409	0.000271797	0.00163055	2.78767
BW25113_2726	hypA	protein involved in nickel insertion into hydrogenases 3	-0.595444	6.14846	0.174104	0.307392	0.512307
BW25113_0004	thrC	L-threonine synthase	-0.595254	8.63314	0.00232445	0.0100683	1.99704
BW25113_0384	psiF	PsiF family protein	-0.593675	5.71872	0.156697	0.284619	0.545736
BW25113_1630	rsxD	SoxR iron-sulfur cluster reduction factor component; putative membrane protein of electron transport complex	-0.5936	6.82205	0.159769	0.288455	0.539921
BW25113_3949	frwC	putative enzyme IIC component of PTS	-0.593357	8.87085	0.00133116	0.00629639	2.20091
BW25113_3475	acpT	4'-phosphopantetheinyl transferase	-0.590933	8.17166	0.00553261	0.0205279	1.68766
BW25113_4199	yjfY	YhcN family protein, periplasmic	-0.590736	7.5033	0.0389262	0.0972409	1.01215
BW25113_4508	peaD	pseudogene	-0.589745	6.05081	0.158585	0.286981	0.542146
BW25113_0397	sbcC	exonuclease, dsDNA, ATP-dependent	-0.589017	8.99282	0.00108358	0.00524601	2.28017
BW25113_1523	yneG	DUF4186 family protein	-0.589017	4.74749	0.26283	0.413309	0.383726
BW25113_3622	waaL	O-antigen ligase	-0.588016	8.99633	0.00977785	0.0328481	1.48349
BW25113_2064	asmA	suppressor of OmpF assembly mutants; putative outer membrane protein assembly factor; inner membrane-anchored periplasmic protein	-0.586589	7.71961	0.0141445	0.0439988	1.35656
BW25113_4385	yjjJ	putative protein kinase	-0.585476	8.46545	0.0108146	0.0355664	1.44896
BW25113_3890	yiiF	putative thymol sensitivity protein, CopG family putative transcriptional regulator	-0.585428	7.29012	0.0286798	0.0765383	1.11612
BW25113_2536	hcaT	putative 3-phenylpropionic transporter	-0.5851	7.9065	0.0226352	0.0637604	1.19545
BW25113_2424	cysU	sulfate/thiosulfate ABC transporter permease	-0.584657	7.48991	0.0222992	0.0629958	1.20069
BW25113_1629	rsxC	SoxR iron-sulfur cluster reduction factor component; putative membrane-associated NADH oxidoreductase of electron transport complex	-0.583999	8.03735	0.00797774	0.0278544	1.55511
BW25113_3159	yhbV	U32 peptidase family protein	-0.583799	8.66394	0.00586291	0.0214882	1.6678
BW25113_2136	yohD	DedA family inner membrane protein	-0.582659	6.21075	0.197875	0.337009	0.472358
BW25113_1064	grxB	glutaredoxin 2 (Grx2)	-0.582007	5.7974	0.215827	0.359436	0.444379
BW25113_3062	ttdB	L-tartrate dehydratase, beta subunit	-0.58107	7.07784	0.0619816	0.139693	0.854826
BW25113_3577	yiaM	2,3-diketo-L-gulonate TRAP transporter small permease protein	-0.580588	8.71121	0.0081773	0.0283989	1.5467
BW25113_3788	rffG	dTDP-glucose 4,6-dehydratase	-0.579159	9.16793	0.00227034	0.00987776	2.00534
BW25113_3505	insH1	IS5 transposase and trans-activator	-0.577908	7.92652	0.00963148	0.0324678	1.48855
BW25113_2169	fruB	fused fructose-specific PTS enzymes: IIA component/HPr component	-0.577011	6.76071	0.125371	0.241056	0.617882
BW25113_2137	yohF	putative oxidoreductase	-0.576261	6.86554	0.0596778	0.135717	0.867367
BW25113_2049	cpsB	mannose-1-phosphate guanyltransferase	-0.575778	7.64652	0.0418537	0.102715	0.988366
BW25113_3700	recF	gap repair protein	-0.57566	9.11667	0.00298317	0.0123206	1.90937
BW25113_1348	ralR	Rac prophage; restriction alleviation protein	-0.574989	4.032	0.354867	0.508421	0.293776
BW25113_1293	sapB	antimicrobial peptide transport ABC transporter permease	-0.571386	5.77476	0.292296	0.446094	0.350574
BW25113_4334	yjiL	putative ATPase, activator of (R)-hydroxyglutaryl-CoA dehydratase	-0.569972	7.58729	0.0243685	0.0675711	1.17024
BW25113_0780	ybhK	putative NAD(P)-binding transferase	-0.569926	6.59989	0.125118	0.240793	0.618356
BW25113_0137	yadL	putative fimbrial-like adhesin protein	-0.568905	9.71599	0.00245895	0.0104881	1.9793
BW25113_2437	eutR	eut operon transcriptional activator, AraC family	-0.568436	7.64525	0.0254174	0.0698353	1.15593
BW25113_3778	rep	DNA helicase and single-stranded DNA-dependent ATPase	-0.568212	8.49119	0.00472542	0.0180648	1.74317
BW25113_4377	yjjU	putative patatin-like family phospholipase	-0.568061	7.98366	0.0118839	0.0383406	1.41634
BW25113_4452	gadY		-0.566904	7.95325	0.0169505	0.0504385	1.29724
BW25113_0138	yadM	putative fimbrial-like adhesin protein	-0.566525	9.51135	0.000993123	0.00489916	2.30988
BW25113_3516	gadX	acid resistance regulon transcriptional activator; autoactivator	-0.566316	10.2181	0.00162839	0.00744979	2.12786
BW25113_1114	mfd	transcription-repair coupling factor	-0.563529	8.50321	0.00376291	0.0149262	1.82605
BW25113_4444	omrA		-0.563177	5.3167	0.328425	0.481761	0.317168
BW25113_0862	artQ	arginine transporter subunit	-0.563169	6.98973	0.0707258	0.155065	0.809486
BW25113_3770	ilvE	branched-chain amino-acid aminotransferase	-0.562425	8.79532	0.00226674	0.00987758	2.00535
BW25113_1970	hiuH	hydroxyisourate hydrolase	-0.562144	5.85352	0.267485	0.418695	0.378102
BW25113_2810	csdA	cysteine sulfinate desulfinase	-0.562073	7.90549	0.0114021	0.037	1.4318
BW25113_3880	yihS	aldose-ketose isomerase; D-mannose isomerase	-0.561599	8.57075	0.0043955	0.0169863	1.7699
BW25113_0988	insB1	IS1 transposase B	-0.561359	7.77866	0.0142503	0.044195	1.35463
BW25113_2542	hcaD	phenylpropionate dioxygenase, ferredoxin reductase subunit	-0.559473	7.99119	0.0134534	0.042219	1.37449
BW25113_3659	setC	putative arabinose efflux transporter	-0.557728	10.2871	0.00100779	0.00494651	2.3057
BW25113_0932	pepN	aminopeptidase N	-0.557581	8.62787	0.00357781	0.0142929	1.84488
BW25113_0445	ybaE	putative ABC superfamily transporter periplasmic-binding protein	-0.557545	8.82616	0.0102321	0.033994	1.4686
BW25113_4544	arnE	undecaprenyl phosphate-alpha-L-ara4N exporter; flippase ArnEF subunit	-0.556731	5.23478	0.292127	0.446037	0.350629
BW25113_2968	yghD	putative membrane-anchored secretion pathway M-type protein	-0.555202	7.24719	0.0443046	0.107448	0.968803
BW25113_3391	hofQ	DNA catabolic putative fimbrial transporter	-0.554111	9.04859	0.0050926	0.0191869	1.717
BW25113_0492	ybbN	DnaK co-chaperone, thioredoxin-like protein	-0.551625	7.872	0.013625	0.0426546	1.37003
BW25113_1196	ycgY	uncharacterized protein	-0.550555	5.06343	0.293104	0.446724	0.349961
BW25113_3150	yraP	outer membrane lipoprotein	-0.549981	8.58538	0.015626	0.0473279	1.32488
BW25113_4042	dgkA	diacylglycerol kinase	-0.549653	6.74231	0.135421	0.254982	0.59349
BW25113_0909	ycaL	putative peptidase-related chaperone	-0.546942	6.70726	0.0888393	0.185612	0.731393
BW25113_3052	hldE	fused heptose 7-phosphate kinase/heptose 1-phosphate adenyltransferase	-0.545715	7.52446	0.0304288	0.0802736	1.09543
BW25113_2473	ypfH	palmitoyl-CoA esterase activity, uncertain physiological substrate	-0.544178	7.29618	0.0438685	0.106588	0.97229
BW25113_1258	yciF	putative rubrerythrin/ferritin-like metal-binding protein	-0.540274	6.18862	0.1811	0.315935	0.500402
BW25113_4406	yaeP	UPF0253 family protein	-0.539545	5.70835	0.301205	0.455773	0.341251
BW25113_4302	sgcA	putative phosphotransferase enzyme IIA component	-0.539491	6.46624	0.137907	0.258543	0.587466
BW25113_2768	ygcP	putative antiterminator regulatory protein	-0.538542	6.67591	0.121725	0.236188	0.626743
BW25113_3894	fdoG	formate dehydrogenase-O, large subunit	-0.53712	10.2622	0.0024423	0.0104285	1.98178
BW25113_4652	yibU	pseudogene	-0.536542	7.18411	0.052606	0.123368	0.908797
BW25113_2001	yeeR	CP4-44 prophage; putative membrane protein	-0.535678	6.68296	0.0919127	0.190531	0.720035
BW25113_2128	yehW	inner membrane putative ABC superfamily transporter permease	-0.535061	6.74416	0.0878314	0.183999	0.735186
BW25113_4528	rzoR	Rac prophage; putative lipoprotein	-0.532883	5.58614	0.224833	0.37174	0.42976
BW25113_0688	pgm	phosphoglucomutase	-0.532829	8.42972	0.00768868	0.0269414	1.56958
BW25113_4029	yjbH	DUF940 family extracellular polysaccharide protein	-0.531819	9.16347	0.0159246	0.0479332	1.31936
BW25113_0892	rarA	DNA-dependent ATPase involved in processing recombination intermediates at replication forks	-0.531449	7.98385	0.0213096	0.0609047	1.21535
BW25113_3769	ilvM	acetolactate synthase 2 small subunit	-0.531134	6.18648	0.150966	0.276652	0.558066
BW25113_2192	insH1	IS5 transposase and trans-activator	-0.530667	7.91072	0.0157802	0.0476941	1.32154
BW25113_3264	acrS	acrAB operon transcriptional repressor	-0.529862	8.95447	0.00702834	0.0249634	1.6027
BW25113_3604	lldR	dual role activator/repressor for lldPRD operon	-0.529789	7.81801	0.0199228	0.0577008	1.23882
BW25113_0338	cynR	transcriptional activator of cyn operon; autorepressor	-0.529366	7.10977	0.0559927	0.129522	0.887655
BW25113_2258	arnF	undecaprenyl phosphate-alpha-L-ara4N exporter; flippase ArnEF subunit	-0.528946	6.00385	0.283098	0.436662	0.359854
BW25113_3724	phoU	negative regulator of PhoR/PhoB two-component regulator	-0.527227	4.12892	0.421538	0.57365	0.241353
BW25113_1050	yceK	outer membrane integrity lipoprotein	-0.526365	4.95556	0.282437	0.435939	0.360575
BW25113_0259	insH1	IS5 transposase and trans-activator	-0.525697	7.89105	0.0161025	0.0483569	1.31554
BW25113_3073	patA	putrescine:2-oxoglutaric acid aminotransferase, PLP-dependent	-0.525215	8.03072	0.0161729	0.0484982	1.31427
BW25113_3229	sspA	stringent starvation protein A, phage P1 late gene activator, RNAP-associated acid-resistance protein, inactive glutathione S-transferase homolog	-0.524392	6.77655	0.0937742	0.193755	0.712747
BW25113_3738	atpB	F0 sector of membrane-bound ATP synthase, subunit a	-0.524249	8.74674	0.00536736	0.0200098	1.69876
BW25113_3366	nirD	nitrite reductase, NAD(P)H-binding, small subunit	-0.522432	6.83753	0.16138	0.290692	0.536567
BW25113_1929	yedE	UPF0394 family sulfur transport domain-containing inner membrane protein	-0.522217	6.84136	0.113836	0.224285	0.6492
BW25113_4194	ulaB	L-ascorbate-specific enzyme IIB component of PTS	-0.522199	5.96273	0.25031	0.399132	0.398883
BW25113_0274	insB1	IS1 transposase B	-0.520944	7.41478	0.0387204	0.0969747	1.01334
BW25113_2738	ygbL	putative class II aldolase	-0.520654	6.8604	0.120324	0.234232	0.630353
BW25113_2652	ileY		-0.519841	6.80989	0.174616	0.308141	0.511251
BW25113_3149	diaA	DnaA initiator-associating factor for replication initiation	-0.519829	7.06488	0.0798675	0.170982	0.767049
BW25113_3499	rlmJ	23S rRNA m(6)A2030 methyltransferase, SAM-dependent	-0.519073	8.25231	0.0149158	0.0457709	1.33941
BW25113_3735	atpH	F1 sector of membrane-bound ATP synthase, delta subunit	-0.518634	7.25076	0.0543996	0.126505	0.897894
BW25113_0106	hofC	assembly protein in type IV pilin biogenesis, transmembrane protein	-0.518554	8.24147	0.0139059	0.0433949	1.36256
BW25113_0493	ybbO	putative oxidoreductase	-0.517224	7.42098	0.0467622	0.112224	0.949916
BW25113_3626	waaJ	UDP-D-glucose:(galactosyl)lipopolysaccharide glucosyltransferase	-0.516628	9.64509	0.0151206	0.0461893	1.33546
BW25113_0778	bioD	dethiobiotin synthetase	-0.515886	6.87312	0.107969	0.215442	0.666669
BW25113_3663	yicN	DUF1198 family protein	-0.514109	6.75323	0.129617	0.24679	0.607673
BW25113_3623	waaU	lipopolysaccharide core biosynthesis	-0.512389	8.48048	0.0366199	0.0926644	1.03309
BW25113_1497	ydeM	putative YdeN-specific sulfatase-maturating enzyme	-0.511902	6.02351	0.217484	0.361579	0.441797
BW25113_3792	wzxE	O-antigen translocase	-0.510077	9.01007	0.00613772	0.0223903	1.64994
BW25113_3148	yraN	UPF0102 family protein	-0.510028	7.08694	0.0777957	0.167557	0.775838
BW25113_2285	nuoE	NADH:ubiquinone oxidoreductase, chain E	-0.509532	6.02291	0.196237	0.334656	0.475402
BW25113_2707	srlR	sorbitol-inducible srl operon transcriptional repressor	-0.505886	6.85087	0.203071	0.343315	0.464308
BW25113_3443	yrhA	pseudogene	-0.505835	8.94192	0.00806008	0.0280917	1.55142
BW25113_2048	cpsG	phosphomannomutase	-0.505509	6.90068	0.102461	0.207632	0.682705
BW25113_4576	insB1	pseudogene	-0.505391	7.52383	0.0980828	0.200558	0.697761
BW25113_3584	yiaT	putative outer membrane protein	-0.505278	8.54502	0.0124609	0.0396778	1.40145
BW25113_2071	yegJ	uncharacterized protein	-0.504438	5.97038	0.200535	0.339761	0.468826
BW25113_3867	hemN	coproporphyrinogen III oxidase, SAM and NAD(P)H dependent, oxygen-independent	-0.504424	9.00952	0.00698718	0.0248624	1.60446
BW25113_0913	ycaI	ComEC family inner membrane protein	-0.504357	8.44077	0.0151056	0.0461795	1.33555
BW25113_1536	ydeI	hydrogen peroxide resistance OB fold protein; putative periplasmic protein	-0.50401	5.8705	0.268055	0.419147	0.377634
BW25113_0996	torC	trimethylamine N-oxide (TMAO) reductase I, cytochrome c-type subunit	-0.503712	6.95258	0.135522	0.255	0.59346
BW25113_0871	poxB	pyruvate dehydrogenase (pyruvate oxidase), thiamine triphosphate-binding, FAD-binding	-0.501613	8.3002	0.0200446	0.0579675	1.23682
BW25113_3906	rhaR	transcriptional activator of rhaSR	-0.500534	7.35197	0.079465	0.170307	0.768767
BW25113_3511	hdeD	acid-resistance membrane protein	-0.500426	9.77275	0.004101	0.0159906	1.79613
BW25113_3553	ghrB	glyoxylate/hydroxypyruvate reductase B	-0.500065	8.22942	0.018608	0.0545625	1.26311
BW25113_4298	yjhH	putative lyase/synthase	-0.498907	8.7218	0.0261347	0.0712548	1.14719
BW25113_0656	insH1	IS5 transposase and trans-activator	-0.498629	7.96816	0.0222713	0.0629624	1.20092
BW25113_3710	mdtL	multidrug efflux system protein	-0.49749	8.2467	0.0162364	0.048647	1.31294
BW25113_2330	prmB	N5-glutamine methyltransferase	-0.497256	7.41957	0.0587273	0.133974	0.872979
BW25113_4653	yicT	pseudogene	-0.496612	7.07119	0.0895714	0.186842	0.728525
BW25113_3625	waaY	lipopolysaccharide core biosynthesis protein	-0.495852	9.01023	0.0198698	0.0575899	1.23965
BW25113_3048	yqiI	fimbrial protein	-0.495728	9.05246	0.0352543	0.0900842	1.04535
BW25113_0243	proA	gamma-glutamylphosphate reductase	-0.495162	8.10583	0.0253354	0.069708	1.15672
BW25113_3929	rraA	ribonuclease E (RNase E) inhibitor protein	-0.495093	7.30264	0.0624817	0.140539	0.852203
BW25113_3253	acuI	putative acryloyl-CoA reductase	-0.494322	8.71958	0.0171953	0.0509612	1.29276
BW25113_2754	ygbF	CRISPR adaptation ssRNA endonuclease	-0.494065	6.19966	0.31139	0.465595	0.331992
BW25113_0824	ybiY	putative pyruvate formate lyase activating enzyme	-0.492472	7.28215	0.0674241	0.149165	0.826332
BW25113_1068	yceM	putative oxidoreductase	-0.491382	7.19939	0.0845263	0.178652	0.747992
BW25113_2030	insH1	IS5 transposase and trans-activator	-0.489528	7.96931	0.0239984	0.066838	1.17498
BW25113_2576	srmB	ATP-dependent RNA helicase	-0.489244	7.58195	0.0964974	0.197908	0.703536
BW25113_2916	argP	transcriptional regulator for arginine transport and DNA replication genes; replication initiation inhibitor	-0.488441	7.79404	0.0318964	0.0831905	1.07993
BW25113_3900	frvA	putative enzyme IIA component of PTS	-0.486665	8.02553	0.060276	0.1366	0.86455
BW25113_3745	viaA	stimulator of RavA ATPase activity; von Willebrand factor domain protein	-0.486622	9.26444	0.0090447	0.0308087	1.51133
BW25113_3029	ygiN	quinol monooxygenase	-0.486053	6.75149	0.131541	0.24936	0.603173
BW25113_0252	yafZ	CP4-6 prophage; conserved protein	-0.48527	7.71272	0.0388729	0.0971822	1.01241
BW25113_4390	nadR	trifunctional protein: nicotinamide mononucleotide adenylyltransferase, ribosylnicotinamide kinase, transcriptional repressor	-0.485016	8.14288	0.0407718	0.100693	0.997003
BW25113_4382	deoA	thymidine phosphorylase	-0.483416	8.339	0.0189398	0.0553462	1.25691
BW25113_4212	ytfH	DUF24 family HxlR-type putative transcriptional regulator	-0.48218	6.7526	0.174113	0.307392	0.512307
BW25113_3899	frvB	putative PTS enzyme, IIB component/IIC component	-0.481567	8.18953	0.0315679	0.0826647	1.08268
BW25113_2858	ygeN	pseudogene	-0.481165	4.11175	0.424502	0.576279	0.239367
BW25113_2948	yqgE	uncharacterized protein	-0.480475	6.50126	0.179716	0.314303	0.502652
BW25113_2710	norV	anaerobic nitric oxide reductase flavorubredoxin	-0.480262	8.5645	0.0151936	0.0462677	1.33472
BW25113_3879	yihR	mutarotase superfamily protein, YihR family	-0.478944	10.028	0.00386409	0.0152396	1.81703
BW25113_0294	ecpR	putative transcriptional regulator for the ecp operon	-0.47865	6.7126	0.172907	0.305815	0.514541
BW25113_3664	yicO	putative adenine permease	-0.47768	10.2271	0.0174517	0.0514984	1.28821
BW25113_2446	yffO	CPZ-55 prophage; uncharacterized protein	-0.476803	5.27629	0.352288	0.505653	0.296147
BW25113_3628	waaB	UDP-D-galactose:(glucosyl)lipopolysaccharide-1, 6-D-galactosyltransferase	-0.476671	9.92796	0.00808886	0.0281668	1.55026
BW25113_3790	wecD	TDP-fucosamine acetyltransferase	-0.476338	8.11337	0.0344338	0.0884918	1.0531
BW25113_3905	rhaS	transcriptional activator of rhaBAD and rhaT	-0.476261	7.69612	0.0524153	0.123143	0.909591
BW25113_1654	grxD	glutaredoxin-4	-0.473597	4.99431	0.41162	0.564479	0.248352
BW25113_3446	yrhB	stable heat shock chaperone	-0.472413	7.91367	0.031054	0.0815377	1.08864
BW25113_3896	yiiG	DUF3829 family lipoprotein	-0.471051	10.0715	0.00478583	0.018189	1.74019
BW25113_4257	yjgN	DUF898 family inner membrane protein	-0.470381	8.49897	0.0650222	0.145084	0.838381
BW25113_4025	pgi	glucosephosphate isomerase	-0.470202	8.94495	0.00977793	0.0328481	1.48349
BW25113_2019	hisG	ATP phosphoribosyltransferase	-0.469503	7.38914	0.0666832	0.148024	0.829667
BW25113_0136	yadK	putative fimbrial-like adhesin protein	-0.468313	8.36585	0.0359332	0.0912816	1.03962
BW25113_4473	smf	DNA recombination-mediator A family protein	-0.467666	8.94911	0.00832349	0.0287278	1.5417
BW25113_4510	rzoD	DLP12 prophage; putative lipoprotein	-0.466975	6.90559	0.105152	0.211222	0.67526
BW25113_3485	yhhJ	inner membrane putative ABC transporter permease	-0.466814	8.23401	0.0250485	0.0690645	1.16075
BW25113_0483	ybaQ	putative DNA-binding transcriptional regulator	-0.466749	6.1186	0.295805	0.449197	0.347563
BW25113_3279	yrdA	bacterial transferase hexapeptide domain protein	-0.466629	8.59302	0.0166863	0.0498505	1.30233
BW25113_3221	yhcH	DUF386 family protein, cupin superfamily	-0.466381	7.27187	0.170283	0.302561	0.519187
BW25113_3447	ggt	gamma-glutamyltranspeptidase	-0.465098	8.42865	0.022191	0.0628261	1.20186
BW25113_3061	ttdA	L-tartrate dehydratase, alpha subunit	-0.463888	8.33221	0.0321952	0.0836432	1.07757
BW25113_4013	metA	homoserine O-transsuccinylase	-0.463008	6.67358	0.206792	0.347202	0.459418
BW25113_4330	yjiH	nucleoside recognition pore and gate family putative inner membrane transporter	-0.462728	6.59684	0.178768	0.312924	0.504562
BW25113_4455	hokA	toxic polypeptide, small	-0.462699	5.50388	0.324475	0.478025	0.320549
BW25113_0855	potG	putrescine transporter subunit: ATP-binding component of ABC superfamily	-0.46253	6.93001	0.121256	0.23546	0.628082
BW25113_2428	murQ	N-acetylmuramic acid 6-phosphate (MurNAc-6-P) etherase	-0.462178	6.74629	0.187067	0.322849	0.491001
BW25113_1460	ydcC	H repeat-associated putative transposase	-0.462122	8.67412	0.0298834	0.0792092	1.10122
BW25113_0212	gloB	hydroxyacylglutathione hydrolase	-0.459397	5.54638	0.332934	0.486634	0.312797
BW25113_3224	nanT	sialic acid transporter	-0.459099	8.79081	0.0320702	0.0835695	1.07795
BW25113_0141	yadN	putative fimbrial-like adhesin protein	-0.458451	8.75952	0.0124542	0.0396778	1.40145
BW25113_0513	ybbY	putative uracil/xanthine transporter	-0.458385	9.4134	0.0486194	0.115898	0.935926
BW25113_3908	sodA	superoxide dismutase, Mn	-0.458142	7.33058	0.0969916	0.198713	0.701773
BW25113_1121	ycfZ	inner membrane protein	-0.456511	7.23973	0.104403	0.21026	0.677244
BW25113_4336	yjiN	zinc-type alcohol dehydrogenase-like protein	-0.455687	7.14437	0.116874	0.22923	0.639729
BW25113_3344	tusC	mnm(5)-s(2)U34-tRNA synthesis 2-thiolation protein	-0.45161	4.43104	0.438227	0.589321	0.229648
BW25113_2509	xseA	exonuclease VII, large subunit	-0.451498	8.15917	0.0306247	0.0807359	1.09293
BW25113_0337	codA	cytosine/isoguanine deaminase	-0.451146	7.85449	0.0416515	0.102283	0.990196
BW25113_0423	thiI	tRNA s(4)U8 sulfurtransferase	-0.45098	7.99792	0.0373848	0.094173	1.02607
BW25113_2782	mazF	mRNA interferase toxin, antitoxin is MazE	-0.450064	5.57967	0.326023	0.479221	0.319464
BW25113_4171	miaA	delta(2)-isopentenylpyrophosphate tRNA-adenosine transferase	-0.449925	7.77367	0.0877863	0.183999	0.735186
BW25113_3631	waaG	glucosyltransferase I	-0.447728	10.791	0.0102636	0.0340406	1.468
BW25113_0499	rhsH	pseudogene	-0.445832	8.99346	0.0163626	0.0489875	1.30991
BW25113_0155	clcA	H(+)/Cl(-) exchange transporter	-0.445497	8.77528	0.0203939	0.0587603	1.23092
BW25113_3742	mioC	FMN-binding protein MioC	-0.445444	7.01883	0.1893	0.325871	0.486955
BW25113_0585	fes	enterobactin/ferric enterobactin esterase	-0.444033	7.62642	0.0663356	0.147593	0.830934
BW25113_1338	abgA	p-aminobenzoyl-glutamate hydrolase, A subunit	-0.443972	7.37496	0.0915067	0.190067	0.721092
BW25113_2583	yfiP	DTW domain protein	-0.441984	6.23635	0.259328	0.40904	0.388234
BW25113_3074	ygjH	putative tRNA binding protein; putative tRNA corner chaperone	-0.441712	6.4123	0.213909	0.357308	0.446957
BW25113_0149	mrcB	fused glycosyl transferase and transpeptidase	-0.4414	9.94642	0.0206613	0.0593556	1.22654
BW25113_0215	dnaQ	DNA polymerase III epsilon subunit	-0.439994	4.52977	0.412124	0.564541	0.248304
BW25113_0007	yaaJ	putative transporter	-0.439293	8.76255	0.0194375	0.056589	1.24727
BW25113_3801	aslA	putative Ser-type periplasmic non-aryl sulfatase	-0.439226	9.08262	0.0225269	0.0635469	1.19691
BW25113_4505	insX	pseudogene	-0.438825	5.17989	0.517539	0.661009	0.179793
BW25113_3369	yhfL	small lipoprotein	-0.438197	7.71571	0.0740281	0.16113	0.792824
BW25113_3506	slp	outer membrane lipoprotein	-0.437979	9.67134	0.00916522	0.0310568	1.50784
BW25113_3471	yhhQ	DUF165 family inner membrane protein	-0.436795	8.40423	0.0423747	0.103798	0.983811
BW25113_3888	yiiD	putative acetyltransferase	-0.436666	8.09491	0.0595008	0.135472	0.868151
BW25113_1938	fliF	flagellar basal-body MS-ring and collar protein	-0.435712	7.09421	0.176903	0.310356	0.508141
BW25113_0278	yagL	CP4-6 prophage; DNA-binding protein	-0.432537	8.34759	0.03445	0.0884918	1.0531
BW25113_4021	pepE	(alpha)-aspartyl dipeptidase	-0.432308	7.63196	0.11367	0.22407	0.649616
BW25113_4012	yjaB	putative acetyltransferase	-0.430671	6.33806	0.228402	0.376526	0.424205
BW25113_1186	nhaB	sodium:proton antiporter	-0.429832	7.13634	0.130106	0.247359	0.606672
BW25113_2053	gmd	GDP-D-mannose dehydratase, NAD(P)-binding	-0.42949	7.10193	0.124756	0.240465	0.618948
BW25113_3866	yihI	activator of Der GTPase	-0.427314	7.2293	0.114473	0.225426	0.646996
BW25113_1159	mcrA	putative 5-methylcytosine/5-hydroxymethylcytosine-specific restriction nuclease; 5-methylcytosine DNA binding protein; e14 prophage gene	-0.426136	6.04647	0.314915	0.469285	0.328564
BW25113_3885	yihX	alpha-D-Glucose-1-P phosphatase, anomer-specific	-0.425422	7.47211	0.106518	0.213195	0.671222
BW25113_4557	yidD	membrane protein insertion efficiency factor, inner membrane protein, UPF0161 family	-0.424466	6.14385	0.318937	0.472898	0.325233
BW25113_1161	ycgX	DUF1398 family protein	-0.424275	5.19362	0.414382	0.566586	0.246735
BW25113_2518	ndk	multifunctional nucleoside diphosphate kinase and apyrimidinic endonuclease and 3'-phosphodiesterase	-0.424273	6.31278	0.297845	0.452091	0.344774
BW25113_3466	yhhL	DUF1145 family protein	-0.423134	6.66316	0.244258	0.393045	0.405557
BW25113_3484	yhhI	putative transposase	-0.422928	10.298	0.0411684	0.101352	0.994169
BW25113_4326	iraD	RpoS stabilzer after DNA damage, anti-RssB factor	-0.422033	7.7277	0.0744635	0.161627	0.791486
BW25113_2908	pepP	proline aminopeptidase P II	-0.421199	8.19688	0.085919	0.181158	0.741943
BW25113_3736	atpF	F0 sector of membrane-bound ATP synthase, subunit b	-0.421148	7.4709	0.118166	0.231469	0.635507
BW25113_2367	emrY	putative multidrug efflux system	-0.42107	8.62125	0.0328474	0.0849899	1.07063
BW25113_2161	nupX	nucleoside permease	-0.419967	6.17872	0.322643	0.476045	0.322352
BW25113_3162	deaD	ATP-dependent RNA helicase	-0.419808	9.22823	0.0394622	0.0983912	1.00704
BW25113_0936	ssuA	aliphatic sulfonate binding protein, SsuABC ABC transporter	-0.419125	7.0077	0.246517	0.395217	0.403165
BW25113_4191	ulaR	transcriptional repressor for the L-ascorbate utilization (ula) divergent operon	-0.418817	6.15509	0.313014	0.467058	0.330629
BW25113_0829	gsiA	glutathione transporter ATP-binding protein, ABC superfamily	-0.418472	8.21686	0.0551353	0.127766	0.893585
BW25113_0849	grxA	glutaredoxin 1, redox coenzyme for ribonucleotide reductase (RNR1a)	-0.417973	6.35482	0.253629	0.402326	0.395422
BW25113_0300	ykgA	pseudogene	-0.417348	7.51243	0.157908	0.286105	0.543475
BW25113_1175	minD	membrane ATPase of the MinC-MinD-MinE system	-0.416863	6.09026	0.401887	0.554439	0.256146
BW25113_3047	yqiH	putative periplasmic pilin chaperone	-0.414077	7.88613	0.0697923	0.153357	0.814295
BW25113_3539	yhjV	putative transporter	-0.412845	10.0741	0.0853993	0.180207	0.744228
BW25113_4083	yjcS	metallo-beta-lactamase superfamily protein	-0.410602	10.0994	0.0203486	0.0586887	1.23145
BW25113_0866	ybjQ	UPF0145 family protein	-0.410294	5.58962	0.421754	0.573745	0.241281
BW25113_4335	yjiM	putative 2-hydroxyglutaryl-CoA dehydratase	-0.409943	7.38741	0.125146	0.240793	0.618356
BW25113_3911	cpxA	sensory histidine kinase in two-component regulatory system with CpxR	-0.408551	8.97727	0.0274403	0.0736326	1.13293
BW25113_4023	yjbD	DUF3811 family protein	-0.407111	6.71215	0.198713	0.337753	0.4714
BW25113_2293	yfbT	sugar phosphatas	-0.405619	6.54735	0.24506	0.393365	0.405205
BW25113_2450	yffS	CPZ-55 prophage; uncharacterized protein	-0.405491	4.33239	0.462781	0.611459	0.213632
BW25113_2375	yfdX	uncharacterized protein	-0.405463	7.56034	0.104698	0.210636	0.676468
BW25113_3440	yhhX	putative oxidoreductase	-0.402859	7.12137	0.194671	0.332712	0.477931
BW25113_4644	ypjI	pseudogene	-0.402568	6.13139	0.29983	0.454222	0.342732
BW25113_2365	dsdX	D-serine transporter	-0.399914	7.87257	0.0750046	0.162531	0.789064
BW25113_2715	ascF	fused cellobiose/arbutin/salicin-specific PTS enzymes: IIB component/IC component	-0.399802	7.95019	0.0990384	0.201954	0.694749
BW25113_4018	iclR	transcriptional repressor	-0.398544	8.6173	0.0483122	0.115376	0.937883
BW25113_2151	galS	galactose- and fucose-inducible galactose regulon transcriptional isorepressor; mgl operon transcriptional repressor; autorepressor	-0.398405	6.66457	0.238996	0.387773	0.411422
BW25113_2356	yfdM	pseudogene	-0.3983	5.52526	0.403622	0.556243	0.254735
BW25113_2993	hybD	maturation protease for hydrogenase 2	-0.397129	6.20662	0.307892	0.462133	0.335233
BW25113_3884	yihW	DeoR family putative transcriptional regulator	-0.396662	7.52962	0.123492	0.23856	0.622402
BW25113_4476	gntU	gluconate transporter, low affinity GNT 1 system	-0.396369	8.34834	0.0546219	0.126727	0.897132
BW25113_0896	dmsC	dimethyl sulfoxide reductase, anaerobic, subunit C	-0.396117	7.42585	0.18517	0.32111	0.493347
BW25113_4272	insC1	IS2 repressor TnpA	-0.395375	6.36911	0.267745	0.418935	0.377854
BW25113_3472	dcrB	putative lipoprotein	-0.395092	8.23383	0.0946195	0.195071	0.709807
BW25113_2168	fruK	fructose-1-phosphate kinase	-0.39479	5.58807	0.489747	0.635062	0.197184
BW25113_0052	pdxA	4-hydroxy-L-threonine phosphate dehydrogenase, NAD-dependent	-0.394695	8.40458	0.0637301	0.143018	0.844611
BW25113_3950	frwB	putative enzyme IIB component of PTS	-0.393791	6.16577	0.299701	0.454201	0.342752
BW25113_2481	hyfA	hydrogenase 4, 4Fe-4S subunit	-0.393463	6.46414	0.316361	0.470329	0.327598
BW25113_2998	yghW	DUF2623 family protein	-0.393283	7.05385	0.244961	0.393365	0.405205
BW25113_3883	yihV	putative sugar kinase	-0.392925	8.04633	0.0639112	0.143177	0.844126
BW25113_0873	hcp	hybrid-cluster [4Fe-2S-2O] protein in anaerobic terminal reductases	-0.392343	8.05612	0.165129	0.296217	0.528391
BW25113_4311	nanC	N-acetylnuraminic acid outer membrane channel protein	-0.392148	10.0259	0.0195704	0.0568488	1.24528
BW25113_0517	allD	ureidoglycolate dehydrogenase	-0.392045	8.32386	0.0845476	0.178652	0.747992
BW25113_3737	atpE	F0 sector of membrane-bound ATP synthase, subunit c	-0.391113	7.72438	0.0989277	0.201833	0.695008
BW25113_0394	mak	manno(fructo)kinase	-0.390601	7.81813	0.0861605	0.181471	0.741192
BW25113_0993	torS	hybrid sensory histidine kinase in two-component regulatory system with TorR	-0.389837	8.26572	0.0560272	0.129526	0.887644
BW25113_0823	ybiW	putative pyruvate formate lyase	-0.389807	8.44313	0.0553454	0.128177	0.89219
BW25113_0248	yafX	CP4-6 prophage; uncharacterized protein	-0.388596	7.25958	0.142733	0.264669	0.577297
BW25113_4356	yjjL	L-galactonate transporter	-0.388457	9.05695	0.0576328	0.132376	0.878191
BW25113_4712	agrA		-0.388279	4.68947	0.526173	0.667887	0.175297
BW25113_3441	yhhY	putative acetyltransferase	-0.388234	8.41031	0.0587207	0.133974	0.872979
BW25113_4483	tatD	quality control of Tat-exported FeS proteins; Mg-dependent cytoplasmic DNase	-0.387873	8.47615	0.0499869	0.118507	0.926257
BW25113_4193	ulaA	L-ascorbate-specific enzyme IIC permease component of PTS	-0.386735	8.42682	0.066728	0.148024	0.829667
BW25113_4039	ubiC	chorismate--pyruvate lyase	-0.385688	6.6077	0.267121	0.418293	0.378519
BW25113_4155	epmA	Elongation Factor P Lys34 lysyltransferase	-0.38492	6.86595	0.194483	0.332682	0.477971
BW25113_0146	sfsA	sugar fermentation stimulation protein A	-0.384398	7.59992	0.183996	0.319783	0.495145
BW25113_3887	dtd	D-tyr-tRNA(Tyr) deacylase	-0.38432	6.90128	0.250305	0.399132	0.398883
BW25113_2352	gtrS	serotype-specific glucosyl transferase, CPS-53 (KpLE1) prophage	-0.383832	6.76106	0.275427	0.42753	0.369033
BW25113_4327	hypT	hypochlorite-responsive transcription factor	-0.383332	7.02042	0.27143	0.423174	0.373481
BW25113_3329	gspH	putative general secretory pathway component, cryptic	-0.38108	7.81289	0.120907	0.235133	0.628686
BW25113_3354	yheU	UPF0270 family protein	-0.380214	7.2087	0.180682	0.315427	0.501102
BW25113_2371	yfdE	acetyl-CoA:oxalate CoA-transferase	-0.379982	8.45077	0.0623417	0.140305	0.852928
BW25113_4062	soxS	superoxide response regulon transcriptional activator; autoregulator	-0.377988	5.96882	0.41063	0.563318	0.249246
BW25113_3995	rsd	stationary phase protein, binds sigma 70 RNA polymerase subunit	-0.37796	6.7615	0.256979	0.40665	0.390779
BW25113_3721	bglB	cryptic phospho-beta-glucosidase B	-0.377688	10.0442	0.0244559	0.0677653	1.16899
BW25113_1765	ydjA	putative oxidoreductase	-0.377527	4.88155	0.520586	0.664248	0.17767
BW25113_4568	ytjA	uncharacterized protein	-0.377489	4.58152	0.486684	0.633191	0.198465
BW25113_4000	hupA	HU, DNA-binding transcriptional regulator, alpha subunit	-0.37637	7.10695	0.242983	0.391868	0.40686
BW25113_1223	narK	nitrate/nitrite transporter	-0.375667	6.97428	0.231872	0.380709	0.419406
BW25113_1378	pfo	pyruvate-flavodoxin oxidoreductase	-0.375195	8.49143	0.147648	0.271464	0.566288
BW25113_4398	creB	response regulator in two-component regulatory system with CreC	-0.374839	7.52516	0.128557	0.245423	0.610085
BW25113_3898	frvX	putative peptidase	-0.374273	7.59548	0.159495	0.288227	0.540266
BW25113_0968	yccX	weak acylphosphatase	-0.374253	5.19643	0.487244	0.633709	0.19811
BW25113_4287	fecE	iron-dicitrate transporter subunit	-0.37394	7.79611	0.185594	0.321434	0.492908
BW25113_3752	rbsK	ribokinase	-0.373759	8.47059	0.0578246	0.132738	0.877004
BW25113_0731	mngA	fused 2-O-a-mannosyl-D-glycerate specific PTS enzymes: IIA component/IIB component/IIC component	-0.373339	7.83394	0.0936265	0.193755	0.712747
BW25113_0231	dinB	DNA polymerase IV	-0.372796	7.56903	0.165932	0.297058	0.527159
BW25113_2893	dsbC	protein disulfide isomerase II	-0.370718	7.69658	0.146494	0.27036	0.568057
BW25113_2623	yfjH	CP4-57 prophage; uncharacterized protein	-0.370587	8.08254	0.0916613	0.190186	0.720821
BW25113_4153	frdB	fumarate reductase (anaerobic), Fe-S subunit	-0.369557	8.25178	0.0711444	0.15572	0.807654
BW25113_1393	paaF	2,3-dehydroadipyl-CoA hydratase	-0.369334	5.49388	0.511957	0.656024	0.18308
BW25113_3551	bisC	biotin sulfoxide reductase	-0.366288	9.36317	0.0456216	0.110368	0.957158
BW25113_2387	fryB	putative enzyme IIB component of PTS	-0.365879	5.48179	0.418311	0.570053	0.244085
BW25113_2438	eutK	putative ethanol utilization carboxysome structural protein	-0.36465	6.4683	0.300766	0.455463	0.341547
BW25113_3876	yihO	putative transporter	-0.364613	10.8594	0.0235674	0.0659111	1.18104
BW25113_3504	yhiS	pseudogene	-0.36427	9.19107	0.0599513	0.136101	0.866139
BW25113_0568	nfrA	bacteriophage N4 receptor, outer membrane subunit	-0.364259	8.68162	0.0710931	0.155695	0.807724
BW25113_3362	yhfG	putative Fic-binding protein	-0.363991	5.8794	0.382867	0.536324	0.270573
BW25113_3115	tdcD	propionate kinase/acetate kinase C, anaerobic	-0.363612	9.90884	0.0327858	0.0848867	1.07116
BW25113_2918	argK	membrane ATPase/protein kinase	-0.362943	7.74968	0.118966	0.232053	0.634414
BW25113_2734	pphB	serine/threonine-specific protein phosphatase 2	-0.362897	8.18461	0.145274	0.268616	0.570869
BW25113_1048	opgG	osmoregulated periplasmic glucan (OPG) biosynthesis periplasmic protein	-0.362479	7.42811	0.182487	0.317868	0.497753
BW25113_0546	ybcM	DLP12 prophage; putative DNA-binding transcriptional regulator	-0.361582	6.58521	0.282518	0.435939	0.360575
BW25113_3382	yhfY	PRD domain protein	-0.361569	6.63433	0.273729	0.42526	0.371346
BW25113_3515	gadW	transcriptional activator of gadA and gadBC; repressor of gadX	-0.361337	8.83564	0.0824076	0.175077	0.756771
BW25113_2593	yfiH	UPF0124 family protein	-0.361181	7.58864	0.162091	0.291545	0.535294
BW25113_3371	frlB	fructoselysine-6-P-deglycase	-0.360266	8.00218	0.105886	0.212151	0.673355
BW25113_4646	yrdE	pseudogene	-0.360238	6.62258	0.292085	0.446037	0.350629
BW25113_3552	yiaD	multicopy suppressor of bamB; outer membrane lipoprotein	-0.360197	8.34289	0.0885201	0.185143	0.732492
BW25113_3819	rarD	putative chloramphenical resistance permease	-0.360064	9.25882	0.0561293	0.129685	0.887111
BW25113_3110	yhaO	putative transporter	-0.359655	8.36565	0.121169	0.235409	0.628177
BW25113_3779	gpp	guanosine pentaphosphatase/exopolyphosphatase	-0.358682	9.00104	0.0796678	0.170648	0.767898
BW25113_3044	insC1	IS2 repressor TnpA	-0.358394	6.30537	0.351468	0.505034	0.296679
BW25113_4697	yrdF	pseudogene	-0.358205	5.01673	0.451581	0.601338	0.220881
BW25113_0854	potF	putrescine transporter subunit: periplasmic-binding component of ABC superfamily	-0.358177	6.75905	0.340981	0.494328	0.305985
BW25113_2078	baeS	sensory histidine kinase in two-component regulatory system with BaeR	-0.35795	6.63955	0.31974	0.473729	0.32447
BW25113_4054	tyrB	tyrosine aminotransferase, tyrosine-repressible, PLP-dependent	-0.356502	7.83464	0.12956	0.24679	0.607673
BW25113_0807	rlmF	23S rRNA m(6)A1618 methyltransferase, SAM-dependent	-0.355057	7.3986	0.165042	0.296196	0.528421
BW25113_4693	aaaE	pseudogene	-0.35492	7.21699	0.197561	0.336621	0.472858
BW25113_2321	flk	putative flagella assembly protein	-0.353742	7.42197	0.230426	0.379223	0.421105
BW25113_2917	scpA	methylmalonyl-CoA mutase	-0.352536	8.77814	0.0525503	0.123368	0.908797
BW25113_3218	insH1	IS5 transposase and trans-activator	-0.352487	7.98341	0.101905	0.206721	0.684616
BW25113_0531	sfmC	putative periplasmic pilus chaperone	-0.352258	7.77756	0.121751	0.236188	0.626743
BW25113_3921	yiiR	DUF805 family putative inner membrane protein	-0.350095	7.73534	0.132487	0.250423	0.601325
BW25113_3910	yiiM	6-N-hydroxylaminopurine resistance protein	-0.349866	7.83456	0.235801	0.384826	0.414736
BW25113_3416	malQ	4-alpha-glucanotransferase (amylomaltase)	-0.348046	9.46354	0.0782468	0.168065	0.774523
BW25113_4666	ibsE	toxic membrane protein	-0.347562	3.5751	0.644923	0.766104	0.115712
BW25113_1582	ynfA	UPF0060 family inner membrane protein	-0.34739	4.27982	0.587975	0.720259	0.142512
BW25113_0730	mngR	Transcriptional repressor for the mannosyl-D-glycerate catabolic operon	-0.345702	6.85445	0.273343	0.425139	0.371469
BW25113_0454	ybaZ	excision repair protein, alkyltransferase-like protein ATL	-0.344284	6.0898	0.403239	0.555912	0.254994
BW25113_2022	hisB	fused histidinol-phosphatase/imidazoleglycerol-phosphate dehydratase	-0.343196	6.91341	0.233134	0.38239	0.417493
BW25113_3750	rbsC	D-ribose transporter subunit	-0.343111	9.04171	0.165239	0.296278	0.528301
BW25113_2488	hyfH	hydrogenase 4, Fe-S subunit	-0.34298	6.22201	0.357083	0.510691	0.291842
BW25113_3912	cpxR	response regulator in two-component regulatory system with CpxA	-0.342904	8.43474	0.0976958	0.199946	0.699087
BW25113_3378	yhfU	DUF2620 family protein	-0.342822	6.28135	0.396255	0.549775	0.259815
BW25113_1264	trpE	component I of anthranilate synthase	-0.342717	7.15237	0.384823	0.538119	0.269122
BW25113_4038	yjbI	pseudogene	-0.342636	8.53605	0.126292	0.24223	0.615773
BW25113_3548	yhjY	autotransporter beta-domain protein	-0.341864	8.03715	0.131275	0.248976	0.603843
BW25113_3647	ligB	DNA ligase, NAD(+)-dependent	-0.340935	9.11182	0.0535451	0.125108	0.902714
BW25113_4555	yicS	putative periplasmic protein	-0.340111	8.16605	0.16161	0.290973	0.536147
BW25113_2975	glcA	glycolate transporter	-0.338859	9.92646	0.0429276	0.104758	0.979812
BW25113_3893	fdoH	formate dehydrogenase-O, Fe-S subunit	-0.338308	8.79397	0.146659	0.270536	0.567775
BW25113_4070	nrfA	nitrite reductase, formate-dependent, cytochrome	-0.338275	8.50714	0.0812956	0.173091	0.761725
BW25113_1671	ydhX	putative 4Fe-4S ferridoxin-type protein; FNR, Nar, NarP-regulated protein; putative subunit of YdhYVWXUT oxidoreductase complex	-0.338208	5.61292	0.506408	0.651263	0.186244
BW25113_2842	kduD	hexuronate dehydrogenase; hexuronate utilization in high osmolarity	-0.338142	7.52917	0.25123	0.399657	0.398313
BW25113_0940	elfC	putative outer membrane fimbrial subunit export usher protein	-0.338014	8.94107	0.0565412	0.130328	0.884962
BW25113_0044	fixX	putative 4Fe-4S ferredoxin-type protein	-0.33752	6.34282	0.325593	0.479043	0.319626
BW25113_1106	thiK	thiamine kinase	-0.33568	6.18911	0.368646	0.521848	0.282456
BW25113_2226	yfaQ	tandem DUF2300 domain protein, putative host defense protein	-0.334841	7.94809	0.132254	0.25015	0.601799
BW25113_2673	nrdH	hydrogen donor for NrdEF electron transport system; glutaredoxin-like protein	-0.334706	4.43975	0.575698	0.709991	0.148747
BW25113_0948	rlmL	fused 23S rRNA m(2)G2445 and m(7)G2069 methyltransferase, SAM-dependent	-0.333095	8.21437	0.114592	0.225547	0.646762
BW25113_4566	yjhX	UPF0386 family protein	-0.33288	7.22346	0.280801	0.433765	0.362745
BW25113_3134	agaW	pseudogene	-0.332854	6.51605	0.338009	0.49093	0.30898
BW25113_3331	gspJ	putative general secretory pathway component, cryptic	-0.331972	8.04775	0.189992	0.32686	0.485639
BW25113_1780	yeaD	D-hexose-6-phosphate epimerase-like protein	-0.330874	5.80328	0.45928	0.60848	0.215753
BW25113_4349	hsdM	DNA methyltransferase M	-0.330198	8.18383	0.149187	0.274036	0.562192
BW25113_3619	hldD	ADP-L-glycero-D-mannoheptose-6-epimerase, NAD(P)-binding	-0.32962	7.51536	0.235252	0.384528	0.415072
BW25113_3146	rsmI	16S rRNA C1402 2'-O-ribose methyltransferase, SAM-dependent	-0.329155	7.7268	0.20829	0.349115	0.457031
BW25113_3856	mobB	molybdopterin-guanine dinucleotide biosynthesis protein B	-0.329074	7.31768	0.226254	0.373615	0.427575
BW25113_2678	proW	glycine betaine transporter subunit	-0.327958	7.87311	0.145413	0.268746	0.570657
BW25113_3794	wecG	UDP-N-acetyl-D-mannosaminuronic acid transferase	-0.327602	7.8504	0.266394	0.417382	0.379466
BW25113_1165	ymgA	RcsB connector protein for regulation of biofilm	-0.326206	5.14047	0.555469	0.692481	0.159592
BW25113_0275	insA	IS1 repressor TnpA	-0.325759	5.75935	0.439813	0.590904	0.228483
BW25113_0723	sdhA	succinate dehydrogenase, flavoprotein subunit	-0.324486	8.54776	0.173265	0.30631	0.513838
BW25113_0989	cspH	stress protein, member of the CspA-family	-0.32441	7.00711	0.257086	0.406654	0.390775
BW25113_0424	yajL	oxidative-stress-resistance chaperone	-0.323952	7.01143	0.271436	0.423174	0.373481
BW25113_0210	yafE	putative S-adenosyl-L-methionine-dependent methyltransferase	-0.321948	6.34064	0.372344	0.525559	0.279378
BW25113_2119	yehL	putative ABC superfamily transporter ATP-binding subunit	-0.321793	7.12304	0.258974	0.408813	0.388475
BW25113_3781	trxA	thioredoxin 1	-0.321538	6.8202	0.285597	0.438788	0.357745
BW25113_3698	yidB	DUF937 family protein	-0.318247	6.89963	0.305214	0.459173	0.338023
BW25113_3153	yhbO	stress-resistance protein	-0.317158	6.34578	0.384801	0.538119	0.269122
BW25113_0053	surA	peptidyl-prolyl cis-trans isomerase (PPIase)	-0.316406	9.39134	0.0748669	0.162387	0.789448
BW25113_3820	yigI	4HBT thioesterase family protein	-0.315669	7.83355	0.15595	0.283525	0.547408
BW25113_2970	yghF	pseudogene	-0.315362	7.88025	0.208396	0.349144	0.456995
BW25113_4647	mokA	pseudogene	-0.313082	6.02414	0.472598	0.620462	0.207285
BW25113_4067	actP	acetate transporter	-0.311759	8.27911	0.151239	0.276893	0.557688
BW25113_0037	caiC	putative crotonobetaine/carnitine-CoA ligase	-0.311181	8.57051	0.216014	0.359594	0.444188
BW25113_1151	beeE	pseudogene	-0.310413	5.39784	0.532479	0.673704	0.171531
BW25113_0560	nohD	DLP12 prophage; DNA packaging protein	-0.309752	5.68529	0.488571	0.634428	0.197618
BW25113_3077	ebgC	evolved beta-D-galactosidase, beta subunit; cupin superfamily	-0.308596	9.04009	0.109807	0.21844	0.660668
BW25113_2194	ccmH	heme lyase, CcmH subunit	-0.308365	7.23569	0.249714	0.398542	0.399526
BW25113_2005	cbtA	CP4-44 prophage; toxin of the YeeV-YeeU toxin-antitoxin system	-0.307744	5.35162	0.514319	0.658186	0.181651
BW25113_3923	uspD	stress-induced protein	-0.307106	9.41927	0.0946895	0.195071	0.709807
BW25113_1994	insH1	IS5 transposase and trans-activator	-0.306618	7.63061	0.242592	0.391635	0.407119
BW25113_2271	yfbL	putative peptidase	-0.305346	8.35614	0.135285	0.254849	0.593716
BW25113_3248	yhdE	Maf-like protein	-0.305256	8.54664	0.119336	0.232657	0.633284
BW25113_4687	shoB	toxic membrane protein	-0.303948	5.51204	0.516295	0.660067	0.180412
BW25113_3751	rbsB	D-ribose transporter subunit	-0.303228	8.19368	0.142207	0.263944	0.578488
BW25113_3520	yhjB	putative DNA-binding transcriptional response regulator	-0.303135	9.0495	0.109605	0.218149	0.661246
BW25113_4554	yibT	uncharacterized protein	-0.303073	5.70359	0.539839	0.679844	0.167591
BW25113_4184	yjfL	UPF0719 family inner membrane protein	-0.301762	8.4065	0.139204	0.259728	0.585482
BW25113_4161	rsgA	ribosome small subunit-dependent GTPase A	-0.299836	4.04073	0.621783	0.744957	0.127869
BW25113_1034	ycdX	alkaline phosphatase	-0.29982	6.85839	0.328839	0.48191	0.317034
BW25113_3508	yhiD	putative Mg(2+) transport ATPase, inner membrane protein	-0.299297	10.4436	0.0681132	0.150331	0.822953
BW25113_0715	abrB	regulator of aidB expression; inner membrane protein	-0.299195	7.80468	0.227764	0.375633	0.425237
BW25113_2980	glcC	glycolate-inducible glc operon transcriptional repressor; autorepressor	-0.298781	7.39423	0.26288	0.413309	0.383726
BW25113_2101	yegW	putative DNA-binding transcriptional regulator	-0.298195	6.43188	0.441551	0.592221	0.227516
BW25113_2835	lplT	lysophospholipid transporter	-0.298094	8.1218	0.234312	0.383679	0.416032
BW25113_3283	yrdD	putative DNA topoisomerase	-0.295168	8.34438	0.145913	0.269415	0.569579
BW25113_3630	waaP	kinase that phosphorylates core heptose of lipopolysaccharide	-0.2949	10.3343	0.0827467	0.175606	0.75546
BW25113_4487	yjdP	putative periplasmic protein	-0.294551	6.98469	0.32849	0.481761	0.317168
BW25113_3942	katG	catalase-peroxidase HPI, heme b-containing	-0.293392	9.78875	0.102795	0.207986	0.681965
BW25113_1992	cobS	cobalamin synthase	-0.293379	5.56756	0.609556	0.736633	0.132749
BW25113_2025	hisF	imidazole glycerol phosphate synthase, catalytic subunit with HisH	-0.292818	6.22205	0.472612	0.620462	0.207285
BW25113_3055	ygiM	SH3 domain protein	-0.292685	7.8866	0.295024	0.448548	0.348191
BW25113_3413	gntX	DNA catabolic protein	-0.291811	7.81813	0.2314	0.380505	0.41964
BW25113_1218	chaC	cation transport regulator	-0.291808	6.29074	0.452983	0.602589	0.219979
BW25113_0556	rzpD	DLP12 prophage; putative murein endopeptidase	-0.291498	7.88398	0.203858	0.344254	0.463122
BW25113_0076	leuO	global transcription factor	-0.290654	9.9075	0.118668	0.231948	0.63461
BW25113_2154	yeiG	S-formylglutathione hydrolase	-0.290474	6.64821	0.365647	0.518354	0.285374
BW25113_1049	opgH	membrane glycosyltransferase; nutrient-dependent cell size regulator, FtsZ assembly antagonist	-0.290346	8.45094	0.209209	0.349925	0.456025
BW25113_3941	metF	5,10-methylenetetrahydrofolate reductase	-0.290233	7.93359	0.198831	0.337753	0.4714
BW25113_0717	ybgP	putative periplasmic pilin chaperone	-0.289994	5.82418	0.488106	0.634428	0.197618
BW25113_3817	yigF	putative inner membrane protein	-0.289885	6.89503	0.369937	0.523265	0.281278
BW25113_2461	eutP	putative P-loop NTPase ethanolamine utilization protein	-0.289845	8.07046	0.205123	0.345289	0.461817
BW25113_3496	dtpB	dipeptide and tripeptide permease B	-0.289738	9.30885	0.133676	0.252305	0.598074
BW25113_3587	yiaW	DUF3302 family inner membrane protein	-0.288628	8.31404	0.165675	0.296924	0.527355
BW25113_0945	pyrD	dihydro-orotate oxidase, FMN-linked	-0.287572	7.97271	0.283352	0.436881	0.359637
BW25113_3963	fabR	transcriptional repressor of fabA and fabB	-0.286523	7.79159	0.217716	0.361811	0.441519
BW25113_2737	ygbK	FliA-regulated DUF1537 family protein	-0.286199	7.81014	0.229682	0.378316	0.422145
BW25113_2255	arnA	fused UDP-L-Ara4N formyltransferase/UDP-GlcA C-4'-decarboxylase	-0.285338	8.39498	0.161159	0.290428	0.536961
BW25113_3284	smg	DUF494 family putative periplasmic protein	-0.28485	8.34543	0.20465	0.345067	0.462096
BW25113_0456	ybaA	DUF1428 family protein	-0.284478	5.90046	0.549274	0.687164	0.16294
BW25113_4214	cysQ	3'(2'),5'-bisphosphate nucleotidase	-0.284426	8.22871	0.198501	0.337753	0.4714
BW25113_0864	artP	arginine transporter subunit	-0.283809	7.05246	0.404322	0.557011	0.254136
BW25113_3365	nirB	nitrite reductase, large subunit, NAD(P)H-binding	-0.283208	10.0038	0.133082	0.251427	0.599589
BW25113_0228	rayT	RAYT REP element-mobilizing transposase; TnpA(REP)	-0.283172	6.55499	0.386189	0.538973	0.268433
BW25113_4340	yjiR	putative DNA-binding transcriptional regulator/putative aminotransferase	-0.282894	7.85881	0.208819	0.349553	0.456488
BW25113_0881	clpS	regulatory protein for ClpA substrate specificity	-0.282354	4.96213	0.592666	0.723382	0.140632
BW25113_2287	nuoB	NADH:ubiquinone oxidoreductase, chain B	-0.281938	6.43643	0.461828	0.610613	0.214234
BW25113_1996	insD1	IS2 transposase TnpB	-0.281893	7.88772	0.20751	0.34825	0.458109
BW25113_3562	yiaA	YiaAB family inner membrane protein, tandem domains	-0.280994	9.70962	0.154282	0.281409	0.550661
BW25113_2370	evgS	hybrid sensory histidine kinase in two-component regulatory system with EvgA	-0.280964	9.76351	0.10321	0.208502	0.680889
BW25113_3743	asnC	transcriptional activator of asnA; autorepressor	-0.280893	7.37502	0.280084	0.433038	0.363474
BW25113_0658	ybeX	putative ion transport	-0.279595	7.56076	0.27843	0.430992	0.36553
BW25113_4582	yoeA	pseudogene	-0.27919	8.84873	0.118902	0.232043	0.634432
BW25113_1201	dhaR	dhaKLM operon transcription activator	-0.27742	6.98425	0.338609	0.491619	0.308371
BW25113_2167	fruA	fused fructose-specific PTS enzymes: IIBcomponent/IIC components	-0.277191	7.48541	0.336766	0.489852	0.309935
BW25113_3766	ilvL	ilvG operon leader peptide	-0.275582	5.04537	0.616261	0.740722	0.130344
BW25113_2326	epmC	Elongation Factor P Lys34 hydroxylase	-0.275422	6.06051	0.547299	0.685133	0.164225
BW25113_2079	baeR	response regulator in two-component regulatory system with BaeS	-0.274925	5.96563	0.49813	0.643181	0.191667
BW25113_1105	lpoB	OM lipoprotein stimulator of MrcB transpeptidase	-0.274885	6.49159	0.440924	0.591869	0.227774
BW25113_2159	nfo	endonuclease IV with intrinsic 3'-5' exonuclease activity	-0.274285	6.3184	0.454209	0.603809	0.2191
BW25113_3907	rhaT	L-rhamnose:proton symporter	-0.274281	7.82096	0.262745	0.413309	0.383726
BW25113_3989	yjaZ	stationary phase growth adaptation protein	-0.274044	8.08075	0.201707	0.341465	0.466654
BW25113_2045	wcaK	colanic acid biosynthesis protein	-0.273937	7.38158	0.287412	0.441225	0.355339
BW25113_4345	mcrC	5-methylcytosine-specific restriction enzyme McrBC, subunit McrC	-0.273693	7.51918	0.322795	0.47609	0.322311
BW25113_2666	yqaE	cyaR sRNA-regulated protein	-0.273603	5.1852	0.561313	0.696648	0.156987
BW25113_0956	matP	Ter macrodomain organizer matS-binding protein	-0.273372	4.7108	0.644691	0.766098	0.115715
BW25113_2055	wcaE	putative glycosyl transferase	-0.272769	6.46151	0.535881	0.676743	0.169576
BW25113_3598	yibI	DUF3302 family inner membrane protein	-0.27276	6.39708	0.515237	0.65893	0.181161
BW25113_3891	fdhE	formate dehydrogenase formation protein	-0.27199	7.96063	0.233598	0.382991	0.416812
BW25113_4494	arpB	pseudogene	-0.271373	8.18788	0.186051	0.321922	0.492249
BW25113_4195	ulaC	L-ascorbate-specific enzyme IIA component of PTS	-0.270969	6.76312	0.436715	0.587955	0.230656
BW25113_3585	yiaU	putative DNA-binding transcriptional regulator	-0.27079	9.68852	0.118826	0.232043	0.634432
BW25113_3874	yihN	MFS transporter family protein	-0.269219	11.2298	0.0884678	0.185133	0.732516
BW25113_2580	ung	uracil-DNA-glycosylase	-0.26873	7.12951	0.373702	0.526905	0.278268
BW25113_2962	yggX	protein that protects iron-sulfur proteins against oxidative damage	-0.26866	6.30816	0.460809	0.60973	0.214863
BW25113_4141	yjeH	putative transporter	-0.268654	9.0986	0.141426	0.262994	0.580054
BW25113_3106	yhaK	redox-sensitive bicupin	-0.268643	7.00158	0.357566	0.510977	0.291599
BW25113_2634	yfjR	CP4-57 prophage; putative DNA-binding transcriptional regulator	-0.26862	6.80132	0.508383	0.652942	0.185125
BW25113_1943	fliK	flagellar hook-length control protein	-0.268534	6.95398	0.37323	0.52643	0.27866
BW25113_0376	ampH	D-alanyl-D-alanine- carboxypeptidase/endopeptidase; penicillin-binding protein; weak beta-lactamase	-0.267706	8.8427	0.160816	0.290046	0.537533
BW25113_3326	gspE	general secretory pathway component, cryptic	-0.267413	9.46405	0.138101	0.258625	0.587329
BW25113_1206	dauA	C4-dicarboxylic acid transporter	-0.267119	7.45143	0.295414	0.448924	0.347827
BW25113_2127	mlrA	transcriptional activator of csgD and csgBA	-0.266338	6.85653	0.398128	0.551075	0.25879
BW25113_1607	ydgC	GlpM family inner membrane protein	-0.264888	4.58871	0.67446	0.789666	0.102556
BW25113_3897	frvR	putative frv operon regulator; contains a PTS EIIA domain	-0.264376	10.5008	0.103807	0.209383	0.679058
BW25113_3892	fdoI	formate dehydrogenase-O, cytochrome b556 subunit	-0.264	7.26243	0.336251	0.489833	0.309952
BW25113_1110	ycfJ	uncharacterized protein	-0.263896	6.198	0.524391	0.666215	0.176386
BW25113_3618	yibB	YibB family protein, function unknown	-0.262913	8.92337	0.309289	0.463518	0.333933
BW25113_3918	cdh	CDP-diacylglycerol phosphotidylhydrolase	-0.262843	7.54182	0.334928	0.488452	0.311178
BW25113_0144	gluQ	glutamyl-Q tRNA(Asp) synthetase	-0.262429	7.08007	0.429932	0.581628	0.235354
BW25113_0045	yaaU	putative transporter	-0.261441	8.27654	0.199179	0.338051	0.471018
BW25113_3642	pyrE	orotate phosphoribosyltransferase	-0.260916	6.94716	0.365012	0.518084	0.2856
BW25113_4046	zur	transcriptional repressor, Zn(II)-binding	-0.260443	7.61554	0.290214	0.444121	0.352498
BW25113_3467	yhhM	DUF2500 family protein	-0.260424	7.48402	0.316805	0.470758	0.327202
BW25113_1932	yedL	putative acyl transferase	-0.260339	7.43456	0.306088	0.459955	0.337284
BW25113_4346	mcrB	5-methylcytosine-specific restriction enzyme McrBC, subunit McrB	-0.260337	9.75744	0.166489	0.297156	0.527016
BW25113_3427	yzgL	pseudogene	-0.260178	5.17665	0.601463	0.729787	0.136804
BW25113_4631	ykgQ	pseudogene	-0.260155	3.93939	0.714708	0.817771	0.0873682
BW25113_3691	dgoT	D-galactonate transporter	-0.260061	8.48762	0.1934	0.331265	0.479824
BW25113_4176	yjeT	DUF2065 family protein	-0.259146	5.61818	0.54848	0.686391	0.163429
BW25113_1294	sapA	antimicrobial peptide transport ABC transporter periplasmic binding protein	-0.257929	6.37064	0.46452	0.612263	0.213062
BW25113_4127	yjdJ	putative acyl-CoA transferase	-0.257678	7.05412	0.389852	0.542626	0.265499
BW25113_0709	dtpD	dipeptide and tripeptide permease D	-0.25763	8.02717	0.31536	0.469734	0.328148
BW25113_0793	ybhS	inner membrane putative ABC superfamily transporter permease	-0.25553	7.59603	0.385279	0.538557	0.268768
BW25113_4322	uxuA	mannonate hydrolase	-0.255359	8.30177	0.285584	0.438788	0.357745
BW25113_0587	fepE	regulator of length of O-antigen component of lipopolysaccharide chains	-0.25469	8.91101	0.31631	0.470329	0.327598
BW25113_0754	aroG	3-deoxy-D-arabino-heptulosonate-7-phosphate synthase, phenylalanine repressible	-0.252527	6.83079	0.416468	0.568447	0.24531
BW25113_2897	sdhE	flavinator of succinate dehydrogenase; antitoxin of CptAB toxin-antitoxin pair	-0.252357	5.76836	0.565776	0.701074	0.154236
BW25113_3943	yijE	EamA-like transporter family protein	-0.252354	8.34789	0.226633	0.374083	0.427032
BW25113_2487	hyfG	hydrogenase 4, subunit	-0.251867	8.13624	0.241245	0.390126	0.408795
BW25113_0448	mdlA	putative multidrug transporter subunit of ABC superfamily, ATP-binding component	-0.251689	8.75809	0.182816	0.318157	0.497359
BW25113_4243	ridA	enamine/imine deaminase, reaction intermediate detoxification	-0.251457	5.34642	0.606678	0.73361	0.134535
BW25113_0404	acpH	acyl carrier protein (ACP) phosphodiesterase; ACP hydrolyase	-0.250691	6.41129	0.519413	0.662968	0.178507
BW25113_0860	artJ	arginine binding protein, periplasmic	-0.250268	5.88338	0.56701	0.702158	0.153565
BW25113_3161	mtr	tryptophan transporter of high affinity	-0.249877	8.52082	0.256637	0.406415	0.391031
BW25113_0845	ybjJ	putative transporter	-0.248967	7.41883	0.333136	0.486747	0.312697
BW25113_4154	frdA	fumarate reductase (anaerobic) catalytic and NAD/flavoprotein subunit	-0.248955	9.7486	0.253308	0.40198	0.395796
BW25113_3937	yiiX	putative lipid binding hydrolase, DUF830 family protein	-0.248918	7.78052	0.278184	0.430783	0.365742
BW25113_4341	yjiS	DUF1127 family protein	-0.248608	6.56904	0.451781	0.601399	0.220837
BW25113_3068	mug	G/U mismatch-specific DNA glycosylase; xanthine DNA glycosylase	-0.248184	6.72724	0.451393	0.601292	0.220914
BW25113_4701	sokX		-0.247842	4.41434	0.692077	0.801407	0.0961469
BW25113_0919	ycbJ	protein kinase-like domain protein	-0.247781	6.94785	0.544648	0.682908	0.165638
BW25113_3076	ebgA	evolved beta-D-galactosidase, alpha subunit	-0.247421	9.34541	0.169439	0.301456	0.520775
BW25113_4001	yjaH	DUF1481 family putative lipoprotein	-0.246059	8.17929	0.272798	0.42463	0.371989
BW25113_0265	insA	IS1 repressor TnpA	-0.245169	5.71347	0.579334	0.713125	0.146834
BW25113_3697	yidA	sugar phosphate phosphatase; substrates include erythrose 4-P and mannose 1-P phosphatase	-0.244858	8.75655	0.19355	0.331376	0.47968
BW25113_4445	omrB		-0.244712	4.75489	0.649607	0.771198	0.112834
BW25113_1053	mdtG	putative drug efflux system protein	-0.244426	6.89057	0.431585	0.58288	0.234421
BW25113_3833	ubiE	bifunctional 2-octaprenyl-6-methoxy-1,4-benzoquinone methylase/ S-adenosylmethionine:2-DMK methyltransferase	-0.243684	5.10789	0.610221	0.736753	0.132678
BW25113_1505	ydeT	pseudogene	-0.24328	6.932	0.431602	0.58288	0.234421
BW25113_3803	hemX	putative uroporphyrinogen III methyltransferase	-0.242029	8.63721	0.231818	0.380709	0.419406
BW25113_3777	yifN	pseudogene	-0.241951	7.56547	0.324733	0.478226	0.320367
BW25113_3708	tnaA	tryptophanase/L-cysteine desulfhydrase, PLP-dependent	-0.241515	10.3268	0.1692	0.301305	0.520993
BW25113_0825	fsaA	fructose-6-phosphate aldolase 1	-0.240371	6.85828	0.428759	0.580646	0.236089
BW25113_3931	hslU	molecular chaperone and ATPase component of HslUV protease	-0.2403	9.28889	0.181135	0.315935	0.500402
BW25113_3518	yhjA	putative cytochrome C peroxidase	-0.238954	10.6408	0.140591	0.261816	0.582004
BW25113_2061	wzb	colanic acid production protein-tyrosine-phosphatase; Wzc-P dephosphorylase	-0.238109	5.02	0.730125	0.832146	0.0798004
BW25113_0941	elfG	putative fimbrial-like adhesin protein	-0.233475	7.34631	0.381963	0.53616	0.270705
BW25113_0872	hcr	HCP oxidoreductase, NADH-dependent	-0.233458	7.20534	0.397626	0.550914	0.258916
BW25113_0879	macB	fused macrolide transporter subunits of ABC superfamily: ATP-binding component/membrane component	-0.232373	8.16676	0.271538	0.423174	0.373481
BW25113_1067	yceH	UPF0502 family protein	-0.231813	6.61682	0.484453	0.631973	0.199302
BW25113_2818	argA	fused acetylglutamate kinase homolog (inactive)/amino acid N-acetyltransferase	-0.229793	7.80883	0.31811	0.472209	0.325865
BW25113_2867	xdhB	xanthine dehydrogenase, FAD-binding subunit	-0.229593	6.69976	0.486322	0.632932	0.198643
BW25113_2163	yeiL	putative transcriptional regulator	-0.229572	7.22602	0.405294	0.557958	0.253398
BW25113_0808	ybiO	mechanosensitive channel protein, intermediate conductance	-0.229563	8.13673	0.273263	0.425139	0.371469
BW25113_3586	yiaV	membrane fusion protein (MFP) component of efflux pump, signal anchor	-0.22956	9.14279	0.190285	0.327221	0.485159
BW25113_4044	dinF	oxidative stress resistance protein; putative MATE family efflux pump; UV and mitomycin C inducible protein	-0.22953	8.71109	0.276962	0.429742	0.366792
BW25113_4465	yggP	putative Zn-binding dehydrogenase	-0.229366	9.43254	0.224929	0.371742	0.429758
BW25113_2510	yfgJ	DUF1407 family protein	-0.229288	5.1007	0.713484	0.817472	0.0875268
BW25113_2236	yfaE	ferredoxin involved with ribonucleotide reductase diferric-tyrosyl radical (Y*) cofactor maintenance	-0.228684	4.8426	0.708926	0.815118	0.0887793
BW25113_4381	deoC	2-deoxyribose-5-phosphate aldolase, NAD(P)-linked	-0.228615	7.30761	0.409025	0.561709	0.250489
BW25113_1241	adhE	fused acetaldehyde-CoA dehydrogenase/iron-dependent alcohol dehydrogenase/pyruvate-formate lyase deactivase	-0.228526	7.95432	0.298077	0.452114	0.344752
BW25113_0241	phoE	outer membrane phosphoporin protein E	-0.228404	9.99029	0.277197	0.429937	0.366595
BW25113_4500	yfaS	pseudogene	-0.227583	9.16837	0.253183	0.401944	0.395834
BW25113_3621	waaC	ADP-heptose:LPS heptosyl transferase I	-0.226357	7.83781	0.340172	0.493521	0.306694
BW25113_3597	yibH	putative membrane fusion protein (MFP) component of efflux pump	-0.225496	7.9864	0.305734	0.459601	0.337619
BW25113_4133	cadC	cadBA operon transcriptional activator	-0.224023	10.2902	0.199015	0.337919	0.471188
BW25113_1578	insD1	pseudogene	-0.223397	7.89493	0.30394	0.457961	0.339172
BW25113_3709	tnaB	tryptophan transporter of low affinity	-0.222317	10.3673	0.176527	0.310086	0.508518
BW25113_2504	yfgG	uncharacterized protein	-0.221845	6.99068	0.498313	0.643181	0.191667
BW25113_2158	yeiH	UPF0324 family inner membrane protein	-0.221382	7.09687	0.427876	0.579852	0.236683
BW25113_4440	ryfA		-0.22113	8.28799	0.345554	0.497888	0.302868
BW25113_3873	yihM	putative sugar phosphate isomerase	-0.22095	10.0724	0.196489	0.33494	0.475033
BW25113_2339	yfcV	putative fimbrial-like adhesin protein	-0.220373	7.87047	0.349805	0.503197	0.298262
BW25113_2701	mltB	membrane-bound lytic murein transglycosylase B	-0.220152	7.78953	0.342328	0.495178	0.305239
BW25113_1023	pgaB	poly-beta-1,6-N-acetyl-D-glucosamine (PGA) N-deacetylase outer membrane export lipoprotein	-0.21996	8.85135	0.232791	0.381989	0.417949
BW25113_0788	ybhN	UPF0104 family inner membrane protein	-0.219739	7.32324	0.433231	0.584271	0.233386
BW25113_3039	ygiD	4,5- DOPA-extradiol-dioxygenase	-0.21972	7.44674	0.423413	0.5752	0.240181
BW25113_3370	frlA	putative fructoselysine transporter	-0.219391	8.66154	0.283734	0.437298	0.359223
BW25113_1403	insC1	IS2 repressor TnpA	-0.218454	6.58092	0.50236	0.646909	0.189157
BW25113_2624	alpA	CP4-57 prophage; DNA-binding transcriptional activator	-0.217511	7.50058	0.392419	0.545035	0.263576
BW25113_4208	cycA	D-alanine/D-serine/glycine transporter	-0.217031	8.04164	0.320424	0.474203	0.324036
BW25113_4373	rimI	ribosomal-protein-S18-alanine N-acetyltransferase	-0.21592	6.96809	0.484116	0.631744	0.199459
BW25113_3632	waaQ	lipopolysaccharide core biosynthesis protein	-0.214988	10.9987	0.175343	0.309146	0.509837
BW25113_3930	menA	1,4-dihydroxy-2-naphthoate octaprenyltransferase	-0.214868	8.33653	0.333775	0.487499	0.312026
BW25113_3746	ravA	hexameric AAA+ MoxR family ATPase, putative molecular chaperone	-0.214164	8.7244	0.255465	0.404746	0.392818
BW25113_1655	mepH	murein DD-endopeptidase, space-maker hydrolase	-0.213029	5.43859	0.657308	0.775627	0.110347
BW25113_0964	yccT	UPF0319 family protein	-0.212226	6.81894	0.511942	0.656024	0.18308
BW25113_4357	yjjM	yjjMN operon transcriptional activator	-0.210775	8.35746	0.417812	0.569571	0.244452
BW25113_0894	dmsA	dimethyl sulfoxide reductase, anaerobic, subunit A	-0.210734	7.82228	0.409492	0.561955	0.250298
BW25113_0002	thrA	Bifunctional aspartokinase/homoserine dehydrogenase 1	-0.210092	9.24665	0.262499	0.413309	0.383726
BW25113_0999	cbpM	modulator of CbpA co-chaperone	-0.209642	5.59523	0.675495	0.790168	0.102281
BW25113_0902	pflA	[formate-C-acetyltransferase 1]-activating enzyme; pyruvate formate-lyase 1-activating enzyme	-0.209147	6.30896	0.556183	0.692481	0.159592
BW25113_4495	yedN	pseudogene	-0.207656	4.0347	0.734433	0.836325	0.0776251
BW25113_2183	rsuA	16S rRNA pseudouridine(516) synthase	-0.205029	6.76962	0.597595	0.726812	0.138578
BW25113_2000	flu	CP4-44 prophage; antigen 43 (Ag43) phase-variable biofilm formation autotransporter	-0.20354	8.92652	0.337307	0.490356	0.309488
BW25113_3550	yiaC	putative acyl-CoA transferase	-0.202034	6.84878	0.511782	0.656024	0.18308
BW25113_3289	rsmB	16S rRNA m(5)C967 methyltransferase, SAM-dependent	-0.200766	8.61346	0.331306	0.484799	0.314438
BW25113_0064	araC	ara regulon transcriptional activator; autorepressor	-0.200728	7.00101	0.489427	0.634858	0.197323
BW25113_3290	trkA	NAD-binding component of TrK potassium transporter	-0.200102	8.51976	0.319528	0.473595	0.324593
BW25113_3740	rsmG	16S rRNA m(7)G527 methyltransferase, SAM-dependent; glucose-inhibited cell-division protein	-0.199541	8.59463	0.405835	0.558218	0.253196
BW25113_0840	deoR	deoxyribose-5-phosphate-inducible deoxyribose operon transcriptional repressor; repressor of nupG and tsx	-0.199069	5.88759	0.690733	0.800783	0.096485
BW25113_2372	yfdV	putative transporter	-0.199009	8.36532	0.325853	0.479152	0.319527
BW25113_2425	cysP	thiosulfate-binding protein	-0.198456	7.42794	0.470549	0.618431	0.208709
BW25113_3802	hemY	putative protoheme IX synthesis protein	-0.198365	9.17582	0.308713	0.462833	0.334576
BW25113_0452	tesB	acyl-CoA thioesterase 2	-0.197249	7.59592	0.462205	0.610904	0.214027
BW25113_3549	tag	3-methyl-adenine DNA glycosylase I, constitutive	-0.19709	7.19589	0.520982	0.664536	0.177481
BW25113_3795	yifK	putative APC family amino acid transporter	-0.19702	8.78687	0.357105	0.510691	0.291842
BW25113_3336	bfr	bacterioferritin, iron storage and detoxification protein	-0.196861	7.91204	0.388406	0.540807	0.266958
BW25113_3641	slmA	nucleoid occlusion factor, anti-FtsZ division inhibitor	-0.196617	7.75889	0.395135	0.548611	0.260735
BW25113_1312	ycjP	inner membrane putative ABC superfamily sugar transporter permease	-0.196352	7.02215	0.657229	0.775627	0.110347
BW25113_0192	nlpE	lipoprotein involved with copper homeostasis and adhesion	-0.196231	7.23286	0.516496	0.660108	0.180385
BW25113_3755	yieP	putative transcriptional regulator	-0.196196	8.27202	0.346674	0.499062	0.301846
BW25113_1402	insD1	IS2 transposase TnpB	-0.196107	7.96687	0.391358	0.544141	0.264289
BW25113_1947	fliO	flagellar biosynthesis protein	-0.196022	4.15387	0.743603	0.843571	0.0738786
BW25113_3045	insD1	IS2 transposase TnpB	-0.195773	7.98019	0.370488	0.523674	0.280939
BW25113_3824	rhtB	homoserine, homoserine lactone and S-methyl-methionine efflux pump	-0.195144	8.10126	0.359626	0.51317	0.289739
BW25113_0846	rcdA	transcriptional regulator of csgD and ybiJI; autoregulator	-0.194574	5.97603	0.63866	0.760281	0.119026
BW25113_0032	carA	carbamoyl phosphate synthetase small subunit, glutamine amidotransferase	-0.194411	7.65608	0.460848	0.60973	0.214863
BW25113_2861	insC1	IS2 repressor TnpA	-0.194181	6.52984	0.578842	0.712743	0.147067
BW25113_3426	glpD	sn-glycerol-3-phosphate dehydrogenase, aerobic, FAD/NAD(P)-binding	-0.193883	7.35296	0.46346	0.611736	0.213436
BW25113_1942	fliJ	flagellar protein	-0.192842	4.92307	0.746049	0.844873	0.0732085
BW25113_0246	yafW	CP4-6 prophage; antitoxin of the YkfI-YafW toxin-antitoxin system	-0.192587	6.59697	0.633955	0.756525	0.121177
BW25113_4312	fimB	tyrosine recombinase/inversion of on/off regulator of fimA	-0.192535	9.14161	0.337391	0.490356	0.309488
BW25113_2313	cvpA	colicin V production membrane protein	-0.192345	6.89379	0.630313	0.753751	0.122772
BW25113_1303	pspF	psp operon transcriptional activator	-0.191986	6.2203	0.60543	0.732877	0.134969
BW25113_0810	glnP	glutamine transporter subunit	-0.191652	6.64742	0.547183	0.685133	0.164225
BW25113_3832	rmuC	DNA recombination protein	-0.189599	9.25029	0.380066	0.534335	0.272186
BW25113_3922	yiiS	UPF0381 family protein	-0.189489	9.18507	0.303763	0.457871	0.339257
BW25113_2665	ygaU	uncharacterized protein	-0.188813	6.06999	0.643623	0.765258	0.116192
BW25113_2304	yfcH	putative NAD-dependent nucleotide-sugar epimerase	-0.188731	6.87695	0.540117	0.679844	0.167591
BW25113_2464	talA	transaldolase A	-0.188387	6.29402	0.60503	0.732877	0.134969
BW25113_4569	yhcE	pseudogene	-0.188182	8.68849	0.327929	0.48148	0.317422
BW25113_1895	uspC	universal stress protein	-0.187561	5.67543	0.660415	0.778237	0.108888
BW25113_1154	stfP	e14 prophage; uncharacterized protein	-0.186253	7.52129	0.530247	0.671532	0.172934
BW25113_0022	insA	IS1 repressor TnpA	-0.184892	6.22239	0.619179	0.742977	0.129025
BW25113_0115	aceF	pyruvate dehydrogenase, dihydrolipoyltransacetylase component E2	-0.184857	4.91922	0.738654	0.840151	0.0756425
BW25113_4249	bdcA	c-di-GMP-binding biofilm dispersal mediator protein	-0.184651	6.64405	0.601071	0.729538	0.136952
BW25113_2732	ygbA	uncharacterized protein	-0.182486	5.4943	0.712817	0.817438	0.0875453
BW25113_1147	ymfL	e14 prophage; putative DNA-binding transcriptional regulator	-0.181828	5.31991	0.712826	0.817438	0.0875453
BW25113_4443	gcvB		-0.181343	5.61739	0.706457	0.813477	0.0896547
BW25113_1035	ycdY	redox enzyme maturation protein (REMP) chaperone for YcdX	-0.181254	6.12048	0.710593	0.816018	0.0883003
BW25113_3281	aroE	dehydroshikimate reductase, NAD(P)-binding	-0.181253	9.34303	0.336394	0.489852	0.309935
BW25113_1168	ycgG	putative membrane-anchored cyclic-di-GMP phosphodiesterase	-0.181087	8.39257	0.364266	0.517711	0.285913
BW25113_3952	pflC	putative [formate-C-acetyltransferase 2]-activating enzyme; pyruvate formate-lyase 1-activating enzyme	-0.180164	7.91263	0.41206	0.564541	0.248304
BW25113_4213	cpdB	2':3'-cyclic-nucleotide 2'-phosphodiesterase	-0.179567	9.3535	0.30185	0.456043	0.340994
BW25113_3588	aldB	aldehyde dehydrogenase B	-0.179555	8.72629	0.352591	0.505902	0.295933
BW25113_2778	ygcG	uncharacterized protein	-0.179388	8.10832	0.442119	0.592543	0.22728
BW25113_2548	yphF	putative ABC superfamily sugar transporter periplasmic-binding protein	-0.177836	9.40173	0.470116	0.618224	0.208854
BW25113_2259	pmrD	inactive two-component system connector protein	-0.176693	5.51431	0.698915	0.807649	0.0927775
BW25113_1022	pgaC	biofilm PGA synthase PgaCD, catalytic subunit; poly-beta-1,6-N-acetyl-D-glucosamine synthase; c-di-GMP-stimulated activity and dimerization	-0.176553	9.3216	0.312758	0.467058	0.330629
BW25113_0080	cra	transcriptional repressor-activator for carbon metabolism	-0.175995	7.44342	0.536802	0.676762	0.169564
BW25113_2047	wcaJ	colanic biosynthesis UDP-glucose lipid carrier transferase	-0.173957	7.40497	0.589515	0.721113	0.141997
BW25113_2062	wza	colanic acid export protein; outer membrane auxillary lipoprotein	-0.171471	7.69974	0.486202	0.632932	0.198643
BW25113_3857	mobA	molybdopterin-guanine dinucleotide synthase	-0.170263	6.63743	0.616028	0.740722	0.130344
BW25113_2763	cysI	sulfite reductase, beta subunit, NAD(P)-binding, heme-binding	-0.168747	8.3364	0.414064	0.566438	0.246848
BW25113_1709	btuD	vitamin B12 transporter subunit : ATP-binding component of ABC superfamily	-0.168661	5.84373	0.714791	0.817771	0.0873682
BW25113_3951	pflD	putative glycine radical domain-containing pyruvate formate-lyase	-0.167808	9.25237	0.364673	0.517922	0.285736
BW25113_3684	yidP	UTRA domain-containing GntR family putative transcriptional regulator	-0.166948	7.43234	0.541349	0.680738	0.16702
BW25113_1065	mdtH	multidrug resistance efflux transporter conferring overexpression resistance to norfloxacin and enoxacin	-0.165124	7.41541	0.513737	0.657657	0.182
BW25113_0398	sbcD	exonuclease, dsDNA, ATP-dependent	-0.165113	8.07042	0.438419	0.589321	0.229648
BW25113_0501	ybbD	pseudogene	-0.164113	5.24868	0.769531	0.863457	0.0637593
BW25113_1163	bluF	anti-repressor for YcgE, blue light-responsive; FAD-binding; has c-di-GMP phosphodiesterase-like EAL domain, but does not degrade c-di-GMP	-0.163743	7.63318	0.493354	0.639102	0.19443
BW25113_3330	gspI	general secretory pathway component, cryptic	-0.162954	7.56865	0.506999	0.651809	0.18588
BW25113_0952	pqiC	DUF330 family putative lipoprotein	-0.162638	6.12318	0.701233	0.809848	0.0915965
BW25113_1004	wrbA	NAD(P)H:quinone oxidoreductase	-0.159985	6.48845	0.671316	0.786928	0.104065
BW25113_0992	yccM	putative 4Fe-4S membrane protein	-0.159746	7.55621	0.524513	0.666215	0.176386
BW25113_0876	ybjD	putative OLD family ATP-dependent endonuclease; DUF2813 family protein	-0.159267	7.75907	0.522337	0.665398	0.176919
BW25113_3786	wecB	UDP-N-acetyl glucosamine-2-epimerase	-0.158583	9.40934	0.38794	0.540735	0.267015
BW25113_4625	symR		-0.15852	6.64069	0.61878	0.742898	0.129071
BW25113_4348	hsdS	specificity determinant for hsdM and hsdR	-0.157609	9.07922	0.412125	0.564541	0.248304
BW25113_0962	helD	DNA helicase IV	-0.157472	7.63521	0.522722	0.665453	0.176883
BW25113_0050	apaG	protein associated with Co2+ and Mg2+ efflux	-0.156936	7.04467	0.600172	0.729353	0.137062
BW25113_0575	cusA	copper/silver efflux system, membrane component	-0.156311	9.33164	0.365506	0.518342	0.285383
BW25113_3807	cyaY	iron-dependent inhibitor of iron-sulfur cluster formation; frataxin; iron-binding and oxidizing protein	-0.156206	6.93195	0.584122	0.716992	0.144485
BW25113_2070	yegI	protein kinase-related putative non-specific DNA-binding protein	-0.155959	7.48395	0.542837	0.68195	0.166248
BW25113_3872	yihL	putative DNA-binding transcriptional regulator	-0.155617	7.86183	0.498154	0.643181	0.191667
BW25113_3434	yhgN	UPF0056 family inner membrane protein	-0.154185	7.02793	0.660465	0.778237	0.108888
BW25113_0719	ybgD	putative fimbrial-like adhesin protein	-0.154071	8.60473	0.46296	0.611489	0.213611
BW25113_4708	insI1	pseudogene	-0.153299	4.89591	0.768036	0.862523	0.0642294
BW25113_0603	ybdO	putative DNA-binding transcriptional regulator	-0.151771	7.69971	0.532686	0.673747	0.171503
BW25113_2297	pta	phosphate acetyltransferase	-0.150481	5.02626	0.820993	0.896484	0.0474573
BW25113_1785	yeaI	putative membrane-anchored diguanylate cyclase	-0.150189	6.99805	0.613203	0.738756	0.131499
BW25113_3816	corA	magnesium/nickel/cobalt transporter	-0.150172	8.04659	0.488877	0.634565	0.197524
BW25113_3026	qseC	quorum sensing sensory histidine kinase in two-component regulatory system with QseB	-0.149073	7.46823	0.594874	0.725397	0.139424
BW25113_0263	afuB	pseudogene	-0.148614	6.52582	0.691129	0.800783	0.096485
BW25113_4145	yjeJ	uncharacterized protein	-0.147907	9.52805	0.395518	0.548948	0.260469
BW25113_2173	yeiR	Zn-stimulated GTPase involved in zinc homeostasis; mutants are cadmium and EDTA sensitive; Zn(2+) binding protein	-0.147337	7.02063	0.690173	0.800759	0.0964984
BW25113_4056	yjbQ	thiamine phosphate synthase	-0.147171	6.68791	0.710752	0.816018	0.0883003
BW25113_0856	potH	putrescine transporter subunit: membrane component of ABC superfamily	-0.146954	6.54626	0.701119	0.809848	0.0915965
BW25113_1791	yeaN	putative transporter	-0.146514	6.44775	0.68295	0.796027	0.099072
BW25113_1061	dinI	DNA damage-inducible protein I	-0.146229	4.93432	0.772081	0.864881	0.0630438
BW25113_0760	modF	fused molybdate transporter subunits of ABC superfamily: ATP-binding components	-0.145728	7.7833	0.556086	0.692481	0.159592
BW25113_2186	yejK	spermidine nucleoid-associated protein	-0.145603	6.78083	0.670793	0.786551	0.104273
BW25113_2822	recC	exonuclease V (RecBCD complex), gamma chain	-0.145414	8.00361	0.523316	0.665992	0.176531
BW25113_1057	yceJ	putative cytochrome b561	-0.145331	7.32606	0.660182	0.778237	0.108888
BW25113_0844	ybjI	5-amino-6-(5-phospho-D-ribitylamino)uracil phosphatase; pyrimidine phosphatase; riboflavin synthesis	-0.145128	7.15237	0.605697	0.732877	0.134969
BW25113_2717	hycI	protease involved in processing C-terminal end of HycE	-0.143808	6.35796	0.704333	0.811988	0.0904502
BW25113_0190	yaeQ	PDDEXK superfamily protein	-0.143359	6.79192	0.62993	0.753563	0.12288
BW25113_1097	yceG	septation protein, ampicillin sensitivity	-0.142462	6.92598	0.623074	0.746276	0.127101
BW25113_4418	psrD		-0.142083	4.0146	0.846388	0.912735	0.0396552
BW25113_2342	fadI	beta-ketoacyl-CoA thiolase, anaerobic, subunit	-0.141694	7.06121	0.664095	0.780807	0.107456
BW25113_0049	apaH	diadenosine tetraphosphatase	-0.140384	7.65232	0.566811	0.702134	0.15358
BW25113_1191	cvrA	putative cation/proton antiporter	-0.140107	7.85934	0.556561	0.692731	0.159435
BW25113_3458	livK	leucine transporter subunit	-0.13975	8.29865	0.498771	0.643559	0.191411
BW25113_3707	tnaC	tryptophanase leader peptide	-0.139747	5.20762	0.777682	0.869358	0.0608015
BW25113_3563	yiaB	YiaAB family inner membrane protein	-0.139041	8.04541	0.569453	0.704917	0.151862
BW25113_0661	miaB	tRNA-i(6)A37 methylthiotransferase	-0.138939	8.31121	0.495112	0.640319	0.193604
BW25113_3629	waaS	lipopolysaccharide core biosynthesis protein	-0.138402	7.39702	0.68278	0.796027	0.099072
BW25113_0732	mngB	alpha-mannosidase	-0.138349	8.99807	0.444261	0.594597	0.225777
BW25113_3335	gspO	bifunctional prepilin leader peptidase/ methylase	-0.13815	8.57864	0.508301	0.652942	0.185125
BW25113_1074	flgC	flagellar component of cell-proximal portion of basal-body rod	-0.137274	6.13187	0.744036	0.843817	0.0737517
BW25113_2986	yghT	putative ATP-binding protein	-0.137213	7.93374	0.522703	0.665453	0.176883
BW25113_0978	cbdA	cytochrome bd-II oxidase, subunit I	-0.136922	8.03176	0.527907	0.669653	0.17415
BW25113_3389	aroB	3-dehydroquinate synthase	-0.136633	9.18382	0.465777	0.613343	0.212296
BW25113_4055	aphA	acid phosphatase/phosphotransferase, class B, non-specific	-0.136073	7.41688	0.597507	0.726812	0.138578
BW25113_2537	hcaR	hca operon transcriptional regulator	-0.135825	6.5225	0.690288	0.800759	0.0964984
BW25113_0009	mog	molybdochelatase incorporating molybdenum into molybdopterin	-0.134794	7.4053	0.677101	0.791336	0.101639
BW25113_2366	dsdA	D-serine dehydratase	-0.134284	6.96502	0.652689	0.77246	0.112124
BW25113_2865	ygeR	LysM domain-containing M23 family putative peptidase; septation lipoprotein	-0.134068	7.67169	0.597379	0.726812	0.138578
BW25113_1156	tfaE	e14 prophage; putative tail fiber assembly protein	-0.133717	7.99561	0.542785	0.68195	0.166248
BW25113_0343	lacY	lactose permease	-0.132599	9.82668	0.524509	0.666215	0.176386
BW25113_4571	wbbL	pseudogene	-0.131973	8.84031	0.479413	0.627282	0.202537
BW25113_3638	yicR	UPF0758 family protein	-0.130344	7.39964	0.656542	0.775192	0.110591
BW25113_0074	leuA	2-isopropylmalate synthase	-0.130313	8.38202	0.54629	0.684528	0.164609
BW25113_2586	yfiM	putative lipoprotein	-0.129191	4.91355	0.832431	0.905346	0.0431856
BW25113_0005	yaaX	DUF2502 family putative periplasmic protein	-0.129162	6.84636	0.690937	0.800783	0.096485
BW25113_3558	insK	IS150 transposase B	-0.128948	9.29103	0.580696	0.713902	0.146361
BW25113_2123	yehR	lipoprotein, DUF1307 family	-0.127811	5.81853	0.789986	0.877449	0.0567782
BW25113_2894	xerD	site-specific tyrosine recombinase	-0.126347	6.23054	0.790231	0.877449	0.0567782
BW25113_3655	yicH	putative inner membrane-anchored periplasmic AsmA family protein	-0.126133	9.27771	0.524514	0.666215	0.176386
BW25113_1226	narJ	molybdenum-cofactor-assembly chaperone subunit (delta subunit) of nitrate reductase 1	-0.125477	5.98714	0.781026	0.871481	0.0597423
BW25113_3409	feoB	fused ferrous iron transporter, protein B: GTP-binding protein/membrane protein	-0.125434	9.82913	0.494115	0.639664	0.194048
BW25113_2749	ygbE	DUF3561 family inner membrane protein	-0.12515	6.54129	0.716252	0.818963	0.0867359
BW25113_2753	iap	aminopeptidase in alkaline phosphatase isozyme conversion	-0.125142	8.2991	0.636493	0.758627	0.119972
BW25113_0515	allE	S-ureidoglycine aminohydrolase	-0.124463	9.05824	0.666214	0.782826	0.106335
BW25113_1072	flgA	assembly protein for flagellar basal-body periplasmic P ring	-0.123803	5.96077	0.755944	0.852127	0.0694957
BW25113_2433	yfeZ	inner membrane protein	-0.123613	6.3543	0.74809	0.846449	0.0723994
BW25113_4157	yjeN	uncharacterized protein	-0.123423	6.28752	0.788396	0.877318	0.056843
BW25113_3780	rhlB	ATP-dependent RNA helicase	-0.122595	9.50753	0.494547	0.6398	0.193956
BW25113_4485	ytfR	putative ABC superfamily sugar transporter ATP-binding subunit	-0.122383	8.08312	0.577056	0.710768	0.148272
BW25113_0681	chiP	chitoporin, uptake of chitosugars	-0.121258	7.26619	0.650445	0.771423	0.112708
BW25113_3916	pfkA	6-phosphofructokinase I	-0.120644	7.85831	0.593072	0.723651	0.140471
BW25113_0769	ybhH	putative PrpF family isomerase	-0.120618	9.02252	0.513066	0.657014	0.182425
BW25113_3720	bglH	carbohydrate-specific outer membrane porin, cryptic	-0.12036	11.0641	0.455799	0.604894	0.218321
BW25113_0297	eaeH	pseudogene	-0.120206	8.73149	0.583571	0.71676	0.144627
BW25113_1246	oppD	oligopeptide transporter subunit	-0.119385	5.94732	0.812054	0.890957	0.0501435
BW25113_4061	yjcC	putative membrane-anchored cyclic-di-GMP phosphodiesterase	-0.119135	10.7856	0.4648	0.612263	0.213062
BW25113_1033	ghrA	glyoxylate/hydroxypyruvate reductase A	-0.118786	6.16915	0.777182	0.869047	0.0609566
BW25113_1659	ydhB	LysR family putative transcriptional regulator	-0.118549	5.93394	0.773508	0.86593	0.062517
BW25113_2771	ygcS	putative transporter	-0.117149	7.66772	0.714456	0.817771	0.0873682
BW25113_3749	rbsA	fused D-ribose transporter subunits of ABC superfamily: ATP-binding components	-0.117137	9.01771	0.529983	0.671532	0.172934
BW25113_3747	kup	potassium transporter	-0.115071	9.45941	0.554519	0.691909	0.159951
BW25113_1198	dhaM	putative dihydroxyacetone-specific PTS enzymes: HPr component/EI component	-0.114853	6.78068	0.729539	0.831721	0.0800224
BW25113_3610	grxC	glutaredoxin 3	-0.114364	6.77126	0.716497	0.819004	0.0867141
BW25113_0375	yaiV	putative transcriptional regulator	-0.113797	7.42064	0.707874	0.814149	0.0892963
BW25113_4520	ymgF	inner membrane division septum protein	-0.113789	5.88953	0.784431	0.874151	0.0584137
BW25113_2475	ypfJ	putative neutral zinc metallopeptidase	-0.113733	7.42408	0.672538	0.787888	0.103536
BW25113_0817	mntR	Mn(2+)-responsive manganese regulon transcriptional regulator	-0.11363	6.07785	0.819438	0.895713	0.0478312
BW25113_4254	argI	ornithine carbamoyltransferase 1	-0.113237	8.19411	0.604358	0.732591	0.135138
BW25113_0361	insD1	IS2 transposase TnpB	-0.113226	8.06425	0.596133	0.726478	0.138777
BW25113_3826	yigL	pyridoxal phosphate phosphatase	-0.112908	8.4298	0.574143	0.708744	0.14951
BW25113_1931	yedK	DUF159 family protein	-0.11244	5.49808	0.850749	0.916174	0.0380222
BW25113_4332	yjiJ	DUF1228 family putative inner membrane MFS superfamily transporter	-0.111876	7.32908	0.671899	0.787375	0.103818
BW25113_0425	panE	2-dehydropantoate reductase, NADPH-specific	-0.111834	7.75192	0.674835	0.789675	0.102552
BW25113_3138	agaB	N-acetylgalactosamine-specific enzyme IIB component of PTS	-0.108632	8.10021	0.609933	0.736633	0.132749
BW25113_0545	ybcL	inactive polymorphonuclear leukocyte migration suppressor; DLP12 prophage; secreted protein, UPF0098 family	-0.108206	8.5533	0.580993	0.714042	0.146276
BW25113_2960	trmI	tRNA m(7)G46 methyltransferase, SAM-dependent	-0.107381	7.49475	0.686196	0.798858	0.0975302
BW25113_0739	tolA	membrane anchored protein in TolA-TolQ-TolR complex	-0.107374	7.91774	0.624607	0.747882	0.126167
BW25113_4233	mpl	UDP-N-acetylmuramate:L-alanyl-gamma-D-glutamyl- meso-diaminopimelate ligase	-0.105589	8.63052	0.586861	0.719217	0.14314
BW25113_4315	fimI	fimbrial protein involved in type 1 pilus biosynthesis	-0.105554	8.59793	0.598248	0.727242	0.138321
BW25113_2774	ygcW	putative dehydrogenase	-0.103148	8.31577	0.611081	0.737022	0.132519
BW25113_2809	ygdI	DUF903 family verified lipoprotein	-0.102975	5.93289	0.810821	0.890045	0.050588
BW25113_3658	selC		-0.102777	4.76324	0.856728	0.919616	0.0363933
BW25113_3754	hsrA	putative multidrug or homocysteine efflux system	-0.101257	9.3569	0.576584	0.710411	0.14849
BW25113_4384	deoD	purine-nucleoside phosphorylase	-0.101173	8.14763	0.634675	0.757153	0.120817
BW25113_3214	gltF	periplasmic protein	-0.101021	10.4026	0.597708	0.726812	0.138578
BW25113_0863	artI	arginine transporter subunit	-0.100415	7.09801	0.725741	0.828117	0.0819085
BW25113_0706	ybfD	H repeat-associated putative transposase	-0.0997803	8.25527	0.644723	0.766098	0.115715
BW25113_2643	yfjX	CP4-57 prophage; putative antirestriction protein	-0.0983024	6.56075	0.783998	0.873917	0.0585297
BW25113_0569	nfrB	bacteriophage N4 receptor, inner membrane subunit	-0.0978921	8.34944	0.633055	0.755682	0.121661
BW25113_4273	insD1	IS2 transposase TnpB	-0.0977638	8.06827	0.651165	0.771641	0.112585
BW25113_1075	flgD	flagellar hook assembly protein	-0.0974784	6.38952	0.794499	0.880098	0.0554689
BW25113_1261	trpB	tryptophan synthase, beta subunit	-0.0972115	6.50145	0.790673	0.877449	0.0567782
BW25113_1096	pabC	4-amino-4-deoxychorismate lyase component of para-aminobenzoate synthase multienzyme complex	-0.0964345	6.41435	0.806972	0.887874	0.0516487
BW25113_3147	lpoA	OM lipoprotein stimulator of MrcA transpeptidase	-0.0957691	9.91543	0.585853	0.718433	0.143614
BW25113_3688	yidQ	DUF1375 family outer membrane protein	-0.0955594	6.93325	0.790759	0.877449	0.0567782
BW25113_4484	cpxP	inhibitor of the cpx response; periplasmic adaptor protein	-0.0952635	7.58352	0.710521	0.816018	0.0883003
BW25113_0638	cobC	putative alpha-ribazole-5'-P phosphatase	-0.0952592	7.28416	0.731661	0.833654	0.0790144
BW25113_4146	epmB	EF-P-Lys34 lysylation protein; weak lysine 2,3-aminomutase	-0.0939052	6.27847	0.819389	0.895713	0.0478312
BW25113_3965	trmA	tRNA m(5)U54 methyltransferase, SAM-dependent; tmRNA m(5)U341 methyltransferase	-0.093782	8.81617	0.613114	0.738756	0.131499
BW25113_4086	alsC	D-allose transporter subunit	-0.0934111	7.93252	0.679074	0.792906	0.100778
BW25113_2092	gatC	galactitol PTS permease - GatC subunit	-0.0925689	6.66092	0.771852	0.864881	0.0630438
BW25113_4077	gltP	glutamate/aspartate:proton symporter	-0.0921394	9.04102	0.609878	0.736633	0.132749
BW25113_4556	glvG	pseudogene	-0.0913791	7.41001	0.744908	0.844068	0.0736226
BW25113_2098	yegT	nucleoside transporter, low affinity	-0.09106	7.1317	0.754931	0.85138	0.0698764
BW25113_4392	slt	lytic murein transglycosylase, soluble	-0.0910344	8.75618	0.636378	0.758627	0.119972
BW25113_3715	yieH	phosphoenolpyruvate and 6-phosphogluconate phosphatase	-0.0905665	7.6647	0.707716	0.814149	0.0892963
BW25113_3566	xylF	D-xylose transporter subunit	-0.090495	9.75331	0.602491	0.730751	0.136231
BW25113_0786	ybhL	UPF0005 family inner membrane protein	-0.0902815	7.32836	0.741393	0.842042	0.0746663
BW25113_0805	fiu	catecholate siderophore receptor Fiu	-0.088853	8.0253	0.698637	0.807566	0.0928218
BW25113_0158	btuF	vitamin B12 transporter subunit: periplasmic-binding component of ABC superfamily	-0.0882619	6.21959	0.832861	0.905395	0.043162
BW25113_3654	xanP	xanthine permease	-0.0878975	8.65249	0.65392	0.773149	0.111737
BW25113_1566	flxA	Qin prophage; uncharacterized protein	-0.0878883	6.20604	0.815001	0.892435	0.0494236
BW25113_0011	yaaW	UPF0174 family protein	-0.0878006	6.82063	0.810996	0.890045	0.050588
BW25113_0446	cof	thiamine pyrimidine pyrophosphate hydrolase; HMP-PP phosphatase	-0.0877049	7.36878	0.740878	0.841701	0.0748421
BW25113_4304	sgcC	putative PTS system EIIC permease component	-0.0866645	7.88708	0.695187	0.80453	0.0944575
BW25113_3714	purP	adenine permease, high affinity; adenine:H+ symporter	-0.0865426	9.05725	0.65184	0.771973	0.112398
BW25113_0965	yccU	putative CoA-binding protein	-0.0865411	5.85976	0.864137	0.924728	0.0339861
BW25113_0811	glnH	glutamine transporter subunit	-0.0858741	6.63506	0.796238	0.881404	0.0548249
BW25113_4089	alsR	d-allose-inducible als operon transcriptional repressor; autorepressor; repressor of rpiR	-0.0858169	8.98962	0.641204	0.763078	0.117431
BW25113_3379	php	phosphotriesterase homology protein	-0.0849678	8.27685	0.705619	0.812992	0.0899139
BW25113_0123	cueO	multicopper oxidase (laccase)	-0.0846355	8.7119	0.662882	0.780084	0.107859
BW25113_0582	insL1	IS186 transposase	-0.0842347	7.53881	0.748846	0.847059	0.0720861
BW25113_0768	ybhD	putative DNA-binding transcriptional regulator	-0.0841668	7.83191	0.715252	0.818059	0.0872152
BW25113_4050	pspG	phage shock protein G	-0.0837712	5.06205	0.877825	0.93397	0.029667
BW25113_3955	eptC	LPS heptose I phosphoethanolamine transferase	-0.083692	9.55942	0.652329	0.772318	0.112204
BW25113_0503	mnmH	tRNA 2-selenouridine synthase, selenophosphate-dependent	-0.0834416	7.30452	0.760254	0.855998	0.0675275
BW25113_0193	yaeF	putative lipoprotein	-0.0833295	7.35638	0.786259	0.875688	0.0576508
BW25113_3168	infB	translation initiation factor IF-2	-0.0831644	5.3162	0.854385	0.91857	0.0368879
BW25113_3083	higB	mRNA interferase toxin of the HigB-HigA toxin-antitoxin system	-0.0830564	5.52032	0.899897	0.949216	0.0226348
BW25113_1834	yebT	MCE domain protein	-0.0826188	7.84874	0.713176	0.817472	0.0875268
BW25113_0888	trxB	thioredoxin reductase, FAD/NAD(P)-binding	-0.0810073	5.15995	0.898939	0.948974	0.0227455
BW25113_2230	yfaA	DUF2138 family protein, putative host defense protein	-0.0801924	7.0458	0.806714	0.88784	0.0516655
BW25113_4024	lysC	lysine-sensitive aspartokinase 3	-0.0794484	8.63981	0.739909	0.841089	0.0751581
BW25113_3338	chiA	periplasmic endochitinase	-0.079048	10.8723	0.630666	0.753751	0.122772
BW25113_1080	flgI	putative flagellar basal body protein	-0.0782015	7.0141	0.807474	0.888176	0.0515011
BW25113_0584	fepA	iron-enterobactin outer membrane transporter	-0.0773516	8.36698	0.713914	0.817564	0.0874784
BW25113_0015	dnaJ	chaperone Hsp40, DnaK co-chaperone	-0.076942	8.19826	0.721277	0.823745	0.0842073
BW25113_1144	ymfJ	e14 prophage; uncharacterized protein	-0.0762497	5.44876	0.879773	0.935058	0.0291616
BW25113_4037	malM	maltose regulon periplasmic protein	-0.0762237	7.42214	0.786672	0.875898	0.0575463
BW25113_1691	ydiN	MFS transporter superfamily protein	-0.0754849	8.44518	0.760522	0.856052	0.0674996
BW25113_1225	narH	nitrate reductase 1, beta (Fe-S) subunit	-0.0749331	6.8511	0.844754	0.911979	0.040015
BW25113_0157	yadS	UPF0126 family inner membrane protein	-0.0741694	6.47017	0.848052	0.914276	0.0389225
BW25113_0994	torT	periplasmic sensory protein associated with the TorRS two-component regulatory system	-0.0735931	6.49285	0.840436	0.909328	0.0412792
BW25113_0809	glnQ	glutamine transporter subunit	-0.0734639	6.29734	0.889673	0.942759	0.0255993
BW25113_0903	pflB	formate C-acetyltransferase 1, anaerobic; pyruvate formate-lyase 1	-0.0731752	8.81213	0.710148	0.816018	0.0883003
BW25113_0486	ybaT	putative amino acid transporter	-0.0724356	7.91986	0.748026	0.846449	0.0723994
BW25113_3800	aslB	putative AslA-specific sulfatase-maturating enzyme	-0.0721956	7.91562	0.755063	0.85138	0.0698764
BW25113_2172	yeiQ	putative NAD-dependent D-mannonate oxidoreductase	-0.0720587	7.50592	0.78951	0.877449	0.0567782
BW25113_2430	yfeW	penicillin binding protein PBP4B; weak DD-carboxypeptidase activity	-0.0718789	7.5996	0.788886	0.877364	0.0568203
BW25113_1392	paaE	ring 1,2-phenylacetyl-CoA epoxidase, NAD(P)H oxidoreductase component	-0.071865	5.60033	0.891715	0.943643	0.0251923
BW25113_2442	intZ	CPZ-55 prophage; putative phage integrase	-0.0712774	7.13869	0.829511	0.903512	0.044066
BW25113_3324	gspC	general secretory pathway component, cryptic	-0.0709597	9.73155	0.68574	0.798858	0.0975302
BW25113_1043	csgC	curli assembly protein	-0.0703865	6.98118	0.827077	0.901113	0.0452208
BW25113_2524	iscX	Iron binding protein associated with IscS; putative molecular adaptor of IscS function	-0.070293	4.6523	0.969231	0.990736	0.00404211
BW25113_4688	ykgS	pseudogene	-0.0701799	4.21354	0.952825	0.980246	0.00866475
BW25113_3323	gspA	general secretory pathway component, cryptic	-0.069994	10.6544	0.660903	0.778237	0.108888
BW25113_0979	cbdB	cytochrome bd-II oxidase, subunit II	-0.0692874	7.71197	0.772115	0.864881	0.0630438
BW25113_4300	sgcR	putative DNA-binding transcriptional regulator	-0.0692321	7.88782	0.769306	0.863453	0.0637615
BW25113_3717	cbrC	UPF0167 family protein	-0.0690713	7.79316	0.790442	0.877449	0.0567782
BW25113_0253	ykfA	CP4-6 prophage; putative GTP-binding protein	-0.0687609	7.97221	0.821729	0.896949	0.0472325
BW25113_3748	rbsD	putative cytoplasmic sugar-binding protein	-0.0680803	7.31194	0.80416	0.886075	0.0525297
BW25113_3787	wecC	UDP-N-acetyl-D-mannosaminuronic acid dehydrogenase	-0.0675378	8.90735	0.720366	0.822945	0.0846294
BW25113_3339	tufA	translation elongation factor EF-Tu 1	-0.0673954	7.15248	0.82697	0.901113	0.0452208
BW25113_2188	yejM	essential inner membrane DUF3413 domain-containing protein; lipid A production and membrane permeability factor	-0.0673871	7.61259	0.808858	0.888948	0.0511237
BW25113_3722	bglF	fused beta-glucoside-specific PTS enzymes: IIA component/IIB component/IIC component	-0.0673006	9.32249	0.713982	0.817564	0.0874784
BW25113_0308	ykgG	LutC family protein; putative electron transport chain YkgEFG component	-0.0666117	7.06722	0.817294	0.894194	0.0485681
BW25113_0491	fetB	iron exporter permease subunit, ABC transporter FetAB; peroxide resistance protein	-0.066565	8.765	0.772349	0.864881	0.0630438
BW25113_2394	insL1	IS186 transposase	-0.0659616	7.64446	0.793349	0.879823	0.0556047
BW25113_1862	yebB	DUF830 family protein	-0.0656992	6.75867	0.835137	0.905685	0.043023
BW25113_2700	pncC	nicotinamide-nucleotide amidohydrolase; NMN amidohydrolase	-0.0647703	7.09448	0.862857	0.924011	0.0343228
BW25113_3114	tdcE	pyruvate formate-lyase 4/2-ketobutyrate formate-lyase	-0.0630979	9.15508	0.756444	0.852445	0.0693337
BW25113_4268	idnK	D-gluconate kinase, thermosensitive	-0.0629393	8.09795	0.76921	0.863453	0.0637615
BW25113_3753	rbsR	transcriptional repressor of ribose metabolism	-0.0610579	8.6348	0.787124	0.876152	0.0574206
BW25113_3909	kdgT	2-keto-3-deoxy-D-gluconate transporter	-0.0604864	7.63421	0.80149	0.884332	0.0533844
BW25113_4353	yjiX	DUF466 family protein	-0.0604037	5.50347	0.923962	0.963416	0.0161862
BW25113_2499	purM	phosphoribosylaminoimidazole synthetase	-0.0596438	7.15709	0.851335	0.916551	0.0378432
BW25113_2086	yegS	phosphatidylglycerol kinase, metal-dependent	-0.0595784	7.87623	0.819953	0.895713	0.0478312
BW25113_1162	bluR	repressor of blue light-responsive genes	-0.0595269	6.96336	0.857559	0.920206	0.0361148
BW25113_2471	yffB	putative ArsC family reductase	-0.059229	5.84188	0.938681	0.972019	0.0123255
BW25113_0245	ykfI	CP4-6 prophage; toxin of the YkfI-YafW toxin-antitoxin system	-0.0590385	6.08313	0.880624	0.935454	0.0289777
BW25113_3105	yhaJ	LysR family putative transcriptional regulator	-0.0580237	8.59366	0.813833	0.891906	0.0496809
BW25113_3364	tsgA	putative transporter	-0.0579318	9.42372	0.749989	0.847801	0.0717063
BW25113_4456	glmZ		-0.0578822	8.04189	0.796506	0.881404	0.0548249
BW25113_4109	crfC	clamp-binding sister replication fork colocalization protein, dynamin-related	-0.0576792	9.89154	0.75037	0.847801	0.0717063
BW25113_2448	yffQ	CPZ-55 prophage; uncharacterized protein	-0.057286	5.20851	0.957021	0.983568	0.00719546
BW25113_3387	dam	DNA adenine methyltransferase	-0.0568576	8.60784	0.804203	0.886075	0.0525297
BW25113_2679	proX	glycine betaine transporter subunit	-0.0567927	7.86419	0.796848	0.881451	0.0548018
BW25113_2635	ypjK	CP4-57 prophage; putative inner membrane protein	-0.0567668	5.39051	0.923752	0.963416	0.0161862
BW25113_0516	allC	allantoate amidohydrolase	-0.056402	9.21575	0.754264	0.85097	0.0700856
BW25113_3861	yihF	DUF945 family protein	-0.0558162	9.7795	0.752652	0.849888	0.0706385
BW25113_4375	prfC	peptide chain release factor RF-3	-0.0555692	8.50829	0.804037	0.886075	0.0525297
BW25113_4497	yeeL	pseudogene	-0.0555148	7.26054	0.863737	0.924554	0.0340679
BW25113_0354	yaiL	DUF2058 family protein	-0.0552373	7.06539	0.880094	0.935145	0.0291213
BW25113_3683	glvC	pseudogene	-0.0541311	8.28412	0.839246	0.908796	0.0415337
BW25113_3453	ugpB	glycerol-3-phosphate transporter subunit	-0.0540717	7.941	0.807758	0.888207	0.051486
BW25113_1999	yeeP	pseudogene	-0.0539343	6.50362	0.90469	0.951841	0.0214358
BW25113_2990	hybG	hydrogenase 2 accessory protein	-0.0536779	5.31104	0.920915	0.962551	0.0165761
BW25113_0553	nmpC	pseudogene	-0.0533659	9.4743	0.763016	0.858119	0.0664526
BW25113_0905	ycaO	ribosomal protein S12 methylthiotransferase accessory factor	-0.0526239	8.47081	0.795516	0.880975	0.0550364
BW25113_4180	rlmB	23S rRNA mG2251 2'-O-ribose methyltransferase, SAM-dependent	-0.0515524	7.31216	0.864791	0.924986	0.0338648
BW25113_3521	yhjC	LysR family putative transcriptional regulator	-0.0515127	7.43727	0.843475	0.911429	0.0402773
BW25113_2860	insD1	IS2 transposase TnpB	-0.0506159	8.03635	0.819812	0.895713	0.0478312
BW25113_4654	yjdQ	pseudogene	-0.0505551	6.3028	0.902002	0.950642	0.0219829
BW25113_3574	yiaJ	transcriptional repressor of yiaK-S operon	-0.0501703	7.79961	0.874437	0.932176	0.0305021
BW25113_3870	glnA	glutamine synthetase	-0.0498106	9.08911	0.798483	0.882759	0.0541577
BW25113_3491	yhiM	acid resistance protein, inner membrane	-0.0495189	11.3941	0.75309	0.850137	0.0705113
BW25113_4182	yjfJ	PspA/IM30 family protein	-0.0487753	8.73319	0.805476	0.886727	0.0522099
BW25113_1180	ycgM	putative isomerase/hydrolase	-0.0474763	5.66842	0.939013	0.972105	0.012287
BW25113_0983	gfcE	putative O-antigen capsule outer membrane auxillary protein export channel	-0.0469939	6.71868	0.890323	0.943014	0.0254818
BW25113_1130	phoP	response regulator in two-component regulatory system with PhoQ	-0.0461723	6.97788	0.901387	0.950275	0.0221507
BW25113_0239	frsA	fermentation-respiration switch protein; PTS Enzyme IIA(Glc)-binding protein; pNP-butyrate esterase activity	-0.0454553	7.92404	0.845666	0.912228	0.0398966
BW25113_0077	ilvI	acetolactate synthase 3 large subunit	-0.045284	8.34491	0.865352	0.925015	0.033851
BW25113_3399	yrfG	GMP/IMP nucleotidase	-0.0442747	8.31272	0.849811	0.915668	0.0382621
BW25113_1019	efeB	deferrrochelatase, periplasmic	-0.0439555	6.92238	0.885242	0.939337	0.0271785
BW25113_0636	rlmH	23S rRNA m(3)Psi1915 pseudouridine methyltransferase, SAM-dependent	-0.0428507	6.33505	0.935093	0.971134	0.0127208
BW25113_0051	rsmA	16S rRNA m(6)A1518, m(6)A1519 dimethyltransferase, SAM-dependent	-0.0425735	7.15833	0.883619	0.93838	0.0276211
BW25113_3270	yhdY	putative amino-acid transporter subunit	-0.0424048	7.41318	0.873833	0.931787	0.0306835
BW25113_4359	opgB	phosphoglycerol transferases I and II	-0.0416981	8.9444	0.834432	0.905685	0.043023
BW25113_2103	thiD	bifunctional hydroxy-methylpyrimidine kinase/ hydroxy-phosphomethylpyrimidine kinase	-0.0411097	6.74044	0.904821	0.951841	0.0214358
BW25113_0756	galM	aldose 1-epimerase; type-1 mutarotase	-0.0411028	6.64221	0.914796	0.95975	0.017842
BW25113_0107	hofB	T2SE secretion family protein; P-loop ATPase superfamily protein	-0.0403281	8.35837	0.84401	0.911429	0.0402773
BW25113_1221	narL	response regulator in two-component regulatory system with NarX (or NarQ)	-0.0400389	5.95224	0.943617	0.975578	0.0107379
BW25113_0490	fetA	iron exporter, ATP-binding subunit, ABC transporter FetAB subunit; peroxide resistance protein	-0.0399207	8.86476	0.830934	0.904054	0.0438054
BW25113_0111	ampE	ampicillin resistance inner membrane protein; putative signaling protein in beta-lactamase regulation	-0.0395917	7.84805	0.893758	0.945293	0.0244334
BW25113_1752	ydjZ	TVP38/TMEM64 family inner membrane protein	-0.0394031	6.30428	0.936181	0.971748	0.0124464
BW25113_1095	fabF	3-oxoacyl-[acyl-carrier-protein] synthase II	-0.0393746	7.19347	0.909772	0.95602	0.0195332
BW25113_0061	araD	pseudogene	-0.0387947	7.07137	0.907846	0.954509	0.02022
BW25113_3397	nudE	adenosine nucleotide hydrolase; substrates include Ap3A, Ap2A, ADP-ribose, NADH	-0.0383323	7.89456	0.86946	0.92839	0.0322695
BW25113_3072	aer	fused signal transducer for aerotaxis sensory component/methyl accepting chemotaxis component	-0.03735	8.2265	0.854697	0.918645	0.0368521
BW25113_3415	gntT	gluconate transporter, high-affinity GNT I system	-0.0372209	8.7303	0.860299	0.921631	0.0354428
BW25113_4137	cutA	divalent-cation tolerance protein, copper sensitivity	-0.0369931	7.27445	0.912999	0.958628	0.0183497
BW25113_1988	nac	nitrogen assimilation regulon transcriptional regulator; autorepressor	-0.036916	6.50151	0.923472	0.963416	0.0161862
BW25113_0885	aat	leucyl/phenylalanyl-tRNA-protein transferase	-0.0362544	7.16236	0.894707	0.945784	0.0242078
BW25113_0928	aspC	aspartate aminotransferase, PLP-dependent	-0.035901	7.13107	0.920546	0.962551	0.0165761
BW25113_4411	ecnB	entericidin B membrane lipoprotein	-0.0348481	5.14956	0.974949	0.992089	0.00344957
BW25113_4063	soxR	redox-sensitive transcriptional activator of soxS; autorepressor	-0.0348158	6.68797	0.922248	0.962914	0.0164124
BW25113_4457	csrC		-0.0346064	5.41323	0.950875	0.97997	0.00878706
BW25113_4282	yjhE	pseudogene	-0.034561	8.02018	0.878032	0.93397	0.029667
BW25113_3380	yhfW	phosphopentomutase-related metalloenzyme superfamily protein	-0.0344294	8.64892	0.89528	0.945879	0.0241645
BW25113_3143	yraI	putative periplasmic pilin chaperone	-0.0334636	9.00741	0.874895	0.93241	0.0303932
BW25113_3862	yihG	inner membrane protein, inner membrane acyltransferase	-0.033079	8.9152	0.858052	0.920206	0.0361148
BW25113_4649	ysaD	pseudogene	-0.0324231	5.46794	0.977614	0.992186	0.00340679
BW25113_4691	sroH		-0.0318331	5.51237	0.954512	0.981389	0.00815889
BW25113_3616	tdh	L-threonine 3-dehydrogenase, NAD(P)-binding	-0.031554	7.93165	0.90031	0.949395	0.0225529
BW25113_3125	garR	tartronate semialdehyde reductase	-0.0307941	7.50461	0.908129	0.954549	0.0202018
BW25113_3431	glgX	glycogen debranching enzyme	-0.0305353	9.44442	0.865088	0.924986	0.0338648
BW25113_1157	stfE	pseudogene	-0.0303141	7.33091	0.937658	0.97184	0.0124052
BW25113_1202	ycgV	putative adhesin	-0.0299369	8.57084	0.884749	0.93907	0.0273023
BW25113_0512	allB	allantoinase	-0.0280994	7.764	0.917697	0.960729	0.0173989
BW25113_3215	yhcA	putative periplasmic chaperone protein	-0.0280865	9.13975	0.888647	0.9421	0.025903
BW25113_2289	lrhA	transcriptional repressor of flagellar, motility and chemotaxis genes	-0.0279052	7.70035	0.923376	0.963416	0.0161862
BW25113_3032	cpdA	3',5' cAMP phosphodiesterase	-0.0276819	7.51679	0.92586	0.964365	0.0157583
BW25113_0222	gmhA	D-sedoheptulose 7-phosphate isomerase	-0.0274777	5.36848	1	1	0
BW25113_4305	sgcX	putative endoglucanase with Zn-dependent exopeptidase domain	-0.0274424	8.43246	0.916284	0.960729	0.0173989
BW25113_1753	ynjA	carboxymuconolactone decarboxylase family protein	-0.0261302	5.38719	0.976736	0.992186	0.00340679
BW25113_3676	yidH	DUF202 family inner membrane protein	-0.0253945	6.46181	0.942633	0.975078	0.0109607
BW25113_0847	ybjL	putative transporter	-0.025262	8.20804	0.927232	0.965023	0.0154624
BW25113_3522	yhjD	inner membrane putative BrbK family alternate lipid exporter	-0.0252492	7.75027	0.933024	0.969633	0.0133926
BW25113_3679	yidK	putative transporter	-0.0247589	8.46731	0.915233	0.95995	0.0177514
BW25113_3886	yihY	BrkB family putative transporter, inner membrane protein	-0.0244717	7.989	0.926108	0.964367	0.0157577
BW25113_3444	insA	IS1 repressor TnpA	-0.0242592	6.54854	0.97121	0.990736	0.00404211
BW25113_3533	bcsA	cellulose synthase, catalytic subunit	-0.0241491	9.71341	0.892861	0.9446	0.0247522
BW25113_1945	fliM	flagellar motor switching and energizing component	-0.0236407	6.25208	0.966436	0.988746	0.00491507
BW25113_4138	dcuA	C4-dicarboxylate antiporter	-0.0230792	9.84934	0.896525	0.946938	0.0236783
BW25113_1217	chaB	cation transport regulator	-0.0227245	5.33921	1	1	0
BW25113_3103	yhaH	DUF805 family inner membrane protein	-0.0225929	7.13378	0.943012	0.975211	0.0109014
BW25113_0383	phoA	bacterial alkaline phosphatase	-0.0225908	8.21619	0.931803	0.968748	0.0137891
BW25113_1193	emtA	lytic murein endotransglycosylase E	-0.0220391	5.46358	0.976008	0.992186	0.00340679
BW25113_1178	pliG	periplasmic inhibitor of g-type lysozyme	-0.0217254	7.11378	0.951782	0.980246	0.00866475
BW25113_4309	nanS	9-O-acetyl N-acetylneuraminic acid esterase	-0.0215579	9.81804	0.903586	0.95131	0.021678
BW25113_1200	dhaK	dihydroxyacetone kinase, PTS-dependent, dihydroxyacetone-binding subunit	-0.0206416	6.05167	0.965972	0.988746	0.00491507
BW25113_0563	tfaX	pseudogene	-0.0201753	6.8366	0.960341	0.985825	0.00620009
BW25113_2256	arnD	undecaprenyl phosphate-alpha-L-ara4FN deformylase	-0.0196086	7.29891	0.967299	0.989329	0.00465933
BW25113_1090	plsX	putative phosphate acyltransferase	-0.019599	6.48219	0.985257	0.996567	0.00149347
BW25113_3155	yhbQ	GIY-YIG nuclease superfamily protein	-0.0194847	6.47359	0.970704	0.990736	0.00404211
BW25113_0119	yacL	UPF0231 family protein	-0.0189973	7.31337	0.970497	0.990736	0.00404211
BW25113_3160	yhbW	putative luciferase-like monooxygenase	-0.0189602	8.67889	0.924621	0.963845	0.0159926
BW25113_3349	slyD	FKBP-type peptidyl prolyl cis-trans isomerase (rotamase)	-0.0189323	8.40466	0.933151	0.969633	0.0133926
BW25113_1880	flhB	flagellin export apparatus, substrate specificity protein	-0.0188202	6.50567	0.970544	0.990736	0.00404211
BW25113_4131	cadA	lysine decarboxylase, acid-inducible	-0.0182183	10.5813	0.911312	0.957123	0.0190324
BW25113_0070	setA	broad specificity sugar efflux system	-0.0178573	8.2668	0.940479	0.973107	0.0118394
BW25113_0728	sucC	succinyl-CoA synthetase, beta subunit	-0.0172456	7.71141	0.951941	0.980246	0.00866475
BW25113_3920	yiiQ	DUF1454 family putative periplasmic protein	-0.0161633	7.45163	0.970073	0.990736	0.00404211
BW25113_0150	fhuA	ferrichrome outer membrane transporter	-0.0155112	9.24995	0.937789	0.97184	0.0124052
BW25113_3726	pstA	phosphate transporter subunit	-0.0151823	7.28762	0.951985	0.980246	0.00866475
BW25113_2126	yehU	inner membrane putative sensory kinase in two-component system with YehT	-0.0151504	7.27258	0.977711	0.992186	0.00340679
BW25113_4521	ycgI	pseudogene	-0.0149791	5.67053	1	1	0
BW25113_1803	yeaX	putative YeaWX dioxygenase beta subunit, reductase component	-0.0147693	5.55755	1	1	0
BW25113_4181	yjfI	DUF2170 family protein	-0.0147557	7.80836	0.95027	0.979883	0.00882561
BW25113_4255	rraB	protein inhibitor of RNase E	-0.0140059	6.38637	0.98456	0.996567	0.00149347
BW25113_0679	nagE	fused N-acetyl glucosamine specific PTS enzyme: IIC, IIB, and IIA components	-0.0137656	8.58322	0.952698	0.980246	0.00866475
BW25113_3915	fieF	ferrous iron and zinc transporter	-0.013399	8.52385	0.957135	0.983568	0.00719546
BW25113_3356	yhfA	OsmC family protein	-0.0129784	6.78759	0.98613	0.996567	0.00149347
BW25113_2953	yggU	UPF0235 family protein	-0.0128963	5.43684	1	1	0
BW25113_0689	ybfP	lipoprotein	-0.0125514	7.67835	0.976056	0.992186	0.00340679
BW25113_2943	galP	D-galactose transporter	-0.0121709	8.6861	0.966476	0.988746	0.00491507
BW25113_4281	yjhD	pseudogene	-0.0121206	8.35736	0.97638	0.992186	0.00340679
BW25113_2765	queD	6-pyruvoyl tetrahydrobiopterin synthase (PTPS)	-0.0111347	5.92505	1	1	0
BW25113_1039	csgE	curlin secretion specificity factor	-0.0110013	6.65392	0.98554	0.996567	0.00149347
BW25113_0889	lrp	leucine-responsive global transcriptional regulator	-0.0106261	6.85617	0.97833	0.992299	0.00335735
BW25113_0427	yajR	putative transporter	-0.0100369	7.7855	0.982788	0.99527	0.00205891
BW25113_3863	polA	fused DNA polymerase I 5'->3' polymerase/3'->5' exonuclease/5'->3' exonuclease	-0.00950806	7.32301	0.978313	0.992299	0.00335735
BW25113_3966	btuB	vitamin B12/cobalamin outer membrane transporter	-0.00947743	9.32174	0.961101	0.985915	0.00616045
BW25113_0842	mdfA	multidrug efflux system protein	-0.00861932	7.48878	0.982615	0.99527	0.00205891
BW25113_4156	yjeM	putative transporter	-0.0085157	11.2622	0.957703	0.983893	0.00705222
BW25113_3565	xylA	D-xylose isomerase	-0.00785406	8.48997	0.973146	0.991158	0.00385714
BW25113_4112	basS	sensory histidine kinase in two-component regulatory system with BasR	-0.00684875	8.46244	0.974426	0.991944	0.00351281
BW25113_4187	aidB	DNA alkylation damage repair protein; flavin-containing DNA binding protein, weak isovaleryl CoA dehydrogenase	-0.00670742	7.95252	0.993074	1	0
BW25113_4031	xylE	D-xylose transporter	-0.00670162	10.4327	0.973068	0.991158	0.00385714
BW25113_4374	yjjG	dUMP phosphatase	-0.00629698	7.08977	0.976734	0.992186	0.00340679
BW25113_1885	tap	methyl-accepting protein IV	-0.00588316	6.99348	0.98873	0.998183	0.000790023
BW25113_4022	rluF	23S rRNA pseudouridine(2604) synthase	-0.00578575	7.6311	0.982102	0.995091	0.0021372
BW25113_3381	yhfX	putative pyridoxal 5'-phosphate binding protein	-0.0041655	8.62333	0.990381	0.99953	0.00020398
BW25113_1062	pyrC	dihydro-orotase	-0.00412639	6.78758	1	1	0
BW25113_3554	yiaF	barrier effect co-colonization resistance factor; DUF3053 family lipoprotein	-0.00359621	8.36321	1	1	0
BW25113_4140	fxsA	suppressor of F exclusion of phage T7	-0.00338207	7.50125	1	1	0
BW25113_1002	agp	glucose-1-phosphatase/inositol phosphatase	-0.0030382	7.50644	1	1	0
BW25113_4087	alsA	fused D-allose transporter subunits of ABC superfamily: ATP-binding components	-0.00260506	9.00748	0.991614	1	0
BW25113_2358	oweS	pseudogene	-0.00231252	5.79658	1	1	0
BW25113_4186	yjfC	ATP-Grasp family ATPase	-0.00227659	7.72234	1	1	0
BW25113_3557	insJ	IS150 transposase A	-0.00205371	8.28308	1	1	0
BW25113_0247	ykfG	CP4-6 prophage; RadC-like JAB domain protein	-0.00200613	6.27382	1	1	0
BW25113_4245	pyrB	aspartate carbamoyltransferase, catalytic subunit	-0.00130834	7.35748	1	1	0
BW25113_1901	araF	L-arabinose transporter subunit	-0.000867324	6.08661	1	1	0
BW25113_3430	glgC	glucose-1-phosphate adenylyltransferase	-0.00037618	9.08502	0.999842	1	0
BW25113_3227	dcuD	putative transporter	1.17e-05	8.90491	1	1	0
BW25113_3964	yijD	DUF1422 family inner membrane protein	9.57e-05	7.88431	1	1	0
BW25113_1820	yobD	UPF0266 family inner membrane protein	0.00033636	5.63301	1	1	0
BW25113_3680	yidL	AraC family putative transcriptional regulator	0.00101338	10.2679	0.996905	1	0
BW25113_3572	avtA	valine-pyruvate aminotransferase 1	0.00151249	8.10035	1	1	0
BW25113_0055	djlA	membrane-anchored DnaK co-chaperone, DNA-binding protein	0.00257231	7.68246	0.99086	0.999558	0.000191877
BW25113_4331	kptA	RNA 2'-phosphotransferase	0.00266663	6.93184	1	1	0
BW25113_4173	hflX	GTPase, stimulated by 50S subunit binding	0.00387129	9.21681	0.985045	0.996567	0.00149347
BW25113_0304	rclA	reactive chlorine stress species (RCS) resistance protein; pyridine nucleotide-dependent disulfide oxidoreductase family	0.00477141	10.0745	0.977552	0.992186	0.00340679
BW25113_3919	tpiA	triosephosphate isomerase	0.00554984	7.29053	1	1	0
BW25113_0060	polB	DNA polymerase II	0.00588957	9.10704	0.975075	0.992089	0.00344957
BW25113_4078	yjcO	Sel1 family TPR-like repeat protein	0.00722277	7.08324	0.988202	0.998128	0.000813553
BW25113_4393	trpR	transcriptional repressor, tryptophan-binding	0.00769239	5.36241	1	1	0
BW25113_3635	mutM	formamidopyrimidine/5-formyluracil/ 5-hydroxymethyluracil DNA glycosylase	0.00769594	8.04535	0.975868	0.992186	0.00340679
BW25113_2604	yfiN	putative membrane-anchored diguanylate cyclase with an N-terminal periplasmic domain	0.00778316	7.32803	0.990576	0.99953	0.00020398
BW25113_4035	malK	fused maltose transport subunit, ATP-binding component of ABC superfamily/regulatory protein	0.00807528	8.10063	0.977628	0.992186	0.00340679
BW25113_4317	fimD	fimbrial usher outer membrane porin protein; FimCD chaperone-usher	0.00821593	11.6754	0.959934	0.985667	0.00626992
BW25113_0691	ybfG	pseudogene	0.00830067	8.57992	0.97109	0.990736	0.00404211
BW25113_0632	dacA	D-alanyl-D-alanine carboxypeptidase (penicillin-binding protein 5)	0.00845551	7.66011	0.973008	0.991158	0.00385714
BW25113_0342	lacA	thiogalactoside acetyltransferase	0.00986645	9.52616	0.973812	0.991577	0.0036734
BW25113_3027	ygiZ	inner membrane protein	0.0099181	6.55966	0.988421	0.998128	0.000813553
BW25113_1397	paaJ	3-oxoadipyl-CoA/3-oxo-5,6-dehydrosuberyl-CoA thiolase	0.0105412	6.76056	0.986364	0.996567	0.00149347
BW25113_4460	araH	fused L-arabinose transporter subunits of ABC superfamily: membrane components	0.0106907	5.76167	0.978955	0.992418	0.00330556
BW25113_2434	ypeA	putative acyl-CoA transferase	0.0110855	5.85822	1	1	0
BW25113_0981	etk	tyrosine-protein kinase, role in O-antigen capsule formation	0.0125219	7.62721	0.971006	0.990736	0.00404211
BW25113_4310	nanM	N-acetylneuraminic acid mutarotase	0.0126037	10.7627	0.939295	0.972139	0.0122716
BW25113_1672	ydhW	FNR, Nar, NarP-regulated protein; putative subunit of YdhYVWXUT oxidoreductase complex	0.013262	5.29651	1	1	0
BW25113_0617	citD	citrate lyase, acyl carrier (gamma) subunit	0.0141462	5.15923	1	1	0
BW25113_0014	dnaK	chaperone Hsp70, with co-chaperone DnaJ	0.0143485	6.10616	1	1	0
BW25113_4207	fklB	FKBP-type peptidyl-prolyl cis-trans isomerase (rotamase)	0.014394	6.93271	0.980449	0.993674	0.00275592
BW25113_3902	rhaD	pseudogene	0.0146134	6.75206	0.973	0.991158	0.00385714
BW25113_0804	ybiX	Fe(II)-dependent oxygenase superfamily protein	0.0148829	6.64784	0.97161	0.990885	0.00397689
BW25113_0236	prfH	pseudogene	0.0149314	6.1229	0.984586	0.996567	0.00149347
BW25113_3514	mdtF	anaerobic multidrug efflux transporter, ArcA-regulated	0.0152385	9.73424	0.929675	0.96705	0.0145512
BW25113_1220	ychO	putative invasin	0.0153907	6.71369	0.985915	0.996567	0.00149347
BW25113_4503	yafF	pseudogene	0.015482	7.12773	0.966014	0.988746	0.00491507
BW25113_3718	yieK	putative 6-phosphogluconolactonase	0.0155683	7.30093	0.968048	0.989836	0.00443667
BW25113_2508	guaB	IMP dehydrogenase	0.0156242	6.74038	0.965838	0.988746	0.00491507
BW25113_1183	umuD	DNA polymerase V, subunit D	0.0158682	5.69805	1	1	0
BW25113_0059	rapA	RNA polymerase remodeling/recycling factor ATPase; RNA polymerase-associated, ATP-dependent RNA translocase	0.0162682	9.70101	0.936438	0.971756	0.0124427
BW25113_4339	yjiP	pseudogene	0.0171291	8.0873	0.946997	0.978297	0.00952931
BW25113_0482	ybaP	TraB family protein	0.0173242	6.79118	0.961185	0.985915	0.00616045
BW25113_0791	ybhQ	inner membrane protein	0.0176452	6.29098	0.985779	0.996567	0.00149347
BW25113_3871	typA	GTP-binding protein	0.0182463	9.09228	0.921244	0.962637	0.0165374
BW25113_3337	bfd	bacterioferritin-associated ferredoxin	0.0188961	6.53134	0.969503	0.990736	0.00404211
BW25113_0407	yajC	SecYEG protein translocase auxillary subunit	0.0201211	5.39556	0.978671	0.992387	0.00331876
BW25113_0069	sgrR	transcriptional DNA-binding transcriptional activator of sgrS sRNA	0.0203484	8.19373	0.922144	0.962914	0.0164124
BW25113_1837	yebW	uncharacterized protein	0.0205339	4.19026	1	1	0
BW25113_1337	abgB	p-aminobenzoyl-glutamate hydrolase, B subunit	0.0212231	6.77531	0.961857	0.986262	0.00600775
BW25113_1222	narX	sensory histidine kinase in two-component regulatory system with NarL	0.0213729	7.17892	0.946673	0.97822	0.00956336
BW25113_3831	udp	uridine phosphorylase	0.0217239	8.83841	0.92073	0.962551	0.0165761
BW25113_0218	yafU	pseudogene	0.0231708	6.89725	0.949073	0.979405	0.00903761
BW25113_2936	loiP	Phe-Phe periplasmic metalloprotease, OM lipoprotein; low salt-inducible; heat shock protein that binds Era	0.0232533	6.94345	0.947965	0.979038	0.00920051
BW25113_0566	envY	porin thermoregulatory transcriptional activator	0.023441	7.59589	0.931686	0.968748	0.0137891
BW25113_0219	yafV	putative NAD(P)-binding C-N hydrolase family amidase	0.0238937	6.85561	0.966094	0.988746	0.00491507
BW25113_3500	gor	glutathione oxidoreductase	0.0244728	7.68061	0.927232	0.965023	0.0154624
BW25113_1757	ynjE	molybdopterin synthase sulfurtransferase	0.0247097	6.63203	0.972757	0.991158	0.00385714
BW25113_4132	cadB	putative lysine/cadaverine transporter	0.0247468	10.4813	0.878517	0.934231	0.0295457
BW25113_0127	yadG	putative ABC superfamily transporter ATP-binding subunit	0.0249416	7.1111	0.948226	0.979048	0.00919593
BW25113_0318	yahD	ankyrin repeat protein	0.0250063	7.7647	0.918913	0.961745	0.0169401
BW25113_2952	yggT	putative inner membrane protein; compensates for loss in K+ uptake	0.02508	7.17741	0.944133	0.975854	0.0106151
BW25113_0718	ybgQ	putative outer membrane protein	0.0250818	9.07957	0.890884	0.943019	0.0254793
BW25113_0251	yafY	lipoprotein, inner membrane; overproduction stimulates degP expression; CP4-6 prophage	0.0260959	6.42687	0.952408	0.980246	0.00866475
BW25113_0813	rhtA	threonine and homoserine efflux system	0.0262522	7.37202	0.925191	0.964101	0.0158777
BW25113_4580	yaiT	pseudogene	0.0270649	11.1063	0.877769	0.93397	0.029667
BW25113_4394	yjjX	non-canonical purine NTP phosphatase, ITPase/XTPase	0.0271262	6.22755	0.965574	0.988746	0.00491507
BW25113_1260	trpA	tryptophan synthase, alpha subunit	0.0272567	6.40729	0.953724	0.980837	0.00840296
BW25113_0196	rcsF	putative outer membrane protein	0.0282454	6.99645	0.952899	0.980246	0.00866475
BW25113_0787	ybhM	UPF0005 family inner membrane protein	0.0283216	8.59872	0.88881	0.9421	0.025903
BW25113_3696	yidX	putative lipoprotein	0.0283688	7.85457	0.904764	0.951841	0.0214358
BW25113_2645	yfjZ	CP4-57 prophage; antitoxin of the YpjF-YfjZ toxin-antitoxin system	0.0283695	5.91587	0.960839	0.985915	0.00616045
BW25113_4633	xisD	pseudogene	0.0301118	6.65095	0.950269	0.979883	0.00882561
BW25113_0652	gltL	glutamate, aspartate ABC transporter ATP-binding subunit	0.0305606	6.37354	0.937896	0.97184	0.0124052
BW25113_1185	dsbB	oxidoreductase that catalyzes reoxidation of DsbA protein disulfide isomerase I	0.0308109	5.52855	0.962028	0.986262	0.00600775
BW25113_0485	glsA	glutaminase 1	0.0311418	7.80614	0.916909	0.960729	0.0173989
BW25113_1242	ychE	UPF0056 family inner membrane protein	0.0323918	6.76976	0.937092	0.97184	0.0124052
BW25113_0618	citC	[citrate [pro-3S]-lyase] ligase	0.0326882	8.21127	0.902465	0.950642	0.0219829
BW25113_1748	astC	succinylornithine transaminase, PLP-dependent	0.0329525	6.90728	0.920365	0.962551	0.0165761
BW25113_0295	ykgL	uncharacterized protein	0.0336891	6.46189	0.938555	0.972019	0.0123255
BW25113_0139	htrE	putative outer membrane usher protein	0.0338834	11.359	0.830025	0.903727	0.0439625
BW25113_0108	ppdD	putative prepilin peptidase-dependent pilin	0.0341774	6.23858	0.934962	0.971134	0.0127208
BW25113_1916	sdiA	quorum-sensing transcriptional activator	0.0343132	7.33857	0.902325	0.950642	0.0219829
BW25113_3660	yicL	EamA family inner membrane putative transporter	0.0345282	9.75398	0.843272	0.911429	0.0402773
BW25113_1813	nudL	putative CoA pyrophosphohydrolase, weak 3-phosphohydroxypyruvate phosphatase	0.0348722	5.96026	0.95054	0.979883	0.00882561
BW25113_3575	yiaK	2,3-diketo-L-gulonate reductase, NADH-dependent	0.0351105	7.43073	0.907093	0.953973	0.0204637
BW25113_1041	csgB	curlin nucleator protein, minor subunit in curli complex	0.0358226	6.52826	0.923505	0.963416	0.0161862
BW25113_2149	mglA	fused methyl-galactoside transporter subunits of ABC superfamily: ATP-binding components	0.0358856	8.88092	0.84394	0.911429	0.0402773
BW25113_2928	yggC	putative PanK family P-loop kinase	0.0359145	6.74706	0.917518	0.960729	0.0173989
BW25113_0099	mutT	nucleoside triphosphate pyrophosphohydrolase, marked preference for dGTP	0.036029	5.77044	0.959854	0.985667	0.00626992
BW25113_2096	gatY	D-tagatose 1,6-bisphosphate aldolase 2, catalytic subunit	0.036785	6.40438	0.920704	0.962551	0.0165761
BW25113_3410	feoC	putative DNA-binding transcriptional regulator	0.0375393	6.10808	0.948597	0.979173	0.00914069
BW25113_2997	hybO	hydrogenase 2, small subunit	0.0379033	8.41017	0.864908	0.924986	0.0338648
BW25113_2203	napB	nitrate reductase, small, cytochrome C550 subunit, periplasmic	0.0381043	6.01215	0.965901	0.988746	0.00491507
BW25113_4204	yjfZ	uncharacterized protein	0.0383532	9.62664	0.837245	0.907131	0.0423298
BW25113_0135	yadC	putative fimbrial-like adhesin protein	0.0384916	10.1455	0.855706	0.919231	0.0365752
BW25113_4376	osmY	periplasmic protein	0.0388278	6.76414	0.913237	0.958628	0.0183497
BW25113_3690	cbrA	colicin M resistance protein; FAD-binding protein, putative oxidoreductase	0.0402514	7.85528	0.88756	0.941286	0.0262785
BW25113_2784	relA	(p)ppGpp synthetase I/GTP pyrophosphokinase	0.0405847	8.22524	0.878947	0.934434	0.0294513
BW25113_4114	eptA	lipid A phosphoethanolamine transferase	0.0406945	8.93849	0.824164	0.898691	0.0463897
BW25113_2171	yeiP	elongation factor P-like protein	0.040851	6.28363	0.917441	0.960729	0.0173989
BW25113_3400	hslR	ribosome-associated heat shock protein Hsp15	0.0411085	7.76779	0.862994	0.924011	0.0343228
BW25113_4363	yjjB	DUF3815 family inner membrane protein	0.0421751	6.19055	0.921971	0.962914	0.0164124
BW25113_3661	nlpA	cytoplasmic membrane lipoprotein-28	0.0425636	10.1756	0.807956	0.888207	0.051486
BW25113_0431	cyoB	cytochrome o ubiquinol oxidase subunit I	0.0440006	8.69904	0.834381	0.905685	0.043023
BW25113_0986	gfcB	O-antigen capsule production lipoprotein	0.0444139	8.19099	0.830928	0.904054	0.0438054
BW25113_4623	insO	pseudogene	0.0444456	9.00749	0.832584	0.905346	0.0431856
BW25113_2553	glnB	regulatory protein P-II for glutamine synthetase	0.0450451	5.93034	0.925359	0.964101	0.0158777
BW25113_3211	yhcC	putative Fe-S oxidoreductase, Radical SAM superfamily protein	0.0451552	8.21624	0.834793	0.905685	0.043023
BW25113_0301	rclC	reactive chlorine species (RCS) stress resistance inner membrane protein	0.0452155	8.92351	0.813243	0.891549	0.0498545
BW25113_0016	insL1	IS186 transposase	0.0453508	7.67467	0.857946	0.920206	0.0361148
BW25113_2534	yfhR	putative S9 family prolyl oligopeptidase	0.0457661	6.86614	0.894169	0.945472	0.0243513
BW25113_0738	tolR	membrane spanning protein in TolA-TolQ-TolR complex	0.0471762	7.10449	0.884228	0.938772	0.02744
BW25113_3156	yhbS	putative acyl-CoA transferase	0.0474819	7.77748	0.85206	0.91708	0.037593
BW25113_2223	atoE	short chain fatty acid transporter	0.0475589	7.04956	0.87749	0.93397	0.029667
BW25113_1889	motB	protein that enables flagellar motor rotation	0.0478293	6.0557	0.9361	0.971748	0.0124464
BW25113_1556	essQ	Qin prophage; putative S lysis protein	0.0484574	4.71732	1	1	0
BW25113_2341	fadJ	fused enoyl-CoA hydratase and epimerase and isomerase/3-hydroxyacyl-CoA dehydrogenase	0.0487419	7.42339	0.866863	0.926376	0.0332125
BW25113_2799	fucO	L-1,2-propanediol oxidoreductase	0.0490534	7.95081	0.824616	0.898933	0.0462729
BW25113_2355	yfdL	pseudogene	0.0491633	7.19206	0.876156	0.933298	0.0299795
BW25113_1319	ompG	outer membrane porin G	0.0495148	8.66283	0.810132	0.889846	0.0506852
BW25113_4504	ykfH	uncharacterized protein	0.049632	5.62919	0.938011	0.97184	0.0124052
BW25113_2410	yfeH	putative inorganic ion transporter	0.0501705	6.88097	0.870129	0.92885	0.0320542
BW25113_0649	djlC	J domain-containing HscC co-chaperone; Hsc56	0.0503028	8.10321	0.835214	0.905685	0.043023
BW25113_4480	hdfR	flhDC operon transcriptional repressor	0.0504234	7.18693	0.867788	0.927112	0.0328678
BW25113_1250	kch	voltage-gated potassium channel	0.050431	7.35215	0.856771	0.919616	0.0363933
[truncated: 1,906 more rows]

## Sheet: BWKan_clsABCompC
Gene fitness scores in DclsABCOmpC
locus_tag	gene_name	function	logFC	logCPM	PValue	q.value	log_2_q
BW25113_3608	gpsA	glycerol-3-phosphate dehydrogenase (NAD+)	-10.8904	6.41437	8.28e-42	9.08e-40	39.0419
BW25113_3609	secB	protein export chaperone	-9.65866	5.2674	3.16e-21	8.68e-20	19.0615
BW25113_2827	thyA	thymidylate synthetase	-8.51196	4.2357	1.32e-13	2e-12	11.699
BW25113_3724	phoU	negative regulator of PhoR/PhoB two-component regulator	-7.78592	3.59827	5.86e-10	6.34e-09	8.19791
BW25113_3058	folB	bifunctional dihydroneopterin aldolase/dihydroneopterin triphosphate 2'-epimerase	-7.66924	3.50198	4.07e-09	3.9e-08	7.40894
BW25113_2315	folC	bifunctional folylpolyglutamate synthase/ dihydrofolate synthase	-5.89441	4.30272	6.81e-12	9.02e-11	10.0448
BW25113_3250	mreC	cell wall structural complex MreBCD transmembrane component MreC	-5.75163	4.17912	4.82e-11	5.92e-10	9.22768
BW25113_2551	glyA	serine hydroxymethyltransferase	-5.67555	4.90259	1.05e-15	1.89e-14	13.7235
BW25113_0188	tilS	tRNA(Ile)-lysidine synthetase	-5.59488	5.32602	1.47e-19	3.53e-18	17.4522
BW25113_3935	priA	Primosome factor n' (replication factor Y)	-5.53283	8.93057	2.53e-117	1e-113	113
BW25113_0215	dnaQ	DNA polymerase III epsilon subunit	-5.50425	3.95915	2.75e-10	3.1e-09	8.50864
BW25113_2559	tadA	tRNA-specific adenosine deaminase	-5.44665	3.90652	4.73e-10	5.25e-09	8.27984
BW25113_1855	lpxM	myristoyl-acyl carrier protein (ACP)-dependent acyltransferase	-5.30902	3.79485	3.13e-09	3.08e-08	7.51145
BW25113_3839	tatC	TatABCE protein translocation system subunit	-5.09062	7.84073	3.18e-52	8.97e-50	49.0472
BW25113_0637	rsfS	ribosomal silencing factor	-4.90525	6.38764	2.65e-29	1.18e-27	26.9281
BW25113_3056	cca	fused tRNA nucleotidyl transferase/2'3'-cyclic phosphodiesterase/2'nucleotidase and phosphatase	-4.80654	3.36723	1.22e-07	9.57e-07	6.01909
BW25113_2065	dcd	2'-deoxycytidine 5'-triphosphate deaminase	-4.75504	5.21813	1.88e-16	3.53e-15	14.4522
BW25113_2507	guaA	GMP synthetase (glutamine aminotransferase)	-4.74986	6.36243	2.52e-28	1.07e-26	25.9706
BW25113_3613	envC	activator of AmiB,C murein hydrolases, septal ring factor	-4.74711	9.20662	1.67e-91	3.31e-88	87.4802
BW25113_4372	holD	DNA polymerase III, psi subunit	-4.26254	3.67233	6.43e-08	5.23e-07	6.2815
BW25113_0924	mukB	chromosome condensin MukBEF, ATPase and DNA-binding subunit	-4.20524	3.62269	1.44e-07	1.12e-06	5.95078
BW25113_3168	infB	translation initiation factor IF-2	-4.06909	4.61234	5.48e-11	6.71e-10	9.17328
BW25113_3792	wzxE	O-antigen translocase	-3.93639	8.35075	2.53e-58	8.34e-56	55.0788
BW25113_4618	tisB	toxic membrane persister formation peptide, LexA-regulated	-3.9329	3.87466	5.74e-07	3.93e-06	5.40561
BW25113_3177	folP	7,8-dihydropteroate synthase	-3.91572	4.48297	2.09e-10	2.4e-09	8.61979
BW25113_0890	ftsK	DNA translocase at septal ring sorting daughter chromsomes	-3.80798	7.77911	1.37e-43	1.81e-41	40.7423
BW25113_3631	waaG	glucosyltransferase I	-3.78003	10.0999	1.23e-61	6.09e-59	58.2154
BW25113_3933	ftsN	essential cell division protein	-3.72821	9.75323	3.06e-84	4.03e-81	80.3947
BW25113_3973	birA	bifunctional biotin-[acetylCoA carboxylase] holoenzyme synthetase/ DNA-binding transcriptional repressor, bio-5'-AMP-binding	-3.58773	3.9272	1.97e-07	1.48e-06	5.82974
BW25113_4093	phnO	aminoalkylphosphonate N-acetyltransferase	-3.43337	7.75731	2.16e-35	1.58e-33	32.8013
BW25113_3233	yhcB	DUF1043 family inner membrane-anchored protein	-3.32613	3.37322	9.94e-06	5.48e-05	4.26122
BW25113_0142	folK	2-amino-4-hydroxy-6-hydroxymethyldihyropteridine pyrophosphokinase	-3.30836	3.69732	3.27e-06	1.97e-05	4.70553
BW25113_3387	dam	DNA adenine methyltransferase	-3.26672	7.80672	1.15e-27	4.75e-26	25.3233
BW25113_0267	yagA	CP4-6 prophage; putative DNA-binding transcriptional regulator	-3.20365	9.42335	2.35e-60	8.44e-58	57.0737
BW25113_3052	hldE	fused heptose 7-phosphate kinase/heptose 1-phosphate adenyltransferase	-3.1633	6.96257	1.13e-24	3.9e-23	22.4089
BW25113_2297	pta	phosphate acetyltransferase	-3.15082	4.42338	1.69e-06	1.07e-05	4.97062
BW25113_0269	yagF	CP4-6 prophage; dehydratase family protein	-3.10467	9.76179	8.89e-56	2.7e-53	52.5686
BW25113_0910	cmk	cytidylate kinase	-3.10244	3.79876	6.37e-06	3.63e-05	4.44009
BW25113_4426	mcaS		-3.02393	3.73519	1.28e-05	6.87e-05	4.16304
BW25113_3621	waaC	ADP-heptose:LPS heptosyl transferase I	-3.01159	7.15577	2.37e-24	7.87e-23	22.104
BW25113_0261	mmuM	CP4-6 prophage; S-methylmethionine:homocysteine methyltransferase	-2.99809	8.70354	8.82e-48	1.83e-45	44.7375
BW25113_0268	yagE	2-keto-3-deoxy gluconate (KDG) aldolase; CP4-6 prophage	-2.97942	8.26765	6.3e-43	7.77e-41	40.1096
BW25113_0271	yagH	CP4-6 prophage; putative xylosidase/arabinosidase	-2.97579	9.85152	7.92e-47	1.36e-44	43.8665
BW25113_0739	tolA	membrane anchored protein in TolA-TolQ-TolR complex	-2.97436	7.18412	1.49e-25	5.39e-24	23.2684
BW25113_1746	astD	succinylglutamic semialdehyde dehydrogenase	-2.97164	7.63747	3.76e-32	2.09e-30	29.6799
BW25113_3940	metL	Bifunctional aspartokinase/homoserine dehydrogenase 2	-2.95444	11.3276	4.85e-70	3.19e-67	66.4962
BW25113_2546	yphD	inner membrane putative ABC superfamily sugar transporter permease	-2.92167	8.26326	2.61e-43	3.32e-41	40.4789
BW25113_0270	yagG	CP4-6 prophage; putative sugar transporter	-2.91446	9.58652	1.57e-61	6.87e-59	58.163
BW25113_0320	yahF	putative NAD(P)-binding succinyl-CoA synthase	-2.90586	8.39585	1.45e-34	9.87e-33	32.0057
BW25113_0523	purE	N5-carboxyaminoimidazole ribonucleotide mutase	-2.89776	7.71107	1.69e-28	7.24e-27	26.1403
BW25113_2450	yffS	CPZ-55 prophage; uncharacterized protein	-2.89368	3.85795	7.76e-06	4.34e-05	4.36251
BW25113_0272	yagI	CP4-6 prophage; putative DNA-binding transcriptional regulator	-2.88982	9.15046	4.18e-47	7.86e-45	44.1046
BW25113_0688	pgm	phosphoglucomutase	-2.88532	7.87299	1.39e-32	8.32e-31	30.0799
BW25113_0497	rhsD	Rhs family putative polymorphic toxin	-2.87931	11.4466	3.03e-67	1.71e-64	63.767
BW25113_2261	menC	O-succinylbenzoyl-CoA synthase	-2.86331	8.36695	1.37e-40	1.42e-38	37.8477
BW25113_4695	ykgT	pseudogene	-2.79947	4.54264	1.27e-06	8.14e-06	5.08938
BW25113_0284	paoC	PaoABC aldehyde oxidoreductase, Moco-containing subunit	-2.78859	9.79234	2.42e-38	2.27e-36	35.644
BW25113_4289	fecC	iron-dicitrate transporter subunit	-2.77702	9.79954	4.15e-45	6.07e-43	42.2168
BW25113_4041	plsB	glycerol-3-phosphate O-acyltransferase	-2.7766	4.53089	3.44e-06	2.06e-05	4.68613
BW25113_4514	ybfQ	pseudogene	-2.77001	3.53798	5.81e-05	0.000268993	3.57026
BW25113_0330	prpR	propionate catabolism operon regulatory protein	-2.76945	8.04752	2.45e-37	2.16e-35	34.6655
BW25113_0340	cynS	cyanate aminohydrolase	-2.76617	6.67051	8.92e-12	1.16e-10	9.93554
BW25113_3619	hldD	ADP-L-glycero-D-mannoheptose-6-epimerase, NAD(P)-binding	-2.7512	6.91153	2.5e-19	5.87e-18	17.2314
BW25113_1302	puuE	4-aminobutyrate aminotransferase, PLP-dependent	-2.74942	8.04932	5.38e-32	2.91e-30	29.5361
BW25113_1196	ycgY	uncharacterized protein	-2.74842	4.61416	4.26e-07	3.01e-06	5.52143
BW25113_2848	yqeJ	uncharacterized protein	-2.71422	3.89824	7.04e-05	0.000319155	3.496
BW25113_3581	sgbH	3-keto-L-gulonate 6-phosphate decarboxylase	-2.70558	8.5506	3.01e-42	3.5e-40	39.4559
BW25113_2660	lhgO	L-2-hydroxyglutarate oxidase	-2.70152	8.38888	2.23e-36	1.76e-34	33.7545
BW25113_0200	gmhB	D,D-heptose 1,7-bisphosphate phosphatase	-2.69318	4.86035	4.71e-07	3.3e-06	5.48149
BW25113_0700	rhsC	Rhs family putative polymorphic toxin	-2.68517	11.2726	1.87e-61	7.37e-59	58.1325
BW25113_2662	gabT	4-aminobutyrate aminotransferase, PLP-dependent	-2.63407	8.86545	1.68e-38	1.66e-36	35.7799
BW25113_0496	ybbP	putative ABC transporter permease	-2.63202	10.0185	1.98e-51	4.6e-49	48.3372
BW25113_4099	phnI	ribophosphonate triphosphate synthase complex putative catalytic subunit	-2.62758	9.41144	2.02e-47	3.99e-45	44.399
BW25113_0591	entS	enterobactin exporter, iron-regulated	-2.61349	8.74398	1.02e-32	6.19e-31	30.2083
BW25113_3961	oxyR	oxidative and nitrosative stress transcriptional regulator	-2.61128	8.69809	2.92e-30	1.42e-28	27.8477
BW25113_0636	rlmH	23S rRNA m(3)Psi1915 pseudouridine methyltransferase, SAM-dependent	-2.61055	5.66992	2.81e-10	3.15e-09	8.50169
BW25113_4259	holC	DNA polymerase III, chi subunit	-2.60963	4.26802	7.21e-06	4.07e-05	4.39041
BW25113_0738	tolR	membrane spanning protein in TolA-TolQ-TolR complex	-2.59471	6.36895	1.27e-13	1.93e-12	11.7144
BW25113_0726	sucA	2-oxoglutarate decarboxylase, thiamine triphosphate-binding	-2.59203	8.80436	4.18e-44	5.7e-42	41.2441
BW25113_1176	minC	cell division inhibitor	-2.58947	4.59201	5.4e-06	3.13e-05	4.50446
BW25113_2264	menD	2-succinyl-5-enolpyruvyl-6-hydroxy-3- cyclohexene-1-carboxylate synthase; SEPHCHC synthase	-2.54851	9.21184	3.64e-44	5.13e-42	41.2899
BW25113_4100	phnH	ribophosphonate triphosphate synthase subunit	-2.52017	8.07351	1.09e-25	4e-24	23.3979
BW25113_3811	xerC	site-specific tyrosine recombinase	-2.51851	7.08315	4.37e-18	9.14e-17	16.0391
BW25113_0334	prpD	2-methylcitrate dehydratase	-2.51566	8.73447	3.58e-27	1.46e-25	24.8356
BW25113_3778	rep	DNA helicase and single-stranded DNA-dependent ATPase	-2.51552	7.99469	8.45e-30	3.97e-28	27.4012
BW25113_3542	dppC	dipeptide/heme transporter	-2.50899	9.55247	3.05e-48	6.7e-46	45.1739
BW25113_4407	thiS	immediate sulfur donor in thiazole formation	-2.50272	7.42618	1.11e-20	2.88e-19	18.5406
BW25113_2526	hscA	DnaK-like molecular chaperone specific for IscU	-2.49585	6.07728	5.59e-11	6.82e-10	9.16622
BW25113_0775	bioB	biotin synthase	-2.48081	8.34014	6.35e-25	2.26e-23	22.6459
BW25113_0737	tolQ	membrane spanning protein in TolA-TolQ-TolR complex	-2.47487	5.84926	2.31e-09	2.32e-08	7.63451
BW25113_4292	fecR	FecI pro-sigma factor; transmembrane signal transducer for ferric citrate transport; periplasmic FecA:ferric citrate sensor and cytoplasmic FecI ECF sigma factor activator	-2.47217	9.32991	7.27e-37	5.98e-35	34.2233
BW25113_3582	sgbU	putative L-xylulose 5-phosphate 3-epimerase	-2.46441	8.17355	1.57e-32	9.26e-31	30.0334
BW25113_3593	rhsA	Rhs family protein, putative polymorphic toxin; putative polysaccharide synthesis/export protein; putative neighboring cell growth inhibitor	-2.4591	11.9372	1.79e-51	4.41e-49	48.3556
BW25113_0727	sucB	dihydrolipoyltranssuccinase	-2.44864	6.35593	1.31e-12	1.82e-11	10.7399
BW25113_0273	argF	ornithine carbamoyltransferase 2, chain F; CP4-6 prophage	-2.44736	8.74238	1.46e-33	9.3e-32	31.0315
BW25113_3463	ftsE	putative ABC superfamily transporter ATP-binding subunit	-2.42069	5.31536	1.5e-07	1.16e-06	5.93554
BW25113_4104	phnE	pseudogene	-2.36497	9.21683	6.95e-42	7.85e-40	39.1051
BW25113_0323	yahI	carbamate kinase-like protein	-2.35859	7.86346	2.16e-15	3.71e-14	13.4306
BW25113_2314	dedD	membrane-anchored periplasmic protein involved in septation	-2.35068	7.66558	5.14e-23	1.56e-21	20.8069
BW25113_3487	yhiI	putative membrane fusion protein (MFP) of efflux pump	-2.34873	8.90646	1.12e-30	5.61e-29	28.251
BW25113_2661	gabD	succinate-semialdehyde dehydrogenase I, NADP-dependent	-2.33642	9.04863	2.45e-39	2.48e-37	36.6055
BW25113_1175	minD	membrane ATPase of the MinC-MinD-MinE system	-2.33542	5.61703	3.75e-07	2.69e-06	5.57025
BW25113_3482	rhsB	Rhs family putative polymorphic toxin, putative neighboring cell growth inhibitor	-2.32796	11.9929	1.77e-46	2.92e-44	43.5346
BW25113_3462	ftsX	inner membrane putative ABC superfamily transporter permease	-2.31534	5.89586	5.34e-08	4.4e-07	6.35655
BW25113_3478	nikC	nickel transporter subunit	-2.30511	10.5565	4.42e-47	7.93e-45	44.1007
BW25113_0153	fhuB	fused iron-hydroxamate transporter subunits of ABC superfamily: membrane components	-2.30032	10.3598	4.09e-46	6.47e-44	43.1891
BW25113_4648	ysaC	pseudogene	-2.28978	4.24883	1.9e-05	9.73e-05	4.01189
BW25113_1540	rspR	transcriptional repressor for rspAB	-2.28435	3.88117	0.00014828	0.00061604	3.21039
BW25113_2453	eutG	ethanol dehydrogenase involved in ethanolamine utilization; aldehyde reductase, converts acetaldehyde to ethanol	-2.28216	8.8839	2.52e-31	1.33e-29	28.8761
BW25113_0341	cynX	putative cyanate transporter	-2.28037	8.7209	1.67e-32	9.72e-31	30.0123
BW25113_3772	ilvA	L-threonine dehydratase, biosynthetic; also known as threonine deaminase	-2.26568	10.989	2.18e-42	2.61e-40	39.5834
BW25113_0321	yahG	DUF1116 family protein	-2.26147	8.90672	1.42e-23	4.51e-22	21.3458
BW25113_4101	phnG	ribophosphonate triphosphate synthase subunit	-2.25876	8.12952	6.03e-23	1.79e-21	20.7471
BW25113_3620	waaF	ADP-heptose:LPS heptosyltransferase II	-2.2518	7.1684	1.29e-15	2.27e-14	13.644
BW25113_4590	ybfK	uncharacterized protein	-2.24939	7.44915	3.26e-12	4.39e-11	10.3575
BW25113_3791	wecE	TDP-4-oxo-6-deoxy-D-glucose transaminase	-2.2412	8.8177	1.07e-27	4.46e-26	25.3507
BW25113_0589	fepG	iron-enterobactin transporter subunit	-2.24098	8.85828	2.31e-34	1.55e-32	31.8097
BW25113_4102	phnF	putative DNA-binding transcriptional regulator of phosphonate uptake and biodegradation	-2.23131	9.321	2.63e-37	2.25e-35	34.6478
BW25113_4025	pgi	glucosephosphate isomerase	-2.22204	8.4489	2.93e-23	9.2e-22	21.0362
BW25113_2021	hisC	histidinol-phosphate aminotransferase	-2.22124	7.37194	3.8e-16	7.05e-15	14.1518
BW25113_3479	nikD	nickel transporter subunit	-2.21928	9.7338	2.49e-33	1.56e-31	30.8069
BW25113_0335	prpE	propionate--CoA ligase	-2.21926	9.26718	1.26e-37	1.15e-35	34.9393
BW25113_4288	fecD	iron-dicitrate transporter subunit	-2.21554	8.9963	9.22e-26	3.49e-24	23.4572
BW25113_4291	fecA	ferric citrate outer membrane transporter	-2.20645	10.5596	4.41e-41	4.71e-39	38.327
BW25113_0590	fepD	iron-enterobactin transporter subunit	-2.19932	8.90211	2.56e-33	1.58e-31	30.8013
BW25113_0514	glxK	glycerate kinase II	-2.19468	8.49873	1.62e-29	7.37e-28	27.1325
BW25113_3455	livG	leucine/isoleucine/valine transporter subunit	-2.18873	8.47363	1.58e-28	6.88e-27	26.1624
BW25113_3652	recG	ATP-dependent DNA helicase	-2.18757	9.94568	7.24e-36	5.61e-34	33.251
BW25113_2527	hscB	HscA co-chaperone, J domain-containing protein Hsc56; IscU-specific chaperone HscAB	-2.18532	4.27134	6.82e-05	0.000310937	3.50733
BW25113_2455	eutE	aldehyde oxidoreductase, ethanolamine utilization protein	-2.18383	8.06827	5.23e-23	1.58e-21	20.8013
BW25113_0595	entB	isochorismatase	-2.174	7.55987	4.38e-17	8.65e-16	15.063
BW25113_3863	polA	fused DNA polymerase I 5'->3' polymerase/3'->5' exonuclease/5'->3' exonuclease	-2.17356	6.66542	6.52e-13	9.29e-12	11.032
BW25113_2968	yghD	putative membrane-anchored secretion pathway M-type protein	-2.17347	6.81641	3.73e-13	5.46e-12	11.2628
BW25113_0313	betI	choline-inducible betIBA-betT divergent operon transcriptional repressor	-2.17174	7.46985	1.19e-15	2.1e-14	13.6778
BW25113_4097	phnK	carbon-phosphorus lyase complex subunit, putative ATP transporter ATP-binding protein	-2.17086	9.14798	1.11e-33	7.21e-32	31.1421
BW25113_4026	yjbE	extracellular polysaccharide production threonine-rich protein	-2.1687	9.28693	4.5e-31	2.34e-29	28.6308
BW25113_0467	priC	primosomal replication protein N''	-2.14961	7.56846	3.03e-19	7e-18	17.1549
BW25113_0285	paoB	PaoABC aldehyde oxidoreductase, FAD-containing subunit	-2.14773	9.07462	3.29e-29	1.44e-27	26.8416
BW25113_3868	glnG	fused DNA-binding response regulator in two-component regulatory system with GlnL: response regulator/sigma54 interaction protein	-2.13621	9.45266	2.95e-32	1.66e-30	29.7799
BW25113_0574	cusB	copper/silver efflux system, membrane fusion protein	-2.12197	8.21251	2.57e-20	6.38e-19	18.1952
BW25113_3630	waaP	kinase that phosphorylates core heptose of lipopolysaccharide	-2.11448	9.77404	5.45e-34	3.59e-32	31.4449
BW25113_2635	ypjK	CP4-57 prophage; putative inner membrane protein	-2.11027	4.83629	4.63e-06	2.71e-05	4.56703
BW25113_4323	uxuB	D-mannonate oxidoreductase, NAD-dependent	-2.10991	9.21051	1.64e-35	1.22e-33	32.9136
BW25113_4095	phnM	ribophosphonate triphosphate hydrolase	-2.10977	9.28143	2.81e-35	2.01e-33	32.6968
BW25113_1821	mntP	putative Mn(2+) efflux pump, mntR-regulated	-2.10829	4.55861	3.09e-05	0.000152172	3.81767
BW25113_3222	nanK	N-acetylmannosamine kinase	-2.10828	9.16183	1.39e-30	6.89e-29	28.1618
BW25113_0522	purK	N5-carboxyaminoimidazole ribonucleotide synthase	-2.1038	8.44488	1.64e-19	3.9e-18	17.4089
BW25113_4495	yedN	pseudogene	-2.10011	3.58999	0.0014895	0.00476905	2.32157
BW25113_2241	glpA	sn-glycerol-3-phosphate dehydrogenase (anaerobic), large subunit, FAD/NAD(P)-binding	-2.09676	9.14946	6.01e-30	2.86e-28	27.5436
BW25113_1008	rutE	putative malonic semialdehyde reductase	-2.09288	6.91756	6.03e-13	8.69e-12	11.061
BW25113_0067	thiP	thiamine, thiamine pyrophosphate ABC transporter permease; ThiBPQ thiamine, thiamine pyrophosphate importer	-2.08809	10.032	1.77e-38	1.7e-36	35.7696
BW25113_0283	paoD	moco insertion factor for PaoABC aldehyde oxidoreductase	-2.08695	8.40644	1.95e-24	6.64e-23	22.1778
BW25113_0586	entF	enterobactin synthase multienzyme complex component, ATP-dependent	-2.08369	10.1076	8.98e-37	7.24e-35	34.1403
BW25113_0803	ybiI	DksA-type zinc finger protein	-2.08201	4.61024	3.31e-05	0.000162297	3.78969
BW25113_4239	treC	trehalose-6-P hydrolase	-2.07235	6.24535	9.89e-07	6.48e-06	5.18842
BW25113_2454	eutJ	ethanolamine utilization protein, HSP70/actin superfamily protein	-2.07229	8.18438	1.37e-23	4.4e-22	21.3565
BW25113_3590	selB	selenocysteinyl-tRNA-specific translation factor	-2.07195	10.2747	2.86e-35	2.01e-33	32.6968
BW25113_1236	galU	glucose-1-phosphate uridylyltransferase	-2.06884	5.91416	7.61e-08	6.13e-07	6.21254
BW25113_3668	uhpB	sensory histidine kinase in two-component regulatory sytem with UhpA	-2.06634	9.98811	2.45e-37	2.16e-35	34.6655
BW25113_2439	eutL	putative ethanol utilization carboxysome structural protein	-2.06585	7.48254	1.05e-15	1.89e-14	13.7235
BW25113_2709	norR	anaerobic nitric oxide reductase DNA-binding transcriptional activator	-2.06533	9.09075	4.08e-32	2.24e-30	29.6498
BW25113_0408	secD	SecYEG protein translocase auxillary subunit	-2.06184	4.91647	4.77e-05	0.000226125	3.64565
BW25113_4511	ybdZ	stimulator of EntF adenylation activity, MbtH-like	-2.0618	5.55506	3.22e-07	2.35e-06	5.62893
BW25113_2459	eutT	cobalamin adenosyltransferase involved in ethanolamine utilization	-2.05877	7.81925	1.72e-14	2.81e-13	12.5513
BW25113_2977	glcG	DUF336 family protein	-2.04878	6.33334	1.27e-06	8.15e-06	5.08884
BW25113_4011	yjaA	stress-induced protein	-2.04511	5.25651	0.000109794	0.000472545	3.32556
BW25113_2262	menB	dihydroxynaphthoic acid synthetase	-2.03972	7.99848	1.04e-19	2.5e-18	17.6021
BW25113_2712	hypF	carbamoyl phosphate phosphatase and maturation protein for [NiFe] hydrogenases	-2.03634	9.87867	1.6e-35	1.22e-33	32.9136
BW25113_2345	yfdF	uncharacterized protein	-2.0299	5.1053	0.000126531	0.000537553	3.26958
BW25113_4106	phnC	phosphonate ABC transporter ATP-binding subunit	-2.02849	8.85581	8.53e-28	3.59e-26	25.4449
BW25113_0704	ybfC	putative periplasmic protein	-2.02567	5.5239	6.65e-05	0.00030438	3.51658
BW25113_1456	rhsE	pseudogene	-2.00708	9.98304	8.83e-35	6.12e-33	32.2132
BW25113_0703	rhsO	pseudogene	-2.00689	10.759	5.76e-22	1.66e-20	19.7799
BW25113_4108	yjdM	zinc-ribbon family protein	-2.00643	7.51699	5.52e-10	6e-09	8.22185
BW25113_0495	ybbA	putative ABC superfamily transporter ATP-binding subunit	-2.00425	7.76085	2.7e-14	4.37e-13	12.3595
BW25113_3449	ugpQ	glycerophosphodiester phosphodiesterase, cytosolic	-2.00321	8.04537	1.13e-18	2.45e-17	16.6108
BW25113_0014	dnaK	chaperone Hsp70, with co-chaperone DnaJ	-2.00061	5.50463	5.81e-05	0.000268993	3.57026
BW25113_2557	purL	phosphoribosylformyl-glycineamide synthetase	-1.99201	10.5141	5.83e-31	2.99e-29	28.5243
BW25113_0329	yahO	periplasmic protein, function unknown, YhcN family	-1.99187	6.2239	4.9e-05	0.000231708	3.63506
BW25113_1084	rne	fused ribonucleaseE: endoribonuclease/RNA-binding protein/RNA degradosome binding protein	-1.99083	8.58222	4.77e-24	1.56e-22	21.8069
BW25113_2508	guaB	IMP dehydrogenase	-1.97708	6.12345	3.82e-07	2.72e-06	5.56543
BW25113_0471	ybaB	DNA-binding protein, putative nucleoid-associated protein	-1.97293	6.76444	9.15e-11	1.09e-09	8.96257
BW25113_3813	uvrD	DNA-dependent ATPase I and helicase II	-1.97201	10.896	1.07e-31	5.69e-30	29.2449
BW25113_1322	ycjF	UPF0283 family inner membrane protein	-1.97093	7.63328	4.35e-13	6.33e-12	11.1986
BW25113_0695	kdpD	fused sensory histidine kinase in two-component regulatory system with KdpE: signal sensing protein	-1.96963	9.62599	1.92e-29	8.62e-28	27.0645
BW25113_0333	prpC	2-methylcitrate synthase	-1.95334	8.0365	2.12e-17	4.29e-16	15.3675
BW25113_3992	thiF	adenylyltransferase, modifies ThiS C-terminus	-1.94771	9.93893	1.07e-24	3.74e-23	22.4271
BW25113_0346	mhpR	mhp operon transcriptional activator	-1.94428	7.32796	7.69e-10	8.1e-09	8.09151
BW25113_4406	yaeP	UPF0253 family protein	-1.94049	5.34338	0.000396723	0.00146903	2.83297
BW25113_1313	ycjQ	putative Zn-dependent NAD(P)-binding oxidoreductase	-1.92781	7.09299	7.15e-13	1.01e-11	10.9957
BW25113_0345	lacI	DNA-binding transcriptional repressor	-1.92655	8.36656	1.02e-20	2.7e-19	18.5686
BW25113_3790	wecD	TDP-fucosamine acetyltransferase	-1.92454	7.68309	6.1e-14	9.53e-13	12.0209
BW25113_2723	hycC	hydrogenase 3, membrane subunit	-1.91718	9.8459	2.42e-32	1.39e-30	29.857
BW25113_4679	yohP	uncharacterized protein	-1.9116	5.69938	0.000769075	0.0026354	2.57915
BW25113_0331	prpB	2-methylisocitrate lyase	-1.91092	6.9852	1.54e-12	2.12e-11	10.6737
BW25113_2554	glrR	response regulator regulating glmY sRNA in two-component system with sensor protein GlrK	-1.91079	8.44568	3.84e-23	1.18e-21	20.9281
BW25113_4475	rtcA	RNA 3'-terminal phosphate cyclase	-1.90149	9.95916	1.11e-29	5.17e-28	27.2865
BW25113_0520	ylbF	putative anaerobic allantoin catabolic oxamate carbamoyltransferase; DUF2877 family protein	-1.8993	7.86166	1.87e-15	3.23e-14	13.4908
BW25113_2329	aroC	chorismate synthase	-1.89875	7.35969	1.13e-11	1.44e-10	9.84164
BW25113_0336	codB	cytosine transporter	-1.89835	7.22212	1.99e-12	2.74e-11	10.5622
BW25113_4341	yjiS	DUF1127 family protein	-1.89386	6.08299	8.51e-08	6.81e-07	6.16685
BW25113_2209	eco	ecotin, a serine protease inhibitor	-1.89108	6.49381	1.63e-08	1.45e-07	6.83863
BW25113_0366	tauB	taurine transporter subunit	-1.88557	7.55807	1.9e-10	2.18e-09	8.66154
BW25113_0518	fdrA	putative NAD(P)-binding acyl-CoA synthetase	-1.88416	9.05099	9.04e-26	3.47e-24	23.4597
BW25113_3693	dgoK	2-oxo-3-deoxygalactonate kinase	-1.88299	8.80344	1.75e-21	4.93e-20	19.3072
BW25113_1150	ymfR	e14 prophage; uncharacterized protein	-1.87194	4.77015	0.000181177	0.000733431	3.13464
BW25113_1252	tonB	membrane spanning protein in TonB-ExbB-ExbD transport complex	-1.86725	5.43881	1.64e-05	8.55e-05	4.06803
BW25113_3673	emrD	multidrug efflux system protein	-1.85926	9.76635	3.23e-30	1.55e-28	27.8097
BW25113_4005	purD	phosphoribosylglycinamide synthetase phosphoribosylamine-glycine ligase	-1.85797	9.85702	2.7e-25	9.69e-24	23.0137
BW25113_0352	mhpE	4-hyroxy-2-oxovalerate/4-hydroxy-2-oxopentanoic acid aldolase, class I	-1.85623	8.16764	4.25e-19	9.66e-18	17.015
BW25113_0777	bioC	malonyl-ACP O-methyltransferase, SAM-dependent	-1.85537	8.2676	5.04e-19	1.13e-17	16.9469
BW25113_2384	ypdE	aminopeptidase	-1.85286	8.73484	1.82e-21	5.1e-20	19.2924
BW25113_3845	fadA	3-ketoacyl-CoA thiolase (thiolase I)	-1.84979	10.3717	6.81e-31	3.45e-29	28.4622
BW25113_2423	cysW	sulfate/thiosulfate ABC transporter subunit	-1.84432	8.21967	2.06e-19	4.86e-18	17.3134
BW25113_4467	glcF	glycolate oxidase 4Fe-4S iron-sulfur cluster subunit	-1.83798	8.48737	1.44e-20	3.69e-19	18.433
BW25113_0344	lacZ	pseudogene	-1.83211	8.44493	1.35e-21	3.86e-20	19.4134
BW25113_3541	dppD	dipeptide/heme transporter	-1.832	9.41091	1.93e-23	6.1e-22	21.2147
BW25113_0222	gmhA	D-sedoheptulose 7-phosphate isomerase	-1.82694	4.84955	7.63e-05	0.000342821	3.46493
BW25113_4096	phnL	ribophosphonate triphosphate synthase subunit; putative ABC transporter ATP-binding protein	-1.82509	8.73433	3.04e-23	9.44e-22	21.025
BW25113_2733	mutS	methyl-directed mismatch repair protein	-1.81904	9.60696	1.94e-20	4.92e-19	18.308
BW25113_1227	narI	nitrate reductase 1, gamma (cytochrome b(NR)) subunit	-1.81192	6.63798	9.58e-06	5.32e-05	4.27409
BW25113_0472	recR	gap repair protein	-1.81126	7.45139	2.3e-11	2.9e-10	9.5376
BW25113_4477	dgoA	2-oxo-3-deoxygalactonate 6-phosphate aldolase	-1.81105	9.27225	6.7e-27	2.7e-25	24.5686
BW25113_3627	waaR	UDP-D-galactose:(glucosyl)lipopolysaccharide- alpha-1,3-D-galactosyltransferase	-1.81065	8.84257	1.36e-16	2.58e-15	14.5884
BW25113_0599	ybdH	putative oxidoreductase	-1.80775	8.0877	4.73e-16	8.7e-15	14.0605
BW25113_2969	yghE	pseudogene	-1.80673	8.31037	1.91e-20	4.87e-19	18.3125
BW25113_4290	fecB	iron-dicitrate transporter subunit	-1.80478	8.86014	3.36e-23	1.04e-21	20.983
BW25113_3477	nikB	nickel transporter subunit	-1.80048	10.2111	1.15e-29	5.27e-28	27.2782
BW25113_2820	recB	exonuclease V (RecBCD complex), beta subunit	-1.79726	8.23204	4.58e-12	6.11e-11	10.214
BW25113_4171	miaA	delta(2)-isopentenylpyrophosphate tRNA-adenosine transferase	-1.79717	7.36271	5.24e-10	5.75e-09	8.24033
BW25113_2263	menH	2-succinyl-6-hydroxy-2, 4-cyclohexadiene-1-carboxylate synthase	-1.7928	7.12981	1.84e-08	1.62e-07	6.79048
BW25113_3395	hofM	DNA catabolic putative pilus assembly protein	-1.7917	9.34892	1.04e-25	3.85e-24	23.4145
BW25113_1167	ymgC	Blue light, low temperature and stress induced protein	-1.78946	4.05754	0.00456126	0.012463	1.90438
BW25113_0479	fsr	putative fosmidomycin efflux system protein	-1.78583	7.91791	1.91e-16	3.57e-15	14.4473
BW25113_2451	eutA	reactivating factor for ethanolamine ammonia lyase	-1.78514	8.27985	5.37e-19	1.19e-17	16.9245
BW25113_2721	hycE	hydrogenase 3, large subunit	-1.78358	9.50227	1.56e-22	4.56e-21	20.341
BW25113_3580	lyxK	L-xylulose kinase	-1.78007	9.26245	4.79e-26	1.87e-24	23.7282
BW25113_3991	thiG	thiamine biosynthesis ThiGH complex subunit	-1.77407	9.4401	5.37e-24	1.74e-22	21.7595
BW25113_0616	citE	citrate lyase, citryl-ACP lyase (beta) subunit	-1.77277	7.12508	1.07e-10	1.25e-09	8.90309
BW25113_3376	yhfS	FNR-regulated pyridoxal phosphate-dependent aminotransferase family protein	-1.77032	9.94511	9.78e-26	3.65e-24	23.4377
BW25113_3669	uhpA	response regulator in two-component regulatory system wtih UhpB	-1.76883	8.66971	1.5e-18	3.22e-17	16.4921
BW25113_4306	yjhP	putative methyltransferase	-1.76286	8.17658	1.07e-17	2.21e-16	15.6556
BW25113_3916	pfkA	6-phosphofructokinase I	-1.75741	7.31464	2.17e-10	2.47e-09	8.6073
BW25113_4105	phnD	phosphonate ABC transporter periplasmic binding protein	-1.7547	8.30193	3.85e-13	5.62e-12	11.2503
BW25113_2728	hypC	hydrogenase maturation protein	-1.75143	6.08375	9.65e-07	6.34e-06	5.19791
BW25113_3945	gldA	glycerol dehydrogenase, NAD+ dependent; 1,2-propanediol:NAD+ oxidoreductase	-1.7508	9.53159	4.92e-26	1.91e-24	23.719
BW25113_2482	hyfB	hydrogenase 4, membrane subunit	-1.75013	9.08639	4.07e-21	1.09e-19	18.9626
BW25113_3809	dapF	diaminopimelate epimerase	-1.74927	3.73121	0.0036008	0.0102259	1.9903
BW25113_2706	srlM	sorbitol-responsive srl operon transcriptional activator	-1.74718	6.29595	1.26e-07	9.86e-07	6.00612
BW25113_4278	insG	IS4 transposase	-1.7436	8.147	4.93e-15	8.26e-14	13.083
BW25113_4028	yjbG	extracellular polysaccharide export OMA protein	-1.74202	8.7831	3.84e-20	9.48e-19	18.0232
BW25113_0311	betA	choline dehydrogenase, a flavoprotein	-1.74005	8.71631	3.29e-21	8.96e-20	19.0477
BW25113_2020	hisD	bifunctional histidinal dehydrogenase/ histidinol dehydrogenase	-1.73772	8.49034	2.12e-20	5.32e-19	18.2741
BW25113_1090	plsX	putative phosphate acyltransferase	-1.73035	5.93349	2.13e-05	0.000107521	3.96851
BW25113_3591	selA	selenocysteine synthase	-1.72559	9.41522	2.35e-21	6.53e-20	19.1851
BW25113_4572	ylbE	NO-induced DUF1116 protein	-1.72514	8.64663	1.59e-13	2.39e-12	11.6216
BW25113_0713	ybgL	UPF0271 family protein	-1.72469	7.60252	1.13e-13	1.73e-12	11.762
BW25113_0593	entC	isochorismate synthase 1	-1.72362	8.10656	2.3e-17	4.64e-16	15.3335
BW25113_0594	entE	2,3-dihydroxybenzoate-AMP ligase component of enterobactin synthase multienzyme complex	-1.719	8.37886	6.5e-19	1.43e-17	16.8447
BW25113_0712	ybgK	putative allophanate hydrolase, subunit 2	-1.71786	8.00235	3.64e-14	5.78e-13	12.2381
BW25113_0324	yahJ	putative metallo-dependent hydrolase domain deaminase	-1.71313	8.31021	1.49e-18	3.22e-17	16.4921
BW25113_3223	nanE	putative N-acetylmannosamine-6-P epimerase	-1.70344	8.25835	5.79e-18	1.2e-16	15.9208
BW25113_0494	tesA	multifunctional acyl-CoA thioesterase 1; protease I; lysophospholipase L1	-1.70149	7.06014	8.26e-08	6.62e-07	6.17914
BW25113_0697	kdpB	potassium translocating ATPase, subunit B	-1.69047	9.3085	2.35e-24	7.87e-23	22.104
BW25113_2074	mdtA	multidrug efflux system, subunit A	-1.68819	7.70529	2.22e-12	3e-11	10.5229
BW25113_0852	rimK	ribosomal protein S6 modification protein	-1.68449	8.21209	5.55e-17	1.08e-15	14.9666
BW25113_2188	yejM	essential inner membrane DUF3413 domain-containing protein; lipid A production and membrane permeability factor	-1.68222	7.06594	3.06e-08	2.63e-07	6.58004
BW25113_0339	cynT	carbonic anhydrase	-1.67774	6.66464	7.05e-09	6.59e-08	7.18111
BW25113_3960	argH	argininosuccinate lyase	-1.67645	9.92446	5.46e-23	1.63e-21	20.7878
BW25113_3054	ygiF	inorganic triphosphatase	-1.67524	9.44474	2e-24	6.75e-23	22.1707
BW25113_3706	mnmE	tRNA U34 5-methylaminomethyl-2-thiouridine modification GTPase	-1.66981	7.56804	2.9e-12	3.91e-11	10.4078
BW25113_3053	glnE	fused deadenylyltransferase/adenylyltransferase for glutamine synthetase	-1.66502	10.1494	9.27e-26	3.49e-24	23.4572
BW25113_4614	sokA	pseudogene	-1.664	4.138	0.00475709	0.0129266	1.88852
BW25113_0367	tauC	taurine transporter subunit	-1.6638	7.04207	5.49e-10	5.98e-09	8.2233
BW25113_0152	fhuD	iron-hydroxamate transporter subunit	-1.6599	8.39544	7.56e-14	1.17e-12	11.9318
BW25113_4107	yjdN	metalloprotein superfamily protein	-1.65381	7.14324	7.16e-08	5.8e-07	6.23657
BW25113_3026	qseC	quorum sensing sensory histidine kinase in two-component regulatory system with QseB	-1.64937	6.96827	9.18e-07	6.05e-06	5.21824
BW25113_2140	dusC	tRNA-dihydrouridine synthase C	-1.64812	8.86636	4.17e-15	7.04e-14	13.1524
BW25113_1014	putA	fused DNA-binding transcriptional regulator/proline dehydrogenase/pyrroline-5-carboxylate dehydrogenase	-1.64782	10.4576	2.24e-26	8.93e-25	24.0491
BW25113_3124	garK	glycerate kinase I	-1.64534	7.71145	1.1e-09	1.14e-08	7.9431
BW25113_2708	srlQ	D-arabinose 5-phosphate isomerase	-1.64499	8.59968	4.94e-17	9.67e-16	15.0146
BW25113_3481	nikR	transcriptional repressor, Ni-binding	-1.6416	8.65775	6.46e-13	9.25e-12	11.0339
BW25113_2462	eutS	putative ethanol utilization carboxysome structural protein	-1.64029	7.15202	1.08e-07	8.54e-07	6.06854
BW25113_0312	betB	betaine aldehyde dehydrogenase, NAD-dependent	-1.63988	8.74656	4.72e-20	1.15e-18	17.9393
BW25113_4570	lomR	pseudogene	-1.63015	7.23642	1.54e-09	1.56e-08	7.80688
BW25113_3938	metJ	transcriptional repressor, S-adenosylmethionine-binding	-1.62993	4.69745	0.00223214	0.00674766	2.17085
BW25113_4027	yjbF	extracellular polysaccharide production lipoprotein	-1.6286	8.51632	3.83e-09	3.71e-08	7.43063
BW25113_2468	aegA	putative oxidoreductase, FeS binding subunit/NAD/FAD-binding subunit	-1.62846	9.18598	3.14e-21	8.67e-20	19.062
BW25113_2506	yfgI	nalidixic acid resistance protein, putative periplasmic protein	-1.62712	4.40615	0.00110383	0.00364042	2.43885
BW25113_1011	rutB	ureidoacrylate amidohydrolase	-1.62691	6.31017	7.55e-07	5.05e-06	5.29671
BW25113_1006	rutG	pyrimidine permease	-1.62493	7.89334	1.16e-09	1.19e-08	7.92445
BW25113_2666	yqaE	cyaR sRNA-regulated protein	-1.62442	4.7983	0.000618914	0.00218077	2.66139
BW25113_0596	entA	2,3-dihydro-2,3-dihydroxybenzoate dehydrogenase	-1.61922	7.97059	1.23e-11	1.57e-10	9.8041
BW25113_0229	lfhA	pseudogene	-1.61787	8.81142	8.6e-19	1.88e-17	16.7258
BW25113_0348	mhpB	2,3-dihydroxyphenylpropionate 1,2-dioxygenase	-1.61567	8.08926	1.04e-14	1.7e-13	12.7696
BW25113_4098	phnJ	carbon-phosphorus lyase, SAM-dependent	-1.61456	9.05436	3.48e-21	9.4e-20	19.0269
BW25113_4545	ypdJ	pseudogene	-1.60453	4.17473	0.00251733	0.00750073	2.1249
BW25113_2650	ypjC	pseudogene	-1.60161	4.67847	0.00130393	0.00424018	2.37262
BW25113_3993	thiE	thiamine phosphate synthase (thiamine phosphate pyrophosphorylase)	-1.59657	9.26947	5.71e-21	1.52e-19	18.8182
BW25113_3671	ilvB	acetolactate synthase 2 large subunit	-1.59618	9.75629	1.26e-20	3.25e-19	18.4881
BW25113_0503	mnmH	tRNA 2-selenouridine synthase, selenophosphate-dependent	-1.58145	6.79343	7.92e-08	6.36e-07	6.19654
BW25113_1190	dadX	alanine racemase, catabolic, PLP-binding	-1.57966	7.9356	1.23e-14	2.02e-13	12.6946
BW25113_2051	wcaH	GDP-mannose mannosyl hydrolase	-1.57885	6.58996	6.63e-07	4.48e-06	5.34872
BW25113_3483	yhhH	putative immunity protein for putative polymorphic toxin RhsB	-1.57638	6.20216	0.000103597	0.000449299	3.34746
BW25113_3540	dppF	dipeptide transporter	-1.5744	9.11327	2.1e-17	4.27e-16	15.3696
BW25113_0521	ybcF	putative carbonate kinase	-1.57257	8.06653	6.24e-15	1.04e-13	12.983
BW25113_0795	ybhG	putative membrane fusion protein (MFP) component of efflux pump, membrane anchor	-1.57245	8.51722	2.66e-15	4.52e-14	13.3449
BW25113_2724	hycB	hydrogenase 3, Fe-S subunit	-1.56254	8.0397	7.64e-15	1.27e-13	12.8962
BW25113_2207	napD	assembly protein for periplasmic nitrate reductase	-1.54838	6.48472	7.58e-06	4.25e-05	4.37161
BW25113_2457	eutM	ethanolamine utilization protein, putative carboxysome structural protein	-1.54734	6.73255	1.25e-07	9.77e-07	6.01011
BW25113_0975	hyaD	hydrogenase 1 maturation protease	-1.54542	7.20766	3.68e-09	3.59e-08	7.44491
BW25113_0774	bioA	7,8-diaminopelargonic acid synthase, PLP-dependent	-1.53875	8.22641	3.95e-15	6.7e-14	13.1739
BW25113_2213	ada	fused DNA-binding transcriptional dual regulator/O6-methylguanine-DNA methyltransferase	-1.53782	7.65074	3.31e-09	3.23e-08	7.4908
BW25113_0221	fadE	acyl coenzyme A dehydrogenase	-1.53456	9.26089	7.48e-21	1.98e-19	18.7033
BW25113_2460	eutQ	RmlC-like cupin domain protein	-1.53229	6.70926	1.54e-07	1.19e-06	5.92445
BW25113_1300	puuC	gamma-glutamyl-gamma-aminobutyraldehyde dehydrogenase; succinate semialdehyde dehydrogenase	-1.53201	7.9825	4.16e-14	6.58e-13	12.1818
BW25113_4060	yjcB	putative inner membrane protein	-1.52649	7.3642	2.43e-08	2.11e-07	6.67572
BW25113_4328	iadA	isoaspartyl dipeptidase	-1.52126	8.38851	1.15e-15	2.05e-14	13.6882
BW25113_2808	gcvA	glycine cleavage system transcriptional activator; autorepressor	-1.51647	5.02896	0.00139018	0.0044801	2.34871
BW25113_3674	yidF	putative Cys-type oxidative YidJ-maturating enzyme	-1.51522	8.36524	2.52e-14	4.1e-13	12.3872
BW25113_0347	mhpA	3-(3-hydroxyphenyl)propionate hydroxylase	-1.51376	8.90541	4.08e-18	8.62e-17	16.0645
BW25113_2979	glcD	glycolate oxidase subunit, FAD-linked	-1.51275	8.85693	8.99e-16	1.63e-14	13.7878
BW25113_3651	trmH	tRNA mG18-2'-O-methyltransferase, SAM-dependent	-1.50853	8.63273	1.4e-10	1.63e-09	8.78781
BW25113_3480	nikE	nickel transporter subunit	-1.50706	8.96429	2.14e-13	3.2e-12	11.4949
BW25113_1651	gloA	glyoxalase I, Ni-dependent	-1.50658	5.62037	8.48e-05	0.000376955	3.42371
BW25113_3998	nfi	endonuclease V; deoxyinosine 3' endonuclease	-1.50458	9.4492	4.51e-17	8.87e-16	15.0521
BW25113_3946	fsaB	fructose-6-phosphate aldolase 2	-1.50258	8.56744	1.02e-11	1.32e-10	9.87943
BW25113_3901	rhaM	L-rhamnose mutarotase	-1.50225	7.32354	1.36e-09	1.39e-08	7.85699
BW25113_4170	mutL	methyl-directed mismatch repair protein	-1.4996	10.598	4.73e-19	1.07e-17	16.9706
BW25113_3450	ugpC	glycerol-3-phosphate transporter subunit	-1.49708	8.9139	2.5e-18	5.35e-17	16.2716
BW25113_0488	ybbJ	inner membrane protein that stimulates the ftsH htpX mutant suppressor activity of QmcA	-1.49533	7.18802	2.87e-09	2.86e-08	7.54363
BW25113_1314	ycjR	putative TIM alpha/beta barrel enzyme	-1.49473	6.5003	1.74e-05	8.98e-05	4.04672
BW25113_0699	ybfA	DUF2517 family protein	-1.4916	5.15466	0.0048668	0.0131832	1.87998
BW25113_1589	ynfG	oxidoreductase, Fe-S subunit	-1.48526	4.83625	0.00117143	0.00384411	2.4152
BW25113_3956	ppc	phosphoenolpyruvate carboxylase	-1.48431	11.1102	1.08e-20	2.83e-19	18.5482
BW25113_3469	zntA	zinc, cobalt and lead efflux system	-1.48191	11.4667	1.62e-21	4.59e-20	19.3382
BW25113_2458	eutD	phosphate acetyltransferase	-1.48057	8.25355	6.93e-14	1.08e-12	11.9666
BW25113_4687	shoB	toxic membrane protein	-1.48025	5.15043	0.000406149	0.00149914	2.82416
BW25113_0042	fixB	putative electron transfer flavoprotein, NAD/FAD-binding domain and ETFP adenine nucleotide-binding domain-like protein	-1.47073	8.59867	1.06e-12	1.5e-11	10.8239
BW25113_0573	cusF	periplasmic copper- and silver-binding protein	-1.46958	8.37264	1.64e-08	1.46e-07	6.83565
BW25113_0598	cstA	carbon starvation protein involved in peptide utilization; APC peptide transporter family protein	-1.46928	9.30253	2.87e-19	6.66e-18	17.1765
BW25113_3842	rfaH	transcription antitermination protein	-1.4689	7.12459	1.58e-05	8.25e-05	4.08355
BW25113_0466	ybaM	DUF2496 family protein	-1.46839	5.33909	0.000317983	0.00121774	2.91445
BW25113_4468	glcE	glycolate oxidase FAD binding subunit	-1.46607	8.51732	4.09e-09	3.91e-08	7.40782
BW25113_3614	yibQ	putative polysaccharide deacetylase	-1.46479	8.58817	6.36e-10	6.83e-09	8.16558
BW25113_3081	fadH	2,4-dienoyl-CoA reductase, NADH and FMN-linked	-1.46408	9.39239	2.23e-15	3.82e-14	13.4179
BW25113_0252	yafZ	CP4-6 prophage; conserved protein	-1.46287	7.39224	9.3e-10	9.77e-09	8.01011
BW25113_0081	mraZ	RsmH methytransferase inhibitor	-1.46129	4.72829	0.00244325	0.00730203	2.13656
BW25113_2438	eutK	putative ethanol utilization carboxysome structural protein	-1.46073	6.11849	5.77e-05	0.000267887	3.57205
BW25113_0147	ligT	2'-5' RNA ligase	-1.46052	7.22092	3.27e-08	2.79e-07	6.5544
BW25113_0991	ymcE	cold shock gene	-1.45937	4.06623	0.0206811	0.0449311	1.34745
BW25113_3595	rhsJ	pseudogene	-1.45894	10.7048	9e-17	1.74e-15	14.7595
BW25113_3583	sgbE	L-ribulose-5-phosphate 4-epimerase	-1.45884	8.07564	1.48e-12	2.04e-11	10.6904
BW25113_2754	ygbF	CRISPR adaptation ssRNA endonuclease	-1.45652	5.90271	0.00351778	0.010028	1.99879
BW25113_1301	puuB	gamma-glutamylputrescine oxidoreductase	-1.45404	8.01202	1.92e-07	1.45e-06	5.83863
BW25113_3836	tatA	TatABCE protein translocation system subunit	-1.454	4.90103	0.00118414	0.0038794	2.41124
BW25113_3107	yhaL	uncharacterized protein	-1.45079	3.98864	0.00793752	0.0200391	1.69812
BW25113_2260	menE	O-succinylbenzoate-CoA ligase	-1.45057	8.42372	3.26e-13	4.8e-12	11.3188
BW25113_0407	yajC	SecYEG protein translocase auxillary subunit	-1.44333	4.93143	0.00277951	0.00817103	2.08772
BW25113_0632	dacA	D-alanyl-D-alanine carboxypeptidase (penicillin-binding protein 5)	-1.44264	7.1322	5.26e-08	4.36e-07	6.36051
BW25113_2797	sdaB	L-serine dehydratase 2	-1.44193	8.83705	4.29e-16	7.92e-15	14.1013
BW25113_0696	kdpC	potassium translocating ATPase, subunit C	-1.43635	7.32836	1.65e-07	1.26e-06	5.89963
BW25113_4066	yjcF	pentapeptide repeats protein	-1.43169	6.6222	0.000445291	0.00162152	2.79008
BW25113_3486	rbbA	ribosome-associated ATPase: ATP-binding protein/ATP-binding membrane protein	-1.43115	10.1332	4.48e-20	1.1e-18	17.9586
BW25113_2907	ubiH	2-octaprenyl-6-methoxyphenol hydroxylase, FAD/NAD(P)-binding	-1.42848	6.33781	1.32e-05	7.08e-05	4.14997
BW25113_2356	yfdM	pseudogene	-1.42768	5.21575	0.00172862	0.00542045	2.26596
BW25113_1698	ydiR	putative electron transfer flavoprotein, FAD-binding subunit	-1.42633	5.34067	0.000741833	0.00255757	2.59217
BW25113_4615	yibV	pseudogene	-1.42568	6.01904	9.39e-05	0.000411848	3.38526
BW25113_3878	yihQ	alpha-glucosidase	-1.41521	10.1087	2.83e-19	6.62e-18	17.1791
BW25113_0451	amtB	ammonium transporter	-1.41067	8.61667	2.14e-12	2.92e-11	10.5346
BW25113_4355	tsr	methyl-accepting chemotaxis protein I, serine sensor receptor	-1.40772	9.14277	3.11e-13	4.6e-12	11.3372
BW25113_3838	tatB	TatABCE protein translocation system subunit	-1.40596	7.76468	2.88e-09	2.86e-08	7.54363
BW25113_2523	pepB	aminopeptidase B	-1.40475	8.39741	1.31e-10	1.53e-09	8.81531
BW25113_3530	bcsC	cellulose synthase subunit	-1.40066	11.2963	9.2e-20	2.23e-18	17.6517
BW25113_4378	yjjV	putative DNase	-1.39266	8.09373	5.22e-12	6.94e-11	10.1586
BW25113_4653	yicT	pseudogene	-1.39214	6.77835	5.56e-07	3.84e-06	5.41567
BW25113_1941	fliI	flagellum-specific ATP synthase	-1.38827	7.82634	7.09e-11	8.56e-10	9.06753
BW25113_3848	yigZ	UPF0029 family protein	-1.3871	8.58737	1.48e-13	2.23e-12	11.6517
BW25113_4167	nnr	bifunctional NAD(P)H-hydrate repair enzyme; C-terminal domain ADP-dependent (S)-NAD(P)H-hydrate dehydratase and N-terminal domain NAD(P)H-hydrate epimerase	-1.3861	10.1372	4.43e-15	7.45e-14	13.1278
BW25113_1523	yneG	DUF4186 family protein	-1.38299	4.52001	0.00417475	0.011624	1.93465
BW25113_1025	ycdT	diguanylate cyclase, membrane-anchored	-1.3817	7.24293	8.94e-06	4.97e-05	4.30364
BW25113_0564	appY	global transcriptional activator; DLP12 prophage	-1.38033	3.4649	0.0250248	0.0528168	1.27723
BW25113_1688	ydiK	UPF0118 family inner membrane protein	-1.3731	7.34154	9.58e-09	8.83e-08	7.05404
BW25113_0230	lafU	pseudogene	-1.36912	6.52791	0.000259522	0.00101221	2.99473
BW25113_2659	csiD	carbon starvation protein	-1.36766	6.82317	1.87e-05	9.59e-05	4.01818
BW25113_0073	leuB	3-isopropylmalate dehydrogenase, NAD(+)-dependent	-1.36613	8.16226	5.85e-11	7.11e-10	9.14813
BW25113_2473	ypfH	palmitoyl-CoA esterase activity, uncertain physiological substrate	-1.35883	7.02808	6.75e-07	4.54e-06	5.34294
BW25113_0484	copA	copper transporter	-1.35302	10.2493	3.75e-17	7.44e-16	15.1284
BW25113_4019	metH	homocysteine-N5-methyltetrahydrofolate transmethylase, B12-dependent	-1.35288	10.5939	3.24e-18	6.89e-17	16.1618
BW25113_3212	gltB	glutamate synthase, large subunit	-1.35255	11.165	4.37e-18	9.14e-17	16.0391
BW25113_2711	norW	NADH:flavorubredoxin oxidoreductase	-1.34948	7.72386	2.06e-06	1.28e-05	4.89279
BW25113_3594	yibA	HEAT-domain lethality reduction protein; putative immunity protein for putative polymorphic toxin RhsA	-1.34621	8.14743	0.000358453	0.00134636	2.87084
BW25113_4092	phnP	5-phospho-alpha-D-ribosyl 1,2-cyclic phosphate phosphodiesterase	-1.34593	8.0979	1.07e-05	5.82e-05	4.23508
BW25113_0303	rclB	reactive chlorine species (RCS) stress resistance periplasmic protein	-1.34574	5.21814	0.00227489	0.00686638	2.16327
BW25113_4577	sgrS		-1.34516	4.82037	0.00379942	0.0106843	1.97125
BW25113_0365	tauA	taurine transporter subunit	-1.34301	7.31283	4.99e-08	4.15e-07	6.38195
BW25113_0450	glnK	nitrogen assimilation regulatory protein for GlnL, GlnE, and AmtB	-1.34243	6.10001	0.000746988	0.00257086	2.58992
BW25113_0266	yagB	pseudogene	-1.34156	6.96099	7.58e-06	4.25e-05	4.37161
BW25113_2242	glpB	sn-glycerol-3-phosphate dehydrogenase (anaerobic), membrane anchor subunit	-1.33728	7.85542	7.66e-10	8.09e-09	8.09205
BW25113_0714	nei	endonuclease VIII/ 5-formyluracil/5-hydroxymethyluracil DNA glycosylase	-1.33664	6.9663	4.28e-06	2.51e-05	4.60033
BW25113_1936	intG	pseudogene	-1.33647	4.93632	0.0021914	0.00662956	2.17852
BW25113_1001	yccE	uncharacterized protein	-1.33597	4.96897	0.0144124	0.0333002	1.47755
BW25113_1370	insH1	pseudogene	-1.33481	6.82093	4.87e-06	2.84e-05	4.54668
BW25113_0231	dinB	DNA polymerase IV	-1.33207	7.23807	1.04e-06	6.74e-06	5.17134
BW25113_2452	eutH	ethanolamine transporter	-1.33135	7.99686	2.16e-10	2.46e-09	8.60906
BW25113_3451	ugpE	glycerol-3-phosphate transporter subunit	-1.33053	7.85562	5.41e-10	5.91e-09	8.22841
BW25113_0613	citG	2-(5''-triphosphoribosyl)-3'-dephosphocoenzyme-A synthase	-1.32921	7.53607	1.33e-08	1.19e-07	6.92445
BW25113_4279	yjhB	putative transporter	-1.32005	7.94343	4.16e-07	2.95e-06	5.53018
BW25113_1860	ruvB	ATP-dependent DNA helicase, component of RuvABC resolvasome	-1.31572	4.47551	0.0144822	0.0333834	1.47647
BW25113_4358	yjjN	L-galactonate oxidoreductase	-1.31482	9.38598	7.25e-12	9.54e-11	10.0205
BW25113_1372	stfR	Rac prophage; putative tail fiber protein	-1.31343	8.78842	3.37e-14	5.4e-13	12.2676
BW25113_0260	mmuP	CP4-6 prophage; putative S-methylmethionine transporter	-1.30857	8.0925	4.04e-09	3.88e-08	7.41117
BW25113_3454	livF	leucine/isoleucine/valine transporter subunit	-1.30796	7.77381	5.51e-09	5.21e-08	7.28316
BW25113_4573	insZ	pseudogene	-1.3031	7.44155	3.09e-08	2.65e-07	6.57675
BW25113_0310	ykgH	putative inner membrane protein	-1.29465	6.56033	0.000355278	0.00133814	2.8735
BW25113_4307	yjhQ	putative acetyltransferase	-1.29415	7.19577	3.42e-06	2.05e-05	4.68825
BW25113_0902	pflA	[formate-C-acetyltransferase 1]-activating enzyme; pyruvate formate-lyase 1-activating enzyme	-1.2907	5.94092	0.000384956	0.00143281	2.84381
BW25113_2111	yehD	putative fimbrial-like adhesin protein	-1.28966	4.86207	0.00482166	0.0130751	1.88356
BW25113_0689	ybfP	lipoprotein	-1.28885	7.19967	7.55e-06	4.25e-05	4.37161
BW25113_3080	ygjK	alpha-glucosidase	-1.28769	9.10414	1.1e-12	1.54e-11	10.8125
BW25113_0614	citX	apo-citrate lyase phosphoribosyl-dephospho-CoA transferase	-1.28732	6.68159	6.2e-06	3.55e-05	4.44977
BW25113_2768	ygcP	putative antiterminator regulatory protein	-1.28591	6.42978	0.000192257	0.000772744	3.11196
BW25113_4006	purH	fused IMP cyclohydrolase/phosphoribosylaminoimidazolecarboxamide formyltransferase	-1.28579	9.95631	7.52e-16	1.37e-14	13.8633
BW25113_4094	phnN	ribose 1,5-bisphosphokinase	-1.28276	7.88907	5.24e-10	5.75e-09	8.24033
BW25113_3999	yjaG	DUF416 domain protein	-1.28227	7.29759	1.05e-05	5.75e-05	4.24033
BW25113_3394	hofN	DNA catabolic putative fimbrial assembly protein	-1.27714	8.19289	3.66e-11	4.55e-10	9.34199
BW25113_3944	yijF	DUF1287 family protein	-1.26989	7.18646	8.91e-07	5.89e-06	5.22988
BW25113_4379	yjjW	putative pyruvate formate lyase activating enzyme	-1.26293	9.21655	3.41e-14	5.44e-13	12.2644
BW25113_0974	hyaC	hydrogenase 1, b-type cytochrome subunit	-1.26148	7.77156	3.73e-09	3.63e-08	7.44009
BW25113_1939	fliG	flagellar motor switching and energizing component	-1.26037	6.50064	2.92e-05	0.000144599	3.83983
BW25113_2547	yphE	putative sugar transporter subunit of ABC superfamily, ATP-binding component	-1.25512	7.7822	1.13e-08	1.03e-07	6.98716
BW25113_1009	rutD	putative aminoacrylate hydrolase, reactive intermediate detoxification	-1.25507	8.04214	2.88e-09	2.86e-08	7.54363
BW25113_3624	waaZ	lipopolysaccharide core biosynthesis protein	-1.24868	8.41352	9.93e-07	6.5e-06	5.18709
BW25113_2169	fruB	fused fructose-specific PTS enzymes: IIA component/HPr component	-1.24556	6.53931	0.000802692	0.00273635	2.56283
BW25113_3388	damX	cell division protein that binds to the septal ring	-1.24475	10.8558	1.16e-15	2.06e-14	13.6861
BW25113_4470	yhaM	putative L-serine dehydratase alpha chain	-1.24424	8.78723	1.48e-12	2.04e-11	10.6904
BW25113_2088	insE1	IS3 transposase A	-1.24392	6.01304	0.00165419	0.00522439	2.28196
BW25113_0439	lon	DNA-binding ATP-dependent protease La	-1.24186	7.41127	1.83e-07	1.39e-06	5.85699
BW25113_3947	frwA	putative PTS enzyme, Hpr component/enzyme I component/enzyme IIA component	-1.24142	10.1033	4.48e-14	7.05e-13	12.1518
BW25113_4686	yshB	uncharacterized protein	-1.24055	6.31689	0.000771607	0.00264178	2.5781
BW25113_2540	hcaC	3-phenylpropionate dioxygenase, ferredoxin subunit	-1.24003	5.92343	0.000551076	0.00197041	2.70544
BW25113_3407	yhgF	putative transcriptional accessory protein	-1.23526	10.4961	1.14e-15	2.03e-14	13.6925
BW25113_4656	yjhY	pseudogene	-1.23416	6.1833	0.000379197	0.00141474	2.84932
BW25113_4652	yibU	pseudogene	-1.23259	6.94751	8.96e-05	0.000396034	3.40227
BW25113_3623	waaU	lipopolysaccharide core biosynthesis	-1.23029	8.2266	2.06e-07	1.55e-06	5.80967
BW25113_2130	yehY	inner membrane putative ABC superfamily transporter permease	-1.22481	8.51093	7.35e-11	8.86e-10	9.05257
BW25113_0710	ybgI	NIF3 family metal-binding protein	-1.22364	7.43644	2.3e-07	1.71e-06	5.767
BW25113_0033	carB	carbamoyl-phosphate synthase large subunit	-1.22163	10.0873	8.49e-15	1.4e-13	12.8539
BW25113_2519	pbpC	penicillin-insensitive murein repair transglycosylase; inactive transpeptidase domain	-1.22012	9.27971	7.4e-14	1.15e-12	11.9393
BW25113_0053	surA	peptidyl-prolyl cis-trans isomerase (PPIase)	-1.21343	9.05795	7.14e-13	1.01e-11	10.9957
BW25113_0935	ssuD	alkanesulfonate monooxygenase, FMNH(2)-dependent	-1.21274	7.85385	1.3e-08	1.17e-07	6.93181
BW25113_2722	hycD	hydrogenase 3, membrane subunit	-1.21168	8.72155	1.02e-10	1.2e-09	8.92082
BW25113_4080	mdtP	outer membrane factor of efflux pump	-1.2074	8.82417	6.93e-11	8.4e-10	9.07572
BW25113_2440	eutC	ethanolamine ammonia-lyase, small subunit (light chain)	-1.20638	7.33385	2.51e-06	1.54e-05	4.81248
BW25113_2672	ygaM	DUF883 family protein, putative membrane-anchored ribosome-binding protein	-1.20532	5.50499	0.00390708	0.0109404	1.96097
BW25113_0024	yaaY	uncharacterized protein	-1.20298	5.40085	0.0074265	0.0189892	1.72149
BW25113_0987	gfcA	O-antigen capsule production threonine-rich inner membrane protein	-1.20077	6.30455	0.000631176	0.00221472	2.65468
BW25113_0046	kefF	potassium-efflux system ancillary protein for KefC, glutathione-regulated; quinone oxidoreductase, FMN-dependent	-1.19991	8.13491	4.7e-09	4.47e-08	7.34969
BW25113_2894	xerD	site-specific tyrosine recombinase	-1.19893	5.85648	0.00360631	0.0102287	1.99018
BW25113_3071	yqjI	PadR family putative transcriptional regulator	-1.19541	6.31336	0.000258186	0.001008	2.99654
BW25113_3843	ubiD	3-octaprenyl-4-hydroxybenzoate decarboxylase	-1.19515	4.62956	0.00783526	0.0198443	1.70236
BW25113_4389	radA	DNA repair protein	-1.19049	9.6347	2.23e-13	3.31e-12	11.4802
BW25113_4622	ytcA	putative inner membrane DUF1656 family protein; efflux pump associated	-1.19047	7.19682	0.00117797	0.00386238	2.41314
BW25113_4074	nrfE	heme lyase (NrfEFG) for insertion of heme into c552, subunit NrfE	-1.18768	9.88744	6.95e-13	9.88e-12	11.0052
BW25113_0235	ykfJ	pseudogene	-1.18761	7.32742	4.42e-06	2.6e-05	4.58503
BW25113_2449	yffR	CPZ-55 prophage; uncharacterized protein	-1.1824	5.10386	0.00488173	0.0132017	1.87937
BW25113_3523	yhjE	MFS superfamily sugar transport 1 family protein	-1.17369	9.45721	6.12e-13	8.79e-12	11.056
BW25113_3456	livM	leucine/isoleucine/valine transporter subunit	-1.17242	9.08866	2.16e-12	2.93e-11	10.5331
BW25113_4073	nrfD	formate-dependent nitrite reductase, membrane subunit	-1.16829	9.354	1.3e-11	1.65e-10	9.78252
BW25113_0615	citF	citrate lyase, citrate-ACP transferase (alpha) subunit	-1.16536	8.56146	5.73e-09	5.41e-08	7.2668
BW25113_0353	mhpT	3-hydroxyphenylpropionic transporter	-1.16463	8.48106	9.47e-10	9.91e-09	8.00393
BW25113_3890	yiiF	putative thymol sensitivity protein, CopG family putative transcriptional regulator	-1.16434	7.08951	1.51e-05	7.91e-05	4.10182
BW25113_1027	insE1	IS3 transposase A	-1.16414	5.7956	0.00144153	0.00463424	2.33402
BW25113_0299	insF1	IS3 transposase B	-1.16127	7.72158	7.31e-08	5.91e-07	6.22841
BW25113_0934	ssuC	putative alkanesulfonate transporter subunit	-1.15973	7.38568	7.72e-07	5.15e-06	5.28819
BW25113_2643	yfjX	CP4-57 prophage; putative antirestriction protein	-1.15858	6.17602	0.000823599	0.00279797	2.55316
BW25113_0468	ybaN	DUF454 family inner membrane protein	-1.15696	7.01254	6.91e-05	0.000313915	3.50319
BW25113_0513	ybbY	putative uracil/xanthine transporter	-1.1566	9.15684	3.81e-07	2.72e-06	5.56543
BW25113_3374	frlD	fructoselysine 6-kinase	-1.15602	8.90668	2.19e-11	2.76e-10	9.55909
BW25113_0556	rzpD	DLP12 prophage; putative murein endopeptidase	-1.15466	7.56482	6.42e-07	4.34e-06	5.36251
BW25113_0938	elfA	laminin-binding fimbrin subunit	-1.15155	7.64873	1.74e-07	1.32e-06	5.87943
BW25113_2549	yphG	DUF4380 domain-containing TPR repeat protein	-1.15005	9.32028	2.11e-12	2.89e-11	10.5391
BW25113_3622	waaL	O-antigen ligase	-1.14848	8.79517	2.24e-07	1.68e-06	5.77469
BW25113_4004	zraR	fused DNA-binding response regulator in two-component regulatory system with ZraS: response regulator/sigma54 interaction protein	-1.14764	9.7269	8.92e-12	1.16e-10	9.93554
BW25113_0409	secF	SecYEG protein translocase auxillary subunit	-1.14705	4.19153	0.0450051	0.0862762	1.06411
BW25113_2532	trmJ	tRNA mC32,mU32 2'-O-methyltransferase, SAM-dependent	-1.14586	8.01092	2.66e-08	2.31e-07	6.63639
BW25113_1132	hflD	putative lysogenization regulator	-1.14565	5.31042	0.00428056	0.0118768	1.9253
BW25113_0588	fepC	iron-enterobactin transporter subunit	-1.14549	7.29168	2.07e-05	0.000104968	3.97894
BW25113_2485	hyfE	hydrogenase 4, membrane subunit	-1.14496	6.53686	0.000425761	0.00156192	2.80634
BW25113_4553	ysaB	uncharacterized protein	-1.1434	8.05721	5.56e-07	3.84e-06	5.41567
BW25113_3663	yicN	DUF1198 family protein	-1.1433	6.53556	0.000579352	0.00206218	2.68567
BW25113_0148	hrpB	putative ATP-dependent helicase	-1.1419	10.0576	3.51e-13	5.16e-12	11.2874
BW25113_3375	frlR	putative DNA-binding transcriptional regulator	-1.14168	8.02398	9.79e-06	5.41e-05	4.2668
BW25113_4357	yjjM	yjjMN operon transcriptional activator	-1.14116	8.00367	1.13e-05	6.13e-05	4.21254
BW25113_4566	yjhX	UPF0386 family protein	-1.1378	6.93288	2e-05	0.000101908	3.99179
BW25113_3820	yigI	4HBT thioesterase family protein	-1.13748	7.53066	4.73e-07	3.3e-06	5.48149
BW25113_2089	insF1	IS3 transposase B	-1.13428	7.7616	3.58e-07	2.58e-06	5.58838
BW25113_0343	lacY	lactose permease	-1.13289	9.43209	1.64e-08	1.46e-07	6.83565
BW25113_3423	glpR	GlpR DNA-binding transcriptional repressor	-1.13257	8.71177	4.34e-09	4.14e-08	7.383
BW25113_4329	yjiG	SpmB family inner membrane protein	-1.1313	6.89351	0.000193071	0.00077444	3.11101
BW25113_0293	ecpA	ECP pilin	-1.12951	6.62461	9.67e-05	0.000422596	3.37407
BW25113_1012	rutA	pyrimidine oxygenase, FMN-dependent	-1.12906	6.90087	0.000163906	0.000675277	3.17052
BW25113_0384	psiF	PsiF family protein	-1.12669	5.54154	0.00429863	0.0119185	1.92378
BW25113_0317	yahC	putative inner membrane protein	-1.12543	5.99797	0.0016485	0.00521476	2.28277
BW25113_3507	dctR	LuxR family putative transcriptional regulator	-1.12481	9.5181	9.19e-12	1.19e-10	9.92445
BW25113_2890	lysS	lysine tRNA synthetase, constitutive	-1.12259	6.0139	0.00577979	0.0153294	1.81447
BW25113_3393	hofO	DNA catabolic protein	-1.11886	7.95555	1.84e-06	1.15e-05	4.9393
BW25113_0328	yahN	amino acid exporter for proline, lysine, glutamate, homoserine	-1.11815	7.7454	1.49e-05	7.85e-05	4.10513
BW25113_2210	mqo	malate dehydrogenase, FAD/NAD(P)-binding domain	-1.11759	8.31938	2e-08	1.75e-07	6.75696
BW25113_0540	insE1	IS3 transposase A	-1.11283	5.90509	0.00307255	0.00890004	2.05061
BW25113_2730	hypE	carbamoyl dehydratase, hydrogenases 1,2,3 maturation protein	-1.11161	8.70764	1.39e-07	1.08e-06	5.96658
BW25113_3057	bacA	undecaprenyl pyrophosphate phosphatase	-1.10899	7.73928	7.34e-06	4.14e-05	4.383
BW25113_3422	rtcR	sigma 54-dependent transcriptional regulator of rtcBA expression	-1.1075	9.52285	6.34e-10	6.83e-09	8.16558
BW25113_0319	yahE	DUF2877 family protein	-1.10627	8.83734	5.51e-06	3.19e-05	4.49621
BW25113_3818	yigG	PRK11371 family inner membrane protein	-1.10554	6.63918	0.000587006	0.00208192	2.68154
BW25113_0694	kdpE	response regulator in two-component regulatory system with KdpD	-1.10366	7.61037	3.32e-06	1.99e-05	4.70115
BW25113_4297	yjhG	putative dehydratase	-1.10331	9.88121	4.49e-09	4.28e-08	7.36856
BW25113_0541	insF1	IS3 transposase B	-1.10269	7.73017	3.92e-07	2.78e-06	5.55596
BW25113_0489	qmcA	PHB domain membrane-anchored putative protease	-1.10233	7.57186	0.000429538	0.00157285	2.80331
BW25113_1077	flgF	flagellar component of cell-proximal portion of basal-body rod	-1.10157	7.6951	5.64e-06	3.25e-05	4.48812
BW25113_0542	renD	pseudogene	-1.10121	8.83826	1.43e-10	1.67e-09	8.77728
BW25113_4082	mdtN	membrane fusion protein of efflux pump	-1.09855	7.96633	2.29e-07	1.71e-06	5.767
BW25113_0187	yaeR	putative lyase	-1.09826	6.32516	0.000406374	0.00149914	2.82416
BW25113_4069	acs	acetyl-CoA synthetase	-1.0982	9.52904	6.95e-12	9.18e-11	10.0372
BW25113_4212	ytfH	DUF24 family HxlR-type putative transcriptional regulator	-1.09626	6.53734	0.000264779	0.00102764	2.98816
BW25113_3497	rsmJ	16S rRNA m(2)G1516 methyltransferase, SAM-dependent	-1.09522	8.95594	2.26e-10	2.56e-09	8.59176
BW25113_0047	kefC	potassium:proton antiporter	-1.09352	9.74775	7.34e-12	9.63e-11	10.0164
BW25113_2914	rpiA	ribose 5-phosphate isomerase, constitutive	-1.08875	4.14819	0.0414966	0.0807651	1.09278
BW25113_2139	mdtQ	pseudogene	-1.08681	8.01029	2.3e-06	1.42e-05	4.84771
BW25113_2948	yqgE	uncharacterized protein	-1.08499	6.28982	0.00243462	0.00728332	2.13767
BW25113_0797	rhlE	ATP-dependent RNA helicase	-1.07913	8.70485	3.99e-09	3.85e-08	7.41454
BW25113_1026	insF1	IS3 transposase B	-1.07807	7.7371	2.56e-06	1.58e-05	4.80134
BW25113_0104	guaC	GMP reductase	-1.07739	8.59813	3.23e-09	3.18e-08	7.49757
BW25113_0698	kdpA	potassium translocating ATPase, subunit A	-1.07587	8.78706	4.02e-08	3.35e-07	6.47496
BW25113_2755	ygbT	multifunctional endonuclease Cas1, CRISPR adaptation protein; DNA repair enzyme	-1.07551	6.94051	0.00010146	0.000441485	3.35508
BW25113_1745	astB	succinylarginine dihydrolase	-1.07542	6.90658	0.000435957	0.00158899	2.79888
BW25113_1346	ydaQ	Rac prophage; conserved protein	-1.07509	5.87942	0.0028658	0.00839968	2.07574
BW25113_2764	cysJ	sulfite reductase, alpha subunit, flavoprotein	-1.07255	8.83873	5.19e-10	5.73e-09	8.24185
BW25113_2729	hypD	hydrogenase maturation protein	-1.07217	8.54975	2.88e-07	2.1e-06	5.67778
BW25113_4293	fecI	RNA polymerase, sigma 19 factor	-1.07135	7.32471	7.52e-05	0.000338685	3.4702
BW25113_3812	yigB	5-amino-6-(5-phospho-D-ribitylamino)uracil phosphatase; pyrimidine phosphatase; riboflavin synthesis	-1.07051	8.30616	1.85e-06	1.15e-05	4.9393
BW25113_3626	waaJ	UDP-D-glucose:(galactosyl)lipopolysaccharide glucosyltransferase	-1.06949	9.43886	1.56e-07	1.2e-06	5.92082
BW25113_3662	nepI	putative transporter	-1.06948	8.48477	3.6e-08	3.02e-07	6.51999
BW25113_3135	agaA	pseudogene	-1.06888	7.07724	0.000264719	0.00102764	2.98816
BW25113_1316	ycjT	putative family 65 glycosyl hydrolase	-1.06799	8.13271	8.18e-07	5.45e-06	5.2636
BW25113_0342	lacA	thiogalactoside acetyltransferase	-1.06554	9.08535	3.61e-05	0.000175128	3.75664
BW25113_1393	paaF	2,3-dehydroadipyl-CoA hydratase	-1.06496	5.25865	0.0489178	0.092299	1.0348
BW25113_4555	yicS	putative periplasmic protein	-1.06347	7.89274	6.43e-06	3.67e-05	4.43533
BW25113_0555	rrrD	DLP12 prophage; putative lysozyme	-1.06331	7.54573	3.93e-06	2.33e-05	4.63264
BW25113_3846	fadB	fused 3-hydroxybutyryl-CoA epimerase/delta(3)-cis-delta(2)-trans-enoyl-CoA isomerase/enoyl-CoA hydratase/3-hydroxyacyl-CoA dehydrogenase	-1.06283	10.3459	8.21e-11	9.8e-10	9.00877
BW25113_4198	ulaF	L-ribulose 5-phosphate 4-epimerase	-1.06151	8.66824	2.16e-08	1.89e-07	6.72354
BW25113_1013	rutR	rut operon transcriptional repressor for	-1.06133	6.28601	0.00568797	0.0151334	1.82006
BW25113_0776	bioF	8-amino-7-oxononanoate synthase	-1.06046	8.89275	1.59e-09	1.61e-08	7.79317
BW25113_2783	mazE	antitoxin of the ChpA-ChpR toxin-antitoxin system	-1.06043	4.44372	0.0319935	0.0652924	1.18514
BW25113_0035	caiE	stimulator of CaiD and CaiB enzyme activities	-1.06019	7.767	1.16e-06	7.48e-06	5.1261
BW25113_4196	ulaD	3-keto-L-gulonate 6-phosphate decarboxylase	-1.0592	7.91921	5.9e-06	3.39e-05	4.4698
BW25113_0706	ybfD	H repeat-associated putative transposase	-1.05467	7.87829	9.2e-07	6.06e-06	5.21753
BW25113_3665	ade	cryptic adenine deaminase	-1.05347	9.76702	1.6e-09	1.61e-08	7.79317
BW25113_2858	ygeN	pseudogene	-1.05212	3.93138	0.0583164	0.107017	0.970546
BW25113_0245	ykfI	CP4-6 prophage; toxin of the YkfI-YafW toxin-antitoxin system	-1.05207	5.71814	0.00802183	0.0201961	1.69473
BW25113_4169	amiB	N-acetylmuramoyl-l-alanine amidase II	-1.05159	9.97341	3.27e-09	3.21e-08	7.49349
BW25113_1946	fliN	flagellar motor switching and energizing component	-1.05054	4.81165	0.0183248	0.0405909	1.39157
BW25113_4325	yjiC	uncharacterized protein	-1.05032	8.01648	0.000123618	0.000525742	3.27923
BW25113_0827	moeA	molybdopterin molybdenumtransferase; molybdopterin biosynthesis protein	-1.04962	8.49903	3.34e-08	2.84e-07	6.54668
BW25113_1653	lhr	putative ATP-dependent helicase	-1.04649	9.26431	1.56e-10	1.81e-09	8.74232
BW25113_0372	insF1	IS3 transposase B	-1.04463	7.73336	2.25e-06	1.39e-05	4.85699
BW25113_2383	fryA	putative PTS enzyme, Hpr component/enzyme I component/enzyme IIA component	-1.04326	8.82769	2.21e-08	1.93e-07	6.71444
BW25113_3617	kbl	glycine C-acetyltransferase	-1.04283	8.25219	3.73e-08	3.12e-07	6.50585
BW25113_1556	essQ	Qin prophage; putative S lysis protein	-1.04221	4.33422	0.0385009	0.0761347	1.11842
BW25113_2906	ubiI	2-octaprenylphenol hydroxylase, FAD-dependent	-1.04179	8.26124	1.2e-07	9.48e-07	6.02319
BW25113_0003	thrB	homoserine kinase	-1.03982	9.10455	1e-08	9.14e-08	7.03905
BW25113_3959	argB	acetylglutamate kinase	-1.0372	8.59155	2.77e-08	2.39e-07	6.6216
BW25113_3741	mnmG	5-methylaminomethyl-2-thiouridine modification at tRNA U34	-1.03693	8.28032	3.44e-07	2.49e-06	5.6038
BW25113_0730	mngR	Transcriptional repressor for the mannosyl-D-glycerate catabolic operon	-1.03605	6.60223	0.000357549	0.00134541	2.87115
BW25113_4458	oxyS		-1.0331	4.99972	0.0262936	0.0549661	1.25991
BW25113_4455	hokA	toxic polypeptide, small	-1.03302	5.30959	0.0173507	0.038818	1.41097
BW25113_0338	cynR	transcriptional activator of cyn operon; autorepressor	-1.03251	6.9278	0.000183129	0.000740574	3.13043
BW25113_3822	recQ	ATP-dependent DNA helicase	-1.02825	9.67137	6.13e-09	5.76e-08	7.23958
BW25113_3351	kefG	potassium-efflux system ancillary protein for KefB, glutathione-regulated	-1.02745	9.01666	5.92e-10	6.39e-09	8.1945
BW25113_4300	sgcR	putative DNA-binding transcriptional regulator	-1.02566	7.50951	4.65e-05	0.000221009	3.65559
BW25113_3592	yibF	glutathione S-transferase homolog	-1.02483	7.72457	6.84e-05	0.00031112	3.50707
BW25113_0682	chiQ	chitosugar-induced verified lipoprotein	-1.02468	4.79278	0.0252635	0.0532068	1.27403
BW25113_2720	hycF	formate hydrogenlyase complex iron-sulfur protein	-1.02297	7.20101	0.000171977	0.000701898	3.15373
BW25113_0826	moeB	molybdopterin synthase sulfurylase	-1.02073	7.98897	4.73e-07	3.3e-06	5.48149
BW25113_0558	ybcV	DLP12 prophage; uncharacterized protein	-1.01727	4.59265	0.0318827	0.0651	1.18642
BW25113_3829	metE	5-methyltetrahydropteroyltriglutamate- homocysteine S-methyltransferase	-1.01645	10.3875	3.09e-09	3.06e-08	7.51428
BW25113_2766	ygcN	putative oxidoreductase	-1.01292	8.07757	4.29e-07	3.02e-06	5.51999
BW25113_3939	metB	cystathionine gamma-synthase, PLP-dependent	-1.01249	8.91227	2.72e-09	2.72e-08	7.56543
BW25113_2066	udk	uridine/cytidine kinase	-1.01017	6.57385	0.00447295	0.0122641	1.91136
BW25113_1064	grxB	glutaredoxin 2 (Grx2)	-1.00922	5.64923	0.0148541	0.0340816	1.46748
BW25113_4440	ryfA		-1.00799	7.98063	4.06e-05	0.000194871	3.71025
BW25113_4481	wecF	TDP-Fuc4NAc:lipidIIFuc4NAc transferase	-1.0062	8.11912	2.96e-06	1.8e-05	4.74473
BW25113_4647	mokA	pseudogene	-1.00537	5.77808	0.0155941	0.0354297	1.45063
BW25113_4498	gatR	pseudogene	-1.00366	8.99127	6.78e-09	6.35e-08	7.19723
BW25113_2892	recJ	ssDNA exonuclease, 5' --> 3'-specific	-1.00361	9.2257	6.85e-10	7.3e-09	8.13668
BW25113_0481	ybaK	Cys-tRNA(Pro)/Cys-tRNA(Cys) deacylase	-1.00356	4.81519	0.0254458	0.0535337	1.27137
BW25113_2767	ygcO	putative 4Fe-4S cluster-containing protein	-1.00265	6.25985	0.00210764	0.00641548	2.19277
BW25113_3925	glpX	fructose 1,6-bisphosphatase II	-1.00157	9.2161	1.59e-09	1.6e-08	7.79588
BW25113_2324	mnmC	fused 5-methylaminomethyl-2-thiouridine-forming enzyme methyltransferase and FAD-dependent demodification enzyme	-1.00148	8.89464	7.16e-06	4.05e-05	4.39254
BW25113_3773	ilvY	transcriptional activator of ilvC; autorepressor	-1.00129	9.59149	5.41e-10	5.91e-09	8.22841
BW25113_0373	insE1	IS3 transposase A	-0.998743	5.77452	0.00710393	0.0182732	1.73819
BW25113_3670	ilvN	acetolactate synthase 1 small subunit	-0.998264	6.26869	0.0154289	0.0351352	1.45426
BW25113_3905	rhaS	transcriptional activator of rhaBAD and rhaT	-0.997261	7.50116	2.18e-05	0.000109843	3.95923
BW25113_3889	yiiE	CopG family putative transcriptional regulator	-0.99614	7.91348	1.7e-05	8.84e-05	4.05355
BW25113_0740	tolB	periplasmic protein	-0.995295	7.44504	3.49e-05	0.000170427	3.76846
BW25113_0151	fhuC	iron-hydroxamate transporter subunit	-0.992401	8.40445	1.08e-07	8.54e-07	6.06854
BW25113_2099	yegU	ADP-ribosylglycohydrolase family protein	-0.99237	8.04164	9.53e-07	6.26e-06	5.20343
BW25113_3367	nirC	nitrite transporter	-0.99115	9.20757	9.49e-10	9.91e-09	8.00393
BW25113_0487	cueR	copper-responsive regulon transcriptional regulator	-0.990659	7.00158	0.000120527	0.000513151	3.28975
BW25113_0973	hyaB	hydrogenase 1, large subunit	-0.989957	8.7157	6.43e-08	5.23e-07	6.2815
BW25113_3577	yiaM	2,3-diketo-L-gulonate TRAP transporter small permease protein	-0.988924	8.55689	4.26e-06	2.51e-05	4.60033
BW25113_3990	thiH	tyrosine lyase, involved in thiamine-thiazole moiety synthesis	-0.988818	9.01905	8.27e-07	5.49e-06	5.26043
BW25113_0585	fes	enterobactin/ferric enterobactin esterase	-0.987368	7.42301	2.62e-05	0.000130073	3.88581
BW25113_2593	yfiH	UPF0124 family protein	-0.985856	7.3524	0.000157209	0.00064904	3.18773
BW25113_0368	tauD	taurine dioxygenase, 2-oxoglutarate-dependent	-0.985728	7.5514	1.36e-05	7.29e-05	4.13727
BW25113_0072	leuC	3-isopropylmalate dehydratase large subunit	-0.982277	8.73328	1.27e-06	8.14e-06	5.08938
BW25113_3629	waaS	lipopolysaccharide core biosynthesis protein	-0.981224	7.06874	0.00346114	0.0098879	2.0049
BW25113_4388	serB	3-phosphoserine phosphatase	-0.978285	8.88941	1.1e-08	1e-07	7
BW25113_4508	peaD	pseudogene	-0.976791	5.9121	0.0125044	0.0296369	1.52817
BW25113_2441	eutB	ethanolamine ammonia-lyase, large subunit, heavy chain	-0.976194	7.91996	1.46e-06	9.28e-06	5.03245
BW25113_3077	ebgC	evolved beta-D-galactosidase, beta subunit; cupin superfamily	-0.975988	8.77835	3.88e-07	2.76e-06	5.55909
BW25113_1151	beeE	pseudogene	-0.975896	5.16823	0.0190772	0.0420523	1.37621
BW25113_3924	fpr	ferredoxin-NADP reductase	-0.975548	8.12995	5.33e-06	3.1e-05	4.50864
BW25113_2713	hydN	formate dehydrogenase-H, [4Fe-4S] ferredoxin subunit	-0.973414	6.888	0.000264513	0.00102764	2.98816
BW25113_3213	gltD	glutamate synthase, 4Fe-4S protein, small subunit	-0.971823	9.20952	3.97e-09	3.84e-08	7.41567
BW25113_3589	yiaY	putative Fe-containing alcohol dehydrogenase, Pfam00465 family	-0.971448	9.49786	0.000141761	0.000592696	3.22717
BW25113_4294	insA	IS1 repressor TnpA	-0.970177	6.13152	0.00562805	0.0150145	1.82349
BW25113_1747	astA	arginine succinyltransferase	-0.969499	7.14493	0.000740851	0.00255642	2.59237
BW25113_0705	ybfL	pseudogene	-0.967917	8.25023	3.63e-06	2.15e-05	4.66756
BW25113_2846	yqeH	putative LuxR family transcriptional regulator	-0.967897	6.26111	0.0145974	0.0335901	1.47379
BW25113_4701	sokX		-0.967105	4.17955	0.0494209	0.0931149	1.03098
BW25113_0515	allE	S-ureidoglycine aminohydrolase	-0.96671	8.71584	0.000862802	0.00291611	2.5352
BW25113_3029	ygiN	quinol monooxygenase	-0.966039	6.57545	0.000992718	0.00329322	2.48238
BW25113_3615	waaH	LPS(HepIII)-glucuronic acid glycosyltransferase	-0.963977	9.9799	5.27e-08	4.36e-07	6.36051
BW25113_0469	apt	adenine phosphoribosyltransferase	-0.963092	7.65511	6.38e-05	0.000293311	3.53267
BW25113_2663	gabP	gamma-aminobutyrate transporter	-0.959789	9.09366	1.73e-07	1.32e-06	5.87943
BW25113_4694	yagP	pseudogene	-0.958278	5.91535	0.0216503	0.0466164	1.33146
BW25113_0286	paoA	PaoABC aldehyde oxidoreductase, 2Fe-2S subunit	-0.958156	7.56365	0.000326417	0.00124366	2.9053
BW25113_3587	yiaW	DUF3302 family inner membrane protein	-0.957932	8.05178	7.14e-06	4.04e-05	4.39362
BW25113_0976	hyaE	putative HyaA chaperone	-0.956598	7.10229	0.000194099	0.000776984	3.10959
BW25113_2197	ccmE	periplasmic heme chaperone	-0.956393	6.64767	0.000834172	0.00283145	2.54799
BW25113_4594	ymgJ	uncharacterized protein	-0.954656	4.88367	0.0326451	0.0663668	1.17805
BW25113_4478	dgoD	galactonate dehydratase	-0.954534	8.92555	5.17e-07	3.59e-06	5.44491
BW25113_2212	alkB	oxidative demethylase of N1-methyladenine or N3-methylcytosine DNA lesions	-0.954346	6.71093	0.00652229	0.016976	1.77016
BW25113_3881	yihT	putative aldolase	-0.954339	8.12303	1.1e-05	5.97e-05	4.22403
BW25113_4632	ylbI	pseudogene	-0.953244	6.25235	0.00319369	0.00918378	2.03698
BW25113_0314	betT	choline transporter of high affinity	-0.950504	8.90123	2.71e-08	2.35e-07	6.62893
BW25113_0722	sdhD	succinate dehydrogenase, membrane subunit, binds cytochrome b556	-0.950484	5.256	0.0290376	0.0598474	1.22296
BW25113_1040	csgD	csgBAC operon transcriptional regulator	-0.94737	6.43639	0.00195001	0.00599571	2.22216
BW25113_1007	rutF	flavin:NADH reductase	-0.94711	6.42512	0.00200259	0.00613826	2.21195
BW25113_3596	yibG	TPR-like repeat protein	-0.944379	5.80614	0.0440537	0.0848227	1.07149
BW25113_2313	cvpA	colicin V production membrane protein	-0.940537	6.60642	0.0238711	0.0506524	1.2954
BW25113_2273	yfbN	uncharacterized protein	-0.939504	5.62081	0.0476689	0.0904611	1.04354
BW25113_4644	ypjI	pseudogene	-0.939241	5.93593	0.00879282	0.0217808	1.66193
BW25113_0828	iaaA	Isoaspartyl peptidase	-0.938791	7.46245	4.66e-05	0.000221144	3.65532
BW25113_0028	fkpB	FKBP-type peptidyl-prolyl cis-trans isomerase (rotamase)	-0.938074	6.60568	0.00877831	0.0217585	1.66237
BW25113_2206	napA	nitrate reductase, periplasmic, large subunit	-0.937425	9.30794	1e-05	5.51e-05	4.25885
BW25113_0483	ybaQ	putative DNA-binding transcriptional regulator	-0.933176	5.94557	0.0248505	0.052505	1.2798
BW25113_4462	ygaQ	pseudogene	-0.932095	8.2042	5.98e-05	0.000276128	3.55889
BW25113_0274	insB1	IS1 transposase B	-0.929474	7.26067	0.000252821	0.000988027	3.00523
BW25113_2205	napG	ferredoxin-type protein essential for electron transfer from ubiquinol to periplasmic nitrate reductase (NapAB)	-0.928341	7.89213	8.91e-05	0.00039466	3.40378
BW25113_4660	yhiL	pseudogene	-0.927471	8.4902	3.47e-06	2.07e-05	4.68403
BW25113_2642	yfjW	CP4-57 prophage; putative inner membrane protein	-0.926804	5.7074	0.0230186	0.0490813	1.30908
BW25113_2769	ygcQ	putative flavoprotein	-0.925202	7.37624	9.71e-05	0.000423861	3.37278
BW25113_0041	fixA	anaerobic carnitine reduction putative electron transfer flavoprotein subunit	-0.923741	8.10608	1.7e-05	8.83e-05	4.05404
BW25113_3539	yhjV	putative transporter	-0.923427	9.87223	9.32e-05	0.000409103	3.38817
BW25113_2676	nrdF	ribonucleoside-diphosphate reductase 2, beta subunit, ferritin-like protein	-0.92161	7.16676	0.000209657	0.000835037	3.07829
BW25113_0956	matP	Ter macrodomain organizer matS-binding protein	-0.921395	4.49038	0.0874653	0.148635	0.82788
BW25113_4324	uxuR	fructuronate-inducible hexuronate regulon transcriptional repressor; autorepressor	-0.920891	7.90317	0.000153004	0.000633668	3.19814
BW25113_2085	yegR	uncharacterized protein	-0.913898	6.33485	0.00825454	0.0206416	1.68526
BW25113_3628	waaB	UDP-D-galactose:(glucosyl)lipopolysaccharide-1, 6-D-galactosyltransferase	-0.910782	9.75694	3.69e-07	2.66e-06	5.57512
BW25113_3919	tpiA	triosephosphate isomerase	-0.905171	6.92218	0.00723616	0.018565	1.73131
BW25113_1438	hicB	antitoxin for the HicAB toxin-antitoxin system	-0.904923	4.34003	0.0646114	0.115878	0.935998
BW25113_2496	hda	ATPase regulatory factor involved in DnaA inactivation	-0.904648	4.08552	0.107302	0.176352	0.753619
BW25113_2541	hcaB	2,3-dihydroxy-2,3-dihydrophenylpropionate dehydrogenase	-0.904083	7.23155	0.000430706	0.00157416	2.80295
BW25113_0385	yaiC	diguanylate cyclase, cellulose regualtor	-0.903164	7.77728	1.46e-05	7.7e-05	4.11351
BW25113_2100	yegV	putative kinase	-0.902496	7.78515	0.000301068	0.00115825	2.9362
BW25113_4576	insB1	pseudogene	-0.902231	7.37186	0.00236986	0.00711497	2.14783
BW25113_1262	trpC	fused indole-3-glycerolphosphate synthetase/N-(5-phosphoribosyl)anthranilate isomerase	-0.901284	7.20447	0.00147433	0.00472814	2.32531
BW25113_3771	ilvD	dihydroxyacid dehydratase	-0.899435	10.3549	4.77e-09	4.52e-08	7.34486
BW25113_0396	araJ	arabinose-inducible putative transporter, MFS family	-0.897502	9.09938	2.6e-06	1.6e-05	4.79588
BW25113_4589	ylcI	DUF3950 family protein, DLP12 prophage	-0.894098	4.63157	0.0504184	0.0947683	1.02334
BW25113_0723	sdhA	succinate dehydrogenase, flavoprotein subunit	-0.890962	8.32296	5.72e-05	0.000265892	3.57529
BW25113_4197	ulaE	L-xylulose 5-phosphate 3-epimerase	-0.890696	8.54725	1.71e-05	8.86e-05	4.05257
BW25113_0875	aqpZ	aquaporin Z	-0.88912	7.77627	0.000808341	0.00275086	2.56053
BW25113_0066	thiQ	thiamine, thiamine pyrophosphate ABC transporter ATPase; ThiBPQ thiamine, thiamine pyrophosphate importer	-0.888321	7.79283	3.47e-05	0.000169353	3.77121
BW25113_4326	iraD	RpoS stabilzer after DNA damage, anti-RssB factor	-0.88808	7.54762	9.29e-05	0.000408499	3.38881
BW25113_3055	ygiM	SH3 domain protein	-0.887263	7.65173	0.00120466	0.00393683	2.40485
BW25113_0563	tfaX	pseudogene	-0.886307	6.49195	0.00619706	0.0162365	1.78951
BW25113_0801	ybiC	putative dehydrogenase	-0.886035	8.37645	5.3e-06	3.09e-05	4.51004
BW25113_4505	insX	pseudogene	-0.884302	5.01655	0.182921	0.271598	0.566073
BW25113_0318	yahD	ankyrin repeat protein	-0.883441	7.38785	0.000141532	0.000592696	3.22717
BW25113_0262	afuC	CP4-6 prophage; putative ferric transporter subunit	-0.881458	8.23052	4.79e-06	2.8e-05	4.55284
BW25113_2321	flk	putative flagella assembly protein	-0.881205	7.21673	0.000758553	0.00260612	2.584
BW25113_2419	yfeK	uncharacterized protein	-0.879503	5.50313	0.0262571	0.054948	1.26005
BW25113_3989	yjaZ	stationary phase growth adaptation protein	-0.878513	7.83947	8.73e-05	0.000387219	3.41204
BW25113_4065	yjcE	putative cation/proton antiporter	-0.874997	9.76984	9.11e-08	7.27e-07	6.13847
BW25113_3405	ompR	response regulator in two-component regulatory system with EnvZ	-0.874798	8.45293	1.84e-06	1.15e-05	4.9393
BW25113_0998	torD	TorA-maturation chaperone	-0.873079	5.65613	0.0388646	0.0767469	1.11494
BW25113_4655	ythA	uncharacterized protein	-0.873067	3.51555	0.139149	0.218512	0.660525
BW25113_2328	mepA	murein DD-endopeptidase	-0.872668	7.23534	0.00272978	0.00804278	2.09459
BW25113_2652	ileY		-0.871576	6.67421	0.0115721	0.0276931	1.55763
BW25113_2518	ndk	multifunctional nucleoside diphosphate kinase and apyrimidinic endonuclease and 3'-phosphodiesterase	-0.870873	6.14545	0.0255532	0.0536343	1.27056
BW25113_0517	allD	ureidoglycolate dehydrogenase	-0.868072	8.13651	1.45e-05	7.67e-05	4.1152
BW25113_2912	fau	5-formyltetrahydrofolate cyclo-ligase family protein	-0.865433	6.0622	0.012451	0.0295636	1.52924
BW25113_0724	sdhB	succinate dehydrogenase, FeS subunit	-0.864512	6.25477	0.0080253	0.0201961	1.69473
BW25113_2330	prmB	N5-glutamine methyltransferase	-0.863521	7.27787	0.000609802	0.00215118	2.66732
BW25113_0601	ybdM	Spo0J family protein, ParB-like nuclease domain	-0.861819	6.22844	0.0218797	0.047033	1.3276
BW25113_2856	ygeK	pseudogene	-0.860036	4.35937	0.0991562	0.164815	0.783002
BW25113_1299	puuR	repressor for the divergent puu operons, putrescine inducible	-0.858483	6.08562	0.0143971	0.0333002	1.47755
BW25113_2770	ygcR	putative flavoprotein	-0.85644	7.23135	0.000730092	0.0025215	2.59834
BW25113_1630	rsxD	SoxR iron-sulfur cluster reduction factor component; putative membrane protein of electron transport complex	-0.855731	6.717	0.0128668	0.0303666	1.5176
BW25113_1258	yciF	putative rubrerythrin/ferritin-like metal-binding protein	-0.855719	6.06912	0.0205657	0.0448181	1.34855
BW25113_3446	yrhB	stable heat shock chaperone	-0.855711	7.76337	0.0001185	0.000506154	3.29572
BW25113_0298	insE1	IS3 transposase A	-0.855169	5.86407	0.0198279	0.0434499	1.36201
BW25113_0505	allA	ureidoglycolate lyase, releasing urea	-0.854835	5.42462	0.0328041	0.0665686	1.17673
BW25113_2075	mdtB	multidrug efflux system, subunit B	-0.854653	9.65513	4.43e-05	0.000210991	3.67574
BW25113_2548	yphF	putative ABC superfamily sugar transporter periplasmic-binding protein	-0.854085	9.12088	0.0002018	0.000805364	3.09401
BW25113_0633	rlpA	septal ring protein, suppressor of prc, minor lipoprotein	-0.852686	8.10661	1.78e-05	9.15e-05	4.03858
BW25113_1315	ycjS	putative NADH-binding oxidoreductase	-0.852604	7.01205	0.00880186	0.0217896	1.66175
BW25113_0382	iraP	anti-RssB factor, RpoS stabilzer during Pi starvation; anti-adapter protein	-0.848956	8.1815	5.25e-05	0.000246565	3.60807
BW25113_3563	yiaB	YiaAB family inner membrane protein	-0.848757	7.75454	0.000572645	0.00204015	2.69034
BW25113_2975	glcA	glycolate transporter	-0.847865	9.71912	1.25e-07	9.8e-07	6.00877
BW25113_3900	frvA	putative enzyme IIA component of PTS	-0.84746	7.88245	3.51e-05	0.00017087	3.76733
BW25113_0597	entH	enterobactin synthesis proofreading thioesterase	-0.847287	7.31949	0.000635296	0.0022272	2.65224
BW25113_0511	ybbW	putative allantoin transporter	-0.847251	9.20237	4.14e-07	2.94e-06	5.53165
BW25113_0499	rhsH	pseudogene	-0.846948	8.83376	7.02e-06	3.98e-05	4.40012
BW25113_3827	yigM	putative inner membrane EamA-like transporter	-0.845963	8.50327	7.06e-05	0.000319664	3.49531
BW25113_0794	ybhF	putative transporter subunit of ABC superfamily: ATP-binding component	-0.845498	8.84055	2.89e-06	1.76e-05	4.75449
BW25113_0575	cusA	copper/silver efflux system, membrane component	-0.844691	9.04463	1.07e-06	6.96e-06	5.15739
BW25113_2581	yfiF	putative methyltransferase	-0.843025	8.49399	3.57e-06	2.13e-05	4.67162
BW25113_0592	fepB	iron-enterobactin transporter subunit	-0.842199	8.07333	0.00011101	0.000476739	3.32172
BW25113_1000	cbpA	DnaK co-chaperone; curved DNA-binding protein	-0.841298	6.17849	0.0128877	0.0303666	1.5176
BW25113_3578	yiaN	2,3-diketo-L-gulonate TRAP transporter large permease protein	-0.840323	9.82731	4.8e-06	2.8e-05	4.55284
BW25113_3404	envZ	sensory histidine kinase in two-component regulatory system with OmpR	-0.838108	9.79356	5.83e-07	3.98e-06	5.40012
BW25113_2079	baeR	response regulator in two-component regulatory system with BaeS	-0.836713	5.75494	0.0250609	0.0528631	1.27685
BW25113_0490	fetA	iron exporter, ATP-binding subunit, ABC transporter FetAB subunit; peroxide resistance protein	-0.836484	8.52717	6.19e-06	3.54e-05	4.451
BW25113_2819	recD	exonuclease V (RecBCD complex), alpha chain	-0.836308	8.4253	1.4e-05	7.48e-05	4.1261
BW25113_1321	ycjX	DUF463 family protein, putative P-loop NTPase	-0.834955	7.72001	0.000389271	0.0014455	2.83998
BW25113_2385	ypdF	Xaa-Pro aminopeptidase	-0.833615	7.90777	9.26e-05	0.000408345	3.38897
BW25113_3151	yraQ	putative inner membrane permease	-0.833365	9.62781	2.74e-07	2.01e-06	5.6968
BW25113_2129	yehX	putative ABC superfamily transporter ATP-binding subunit	-0.832848	7.4404	0.00136835	0.00441334	2.35523
BW25113_3869	glnL	sensory histidine kinase in two-component regulatory system with GlnG	-0.828612	8.44637	2.04e-05	0.00010372	3.98414
BW25113_0034	caiF	cai operon transcriptional activator	-0.827503	9.15045	0.00252734	0.00751922	2.12383
BW25113_1460	ydcC	H repeat-associated putative transposase	-0.826637	8.52826	0.000189496	0.000763977	3.11692
BW25113_0392	ykiA	pseudogene	-0.826443	8.01878	8.92e-05	0.000394859	3.40356
BW25113_2465	tktB	transketolase 2, thiamine triphosphate-binding	-0.825937	7.8569	6.68e-05	0.000305456	3.51505
BW25113_0424	yajL	oxidative-stress-resistance chaperone	-0.825758	6.8148	0.00294919	0.00859147	2.06593
BW25113_3882	yihU	gamma-hydroxybutyrate dehydrogenase, NADH-dependent	-0.823951	8.54812	5.34e-06	3.1e-05	4.50864
BW25113_2976	glcB	malate synthase G	-0.823486	9.22799	8.22e-07	5.47e-06	5.26201
BW25113_2422	cysA	sulfate/thiosulfate transporter subunit	-0.822987	8.66261	1.31e-05	7.06e-05	4.1512
BW25113_4662	sgrT	inhibitor of glucose uptake	-0.822275	3.77985	0.157428	0.240805	0.618334
BW25113_0394	mak	manno(fructo)kinase	-0.822254	7.64607	0.000178617	0.000725298	3.13948
BW25113_2776	ygcE	putative kinase	-0.821768	7.23855	0.00254299	0.00754872	2.12213
BW25113_0376	ampH	D-alanyl-D-alanine- carboxypeptidase/endopeptidase; penicillin-binding protein; weak beta-lactamase	-0.821136	8.61654	4.14e-06	2.44e-05	4.61261
BW25113_2318	truA	tRNA pseudouridine(38-40) synthase	-0.821071	6.84374	0.00595338	0.0156917	1.80433
BW25113_0249	ykfF	CP4-6 prophage; uncharacterized protein	-0.820334	5.63552	0.119755	0.192339	0.715933
BW25113_1886	tar	methyl-accepting chemotaxis protein II	-0.819853	7.77731	0.000164814	0.000677606	3.16902
BW25113_4048	yjbM	uncharacterized protein	-0.818247	6.72741	0.00640952	0.0167266	1.77659
BW25113_4510	rzoD	DLP12 prophage; putative lipoprotein	-0.817689	6.76915	0.00264822	0.00781995	2.1068
BW25113_4519	icdC	pseudogene	-0.81633	4.75939	0.059234	0.10824	0.965612
BW25113_3579	yiaO	2,3-diketo-L-gulonate-binding periplasmic protein	-0.815299	8.66445	0.00132956	0.00431289	2.36523
BW25113_2710	norV	anaerobic nitric oxide reductase flavorubredoxin	-0.815263	8.43027	1.54e-05	8.08e-05	4.09259
BW25113_4428	hokB	toxic polypeptide, small	-0.812673	3.63461	0.153824	0.236665	0.625865
BW25113_4272	insC1	IS2 repressor TnpA	-0.812531	6.20868	0.0150477	0.0344059	1.46337
BW25113_1396	paaI	hydroxyphenylacetyl-CoA thioesterase	-0.81249	4.91677	0.0634843	0.114272	0.942061
BW25113_4479	dgoR	putative DNA-binding transcriptional regulator	-0.811258	8.56838	1.33e-05	7.09e-05	4.14935
BW25113_1755	ynjC	inner membrane putative ABC superfamily transporter permease	-0.810847	7.79998	0.00178923	0.0055751	2.25375
BW25113_2076	mdtC	multidrug efflux system, subunit C	-0.809724	9.24438	5.24e-05	0.000246225	3.60867
BW25113_4415	hokE	toxic polypeptide, small	-0.808667	5.03055	0.0728011	0.127386	0.894879
BW25113_4159	mscM	mechanosensitive channel protein, miniconductance	-0.808502	10.9959	5.06e-07	3.52e-06	5.45346
BW25113_3368	cysG	fused siroheme synthase 1,3-dimethyluroporphyriongen III dehydrogenase and siroheme ferrochelatase/uroporphyrinogen methyltransferase	-0.806118	9.97606	2.61e-07	1.92e-06	5.7167
BW25113_3070	yqjH	putative siderophore interacting protein	-0.805763	7.18639	0.00439785	0.0120918	1.91751
BW25113_3849	trkH	potassium transporter	-0.804535	9.64089	9.79e-06	5.41e-05	4.2668
BW25113_0721	sdhC	succinate dehydrogenase, membrane subunit, binds cytochrome b556	-0.804029	5.51356	0.0442223	0.0850645	1.07025
BW25113_4199	yjfY	YhcN family protein, periplasmic	-0.803927	7.41667	0.00313724	0.00904762	2.04347
BW25113_0498	ybbC	putative immunity protein	-0.803537	4.71471	0.106812	0.175766	0.755065
BW25113_4072	nrfC	formate-dependent nitrite reductase, 4Fe4S subunit	-0.803188	8.31454	0.000105296	0.000455668	3.34135
BW25113_4354	yjiY	putative transporter	-0.802957	10.0355	3.53e-07	2.55e-06	5.59346
BW25113_3120	yhaB	uncharacterized protein	-0.80215	6.51683	0.0168	0.0378193	1.42229
BW25113_2903	gcvP	glycine decarboxylase, PLP-dependent, subunit (protein P) of glycine cleavage complex	-0.800921	8.77967	4.5e-05	0.000214202	3.66918
BW25113_3183	obgE	GTPase involved in cell partioning and DNA repair	-0.799241	3.95485	0.124074	0.198067	0.703188
BW25113_0264	insB1	IS1 transposase B	-0.797621	7.4488	0.00039761	0.00147093	2.83241
BW25113_2474	tmcA	elongator methionine tRNA (ac4C34) acetyltransferase	-0.797044	8.81159	1.43e-05	7.58e-05	4.12033
BW25113_3926	glpK	glycerol kinase	-0.796797	9.76311	6.29e-07	4.28e-06	5.36856
BW25113_2582	trxC	thioredoxin 2	-0.794922	6.20854	0.0438461	0.0845054	1.07312
BW25113_0719	ybgD	putative fimbrial-like adhesin protein	-0.794267	8.33671	9.74e-05	0.000424816	3.3718
BW25113_1754	ynjB	putative ABC superfamily transporter periplasmic-binding protein	-0.793732	7.25042	0.00107895	0.00356731	2.44766
BW25113_3543	dppB	dipeptide/heme transporter	-0.793481	8.92857	2.58e-06	1.58e-05	4.80134
BW25113_2200	ccmB	heme exporter subunit	-0.791095	6.94457	0.00267082	0.00788081	2.10343
BW25113_3632	waaQ	lipopolysaccharide core biosynthesis protein	-0.79093	10.755	1.04e-06	6.74e-06	5.17134
BW25113_0825	fsaA	fructose-6-phosphate aldolase 1	-0.79034	6.64033	0.00586264	0.0154835	1.81013
BW25113_3121	yhaC	pentapetide repeats-related protein	-0.789339	5.96937	0.0710423	0.125084	0.902799
BW25113_3017	ftsP	septal ring component that protects the divisome from stress; multicopy suppressor of ftsI(Ts)	-0.788748	8.25424	0.000711761	0.00246465	2.60824
BW25113_3063	ttdT	L-tartrate/succinate antiporte	-0.788436	8.84115	6.55e-05	0.000299993	3.52289
BW25113_4327	hypT	hypochlorite-responsive transcription factor	-0.787933	6.86021	0.0206865	0.0449311	1.34745
BW25113_2584	pka	protein lysine acetyltransferase	-0.785152	8.57969	2.51e-05	0.000125166	3.90251
BW25113_1039	csgE	curlin secretion specificity factor	-0.784729	6.3406	0.0134563	0.0315337	1.50122
BW25113_4287	fecE	iron-dicitrate transporter subunit	-0.784482	7.63079	0.00243515	0.00728332	2.13767
BW25113_3352	yheS	putative transporter subunit of ABC superfamily: ATP-binding component	-0.78438	10.1133	5.43e-07	3.76e-06	5.42481
BW25113_3226	nanR	transcriptional repressor of the nan operon, induced by sialic acid	-0.781442	6.64325	0.00533417	0.0143175	1.84413
BW25113_3923	uspD	stress-induced protein	-0.780082	9.22264	5.76e-06	3.31e-05	4.48017
BW25113_0824	ybiY	putative pyruvate formate lyase activating enzyme	-0.777217	7.16783	0.00263523	0.00778743	2.10861
BW25113_3667	uhpC	membrane protein regulates uhpT expression	-0.776734	9.18168	2.75e-06	1.68e-05	4.77469
BW25113_0155	clcA	H(+)/Cl(-) exchange transporter	-0.776197	8.63963	2.44e-05	0.000122351	3.91239
BW25113_4068	yjcH	DUF485 family inner membrane protein	-0.776134	6.32258	0.0752974	0.130827	0.883303
BW25113_3353	yheT	UPF0017 family putative hydrolase	-0.776039	8.95179	9.91e-06	5.47e-05	4.26201
BW25113_1250	kch	voltage-gated potassium channel	-0.775009	7.00458	0.00669646	0.0173493	1.76072
BW25113_0759	galE	UDP-galactose-4-epimerase	-0.774663	7.2207	0.00259694	0.00768002	2.11464
BW25113_2148	mglC	methyl-galactoside transporter subunit	-0.773525	7.56935	0.000679627	0.00235958	2.62716
BW25113_2970	yghF	pseudogene	-0.773214	7.69324	0.000837525	0.0028404	2.54662
BW25113_2435	amiA	N-acetylmuramoyl-l-alanine amidase I	-0.77274	6.21921	0.02284	0.0488316	1.3113
BW25113_2165	psuG	pseudouridine 5'-phosphate glycosidase	-0.772586	6.82795	0.00513366	0.0138168	1.85959
BW25113_3847	pepQ	proline dipeptidase	-0.771752	9.97017	2.93e-06	1.79e-05	4.74715
BW25113_2918	argK	membrane ATPase/protein kinase	-0.77007	7.58539	0.000649639	0.00226943	2.64408
BW25113_0867	amiD	1,6-anhydro-N-acetylmuramyl-L-alanine amidase, Zn-dependent; OM lipoprotein	-0.768794	7.31372	0.00133727	0.0043308	2.36343
BW25113_4023	yjbD	DUF3811 family protein	-0.766147	6.57021	0.00839764	0.02092	1.67944
BW25113_1629	rsxC	SoxR iron-sulfur cluster reduction factor component; putative membrane-associated NADH oxidoreductase of electron transport complex	-0.764409	7.96165	0.000192622	0.000773425	3.11158
BW25113_3488	yhiJ	DUF4049 family protein	-0.764362	8.91394	0.000370965	0.00139059	2.8568
BW25113_4017	arpA	ankyrin repeat protein	-0.764339	9.64218	0.000113323	0.000486145	3.31323
BW25113_4298	yjhH	putative lyase/synthase	-0.759845	8.61374	0.000239069	0.000938928	3.02737
BW25113_2145	yeiS	DUF2542 family protein	-0.758588	4.88181	0.0904193	0.152735	0.816062
BW25113_2727	hypB	GTP hydrolase involved in nickel liganding into hydrogenases	-0.756697	7.5493	0.000969863	0.00323097	2.49067
BW25113_0380	yaiZ	DUF2754 family putative inner membrane protein	-0.755331	5.07622	0.0825105	0.141677	0.848701
BW25113_3130	yhaV	toxin of the SohB(PrlF)-YhaV toxin-antitoxin system	-0.755132	6.12204	0.0325657	0.0662855	1.17858
BW25113_3994	thiC	phosphomethylpyrimidine synthase	-0.753546	10.2897	1.68e-06	1.06e-05	4.97469
BW25113_1164	ycgZ	RcsB connector protein for regulation of biofilm and acid-resistance	-0.75246	4.81497	0.0914421	0.153808	0.813022
BW25113_2398	yfeC	DUF1323 family putative DNA-binding protein	-0.752144	5.66466	0.0637968	0.114782	0.940126
BW25113_3369	yhfL	small lipoprotein	-0.751625	7.5875	0.000928041	0.00310736	2.50761
BW25113_2738	ygbL	putative class II aldolase	-0.750803	6.76632	0.0170497	0.0382747	1.41709
BW25113_3027	ygiZ	inner membrane protein	-0.750214	6.25008	0.0729519	0.127593	0.894173
BW25113_4613	dinQ	UV-inducible membrane toxin, DinQ-AgrB type I toxin-antitoxin system	-0.750118	4.28646	0.136115	0.21443	0.668714
BW25113_0065	yabI	DedA family inner membrane protein	-0.749636	7.18678	0.00396591	0.0110894	1.95509
BW25113_0546	ybcM	DLP12 prophage; putative DNA-binding transcriptional regulator	-0.747203	6.4322	0.0184742	0.0408687	1.38861
BW25113_3408	feoA	ferrous iron transporter, protein A	-0.746326	7.31025	0.00915677	0.022527	1.6473
BW25113_3350	kefB	potassium:proton antiporter	-0.745916	10.2453	1.36e-06	8.67e-06	5.06198
BW25113_2528	iscA	FeS cluster assembly protein	-0.744332	4.08614	0.154978	0.237886	0.623631
BW25113_3958	argC	N-acetyl-gamma-glutamylphosphate reductase, NAD(P)-binding	-0.744011	8.78572	0.000119191	0.000508008	3.29413
BW25113_1010	rutC	putative aminoacrylate deaminase, reactive intermediate detoxification; weak enamine/imine deaminase activity	-0.743347	6.24734	0.0223493	0.0478862	1.31979
BW25113_2678	proW	glycine betaine transporter subunit	-0.743335	7.70359	0.000974764	0.0032391	2.48958
BW25113_2204	napH	ferredoxin-type protein essential for electron transfer from ubiquinol to periplasmic nitrate reductase (NapAB)	-0.742868	7.86113	0.000344748	0.0013025	2.88522
BW25113_0137	yadL	putative fimbrial-like adhesin protein	-0.741521	9.6429	3.87e-05	0.000186986	3.72819
BW25113_0534	sfmF	FimA homolog	-0.741192	7.39237	0.00275102	0.00809932	2.09155
BW25113_0603	ybdO	putative DNA-binding transcriptional regulator	-0.737971	7.45599	0.00113817	0.00375055	2.42591
BW25113_1654	grxD	glutaredoxin-4	-0.736983	4.89326	0.174969	0.262154	0.581443
BW25113_3774	ilvC	ketol-acid reductoisomerase, NAD(P)-binding	-0.735135	10.2457	3.68e-06	2.19e-05	4.65956
BW25113_3441	yhhY	putative acetyltransferase	-0.733519	8.26788	0.000169973	0.000696642	3.15699
BW25113_2897	sdhE	flavinator of succinate dehydrogenase; antitoxin of CptAB toxin-antitoxin pair	-0.733144	5.58306	0.0638824	0.114884	0.939742
BW25113_0977	hyaF	protein involved in nickel incorporation into hydrogenase-1 proteins	-0.731127	7.48079	0.00155478	0.00495799	2.30469
BW25113_2168	fruK	fructose-1-phosphate kinase	-0.729748	5.46492	0.0912932	0.153808	0.813022
BW25113_4633	xisD	pseudogene	-0.728608	6.33665	0.0489903	0.0923917	1.03437
BW25113_0800	ybiB	putative family 3 glycosyltransferase	-0.726984	8.35589	0.000137345	0.000578518	3.23768
BW25113_0449	mdlB	putative multidrug transporter subunit of ABC superfamily, ATP-binding component	-0.72631	9.21789	9.75e-06	5.4e-05	4.26761
BW25113_2719	hycG	hydrogenase 3 and formate hydrogenase complex, HycG subunit	-0.725121	7.69623	0.0030366	0.00880236	2.0554
BW25113_3666	uhpT	hexose phosphate transporter	-0.724758	8.51847	0.000105542	0.000456234	3.34081
BW25113_3653	gltS	glutamate transporter	-0.72357	9.0066	1.79e-05	9.22e-05	4.03527
BW25113_3042	yqiC	BMFP family putative fusogenic protein	-0.722033	5.8241	0.0600697	0.109472	0.960697
BW25113_1922	fliA	RNA polymerase, sigma 28 (sigma F) factor	-0.719298	5.95531	0.0716261	0.125831	0.900211
BW25113_1144	ymfJ	e14 prophage; uncharacterized protein	-0.718502	5.20028	0.0896537	0.151636	0.819198
BW25113_0580	ybdJ	DUF1158 family putative inner membrane protein	-0.718015	4.2654	0.156263	0.239579	0.620551
BW25113_2699	recA	DNA recombination and repair protein; ssDNA-dependent ATPase; synaptase; ssDNA and dsDNA binding protein forming filaments; ATP-dependent homologous DNA strand exchanger; recombinase A; LexA autocleavage cofactor	-0.716645	6.21932	0.0437255	0.0843964	1.07368
BW25113_3899	frvB	putative PTS enzyme, IIB component/IIC component	-0.716468	8.09077	0.000663013	0.00230799	2.63677
BW25113_3675	yidG	inner membrane protein	-0.715416	7.14103	0.00461316	0.0125787	1.90036
BW25113_2456	eutN	Ethanolamine catabolic microcompartment shell protein	-0.714239	6.13201	0.118315	0.190723	0.719597
BW25113_0217	yafT	lipoprotein	-0.713287	8.29924	0.000138121	0.000581168	3.2357
BW25113_3962	sthA	pyridine nucleotide transhydrogenase, soluble	-0.711825	8.76538	0.000327921	0.00124819	2.90372
BW25113_0551	quuD	DLP12 prophage; putative antitermination protein	-0.710153	7.0629	0.00588671	0.0155367	1.80864
BW25113_4636	ybfI	pseudogene	-0.709643	5.89205	0.0794329	0.137288	0.862369
BW25113_1043	csgC	curli assembly protein	-0.709349	6.7159	0.0208806	0.0452795	1.3441
BW25113_0486	ybaT	putative amino acid transporter	-0.709034	7.6485	0.00168243	0.00530086	2.27565
BW25113_3921	yiiR	DUF805 family putative inner membrane protein	-0.708935	7.58756	0.00134052	0.00433775	2.36274
BW25113_1155	tfaP	e14 prophage; uncharacterized protein	-0.706802	7.07969	0.0139614	0.0325054	1.48805
BW25113_3860	dsbA	periplasmic protein disulfide isomerase I	-0.706634	7.48498	0.00435338	0.0120197	1.92011
BW25113_1076	flgE	flagellar hook protein	-0.706303	7.98689	0.00231167	0.00695736	2.15756
BW25113_2050	wcaI	putative glycosyl transferase	-0.705696	7.9731	0.000484017	0.00175284	2.75626
BW25113_0512	allB	allantoinase	-0.70519	7.4742	0.00171716	0.00539738	2.26782
BW25113_3531	bcsZ	endo-1,4-D-glucanase	-0.705151	8.90019	7.68e-05	0.000344214	3.46317
BW25113_1403	insC1	IS2 repressor TnpA	-0.704514	6.38489	0.0206545	0.0449311	1.34745
BW25113_0889	lrp	leucine-responsive global transcriptional regulator	-0.703283	6.56606	0.0509884	0.0956123	1.01949
BW25113_3877	yihP	putative transporter	-0.703223	8.36972	0.000139399	0.000585894	3.23218
BW25113_1739	osmE	osmotically-inducible lipoprotein	-0.703051	4.75118	0.118966	0.191304	0.718275
BW25113_2842	kduD	hexuronate dehydrogenase; hexuronate utilization in high osmolarity	-0.702864	7.37884	0.0111295	0.0268783	1.5706
BW25113_2461	eutP	putative P-loop NTPase ethanolamine utilization protein	-0.70205	7.89754	0.00115037	0.00378443	2.422
BW25113_2096	gatY	D-tagatose 1,6-bisphosphate aldolase 2, catalytic subunit	-0.701656	6.10092	0.0392178	0.0773586	1.11149
BW25113_3934	cytR	Anti-activator for CytR-CRP nucleoside utilization regulon	-0.700954	8.95691	0.00271013	0.00799083	2.09741
BW25113_2634	yfjR	CP4-57 prophage; putative DNA-binding transcriptional regulator	-0.700217	6.62753	0.0731521	0.12783	0.893367
BW25113_0796	ybiH	DUF1956 domain-containing tetR family putative transcriptional regulator	-0.697958	7.88426	0.000597341	0.00211422	2.67485
BW25113_4541	yehK	uncharacterized protein	-0.697553	5.6645	0.0545683	0.101125	0.99514
BW25113_4211	qorB	NAD(P)H:quinone oxidoreductase	-0.697027	7.86181	0.00341873	0.00977381	2.00994
BW25113_2504	yfgG	uncharacterized protein	-0.696765	6.79568	0.018784	0.0415075	1.38187
BW25113_4081	mdtO	membrane translocase (MDR) of MdtNOP efflux pump, PET family	-0.69608	9.03073	0.000136122	0.00057398	3.2411
BW25113_0071	leuD	3-isopropylmalate dehydratase small subunit	-0.695735	7.62293	0.00290451	0.00847543	2.07184
BW25113_2265	menF	isochorismate synthase 2	-0.694347	7.69366	0.00745745	0.0190461	1.72019
BW25113_3787	wecC	UDP-N-acetyl-D-mannosaminuronic acid dehydrogenase	-0.692642	8.63465	0.000358483	0.00134636	2.87084
BW25113_0790	ybhP	endo/exonuclease/phosphatase family protein	-0.691597	6.48524	0.0206678	0.0449311	1.34745
BW25113_3075	ebgR	transcriptional repressor	-0.691436	6.76095	0.0133804	0.0313932	1.50316
BW25113_2542	hcaD	phenylpropionate dioxygenase, ferredoxin reductase subunit	-0.690292	7.93234	0.000819142	0.00278522	2.55514
BW25113_2464	talA	transaldolase A	-0.689976	6.0936	0.0364632	0.0726505	1.13876
BW25113_0530	sfmA	FimA homolog	-0.687439	7.44877	0.00361618	0.0102396	1.98972
BW25113_3922	yiiS	UPF0381 family protein	-0.686621	8.97031	0.000170621	0.00069839	3.1559
BW25113_0869	ybjT	putative NAD-dependent oxidoreductase	-0.686566	8.54534	0.000127125	0.000539497	3.26801
BW25113_2737	ygbK	FliA-regulated DUF1537 family protein	-0.686257	7.64272	0.00301278	0.00875068	2.05796
BW25113_1029	ycdU	putative inner membrane protein	-0.683692	8.48577	0.00288629	0.00843472	2.07393
BW25113_3396	mrcA	fused penicillin-binding protein 1a: murein transglycosylase/murein transpeptidase	-0.682798	11.3258	6.58e-06	3.74e-05	4.42713
BW25113_2416	ptsI	PEP-protein phosphotransferase of PTS system (enzyme I)	-0.682744	5.33632	0.127842	0.203098	0.692294
BW25113_2498	upp	uracil phosphoribosyltransferase	-0.681309	5.84385	0.0566045	0.104556	0.980652
BW25113_0709	dtpD	dipeptide and tripeptide permease D	-0.680661	7.84815	0.00416242	0.0115978	1.93562
BW25113_1226	narJ	molybdenum-cofactor-assembly chaperone subunit (delta subunit) of nitrate reductase 1	-0.680574	5.7672	0.0578531	0.106326	0.973362
BW25113_0076	leuO	global transcription factor	-0.680264	9.74009	0.00018981	0.000764465	3.11664
BW25113_3937	yiiX	putative lipid binding hydrolase, DUF830 family protein	-0.679545	7.59993	0.00180411	0.00560821	2.25118
BW25113_4625	symR		-0.677726	6.42837	0.0247171	0.052251	1.28191
BW25113_3447	ggt	gamma-glutamyltranspeptidase	-0.676571	8.33766	0.000319158	0.00122071	2.91339
BW25113_0287	yagU	DUF1440 family inner membrane protein	-0.676142	8.69356	0.000874079	0.0029517	2.52993
BW25113_2624	alpA	CP4-57 prophage; DNA-binding transcriptional activator	-0.675308	7.30917	0.00580542	0.0153529	1.81381
BW25113_3588	aldB	aldehyde dehydrogenase B	-0.674477	8.51259	0.000213671	0.000849309	3.07093
BW25113_0544	ybcK	DLP12 prophage; putative recombinase	-0.673776	6.17991	0.0430287	0.0831734	1.08002
BW25113_0227	yafL	putative lipoprotein and C40 family peptidase	-0.673722	6.11962	0.0640428	0.11512	0.93885
BW25113_4580	yaiT	pseudogene	-0.672327	10.7905	6.83e-05	0.000311099	3.5071
BW25113_3896	yiiG	DUF3829 family lipoprotein	-0.672078	9.9847	2.02e-05	0.000102584	3.98892
BW25113_0021	insB1	IS1 transposase B	-0.670249	7.87422	0.000947474	0.00316439	2.49971
BW25113_3170	rimP	ribosome maturation factor for 30S subunits	-0.668795	3.54351	0.260544	0.360186	0.443473
BW25113_0279	yagM	CP4-6 prophage; uncharacterized protein	-0.666125	7.47839	0.0169739	0.0381262	1.41878
BW25113_0242	proB	gamma-glutamate kinase	-0.665816	7.51994	0.00321056	0.00921201	2.03565
BW25113_0874	ybjE	putative transporter	-0.664624	8.48104	0.000760056	0.00260902	2.58352
BW25113_2486	hyfF	hydrogenase 4, membrane subunit	-0.664139	8.02979	0.00162278	0.00515401	2.28785
BW25113_0972	hyaA	hydrogenase 1, small subunit	-0.662782	7.99314	0.000888919	0.00299414	2.52373
BW25113_1353	sieB	Rac prophage; phage superinfection exclusion protein	-0.661247	5.01549	0.12276	0.196446	0.706756
BW25113_0492	ybbN	DnaK co-chaperone, thioredoxin-like protein	-0.661112	7.82113	0.0014243	0.00458593	2.33857
BW25113_0068	thiB	thiamine-, thiamine pyrophosphate-, thiamine monophosphate-binding ABC transporter periplasmic protein; ThiBPQ thiamine, thiamine pyrophosphate importer	-0.657157	7.8838	0.00153198	0.00488921	2.31076
BW25113_1293	sapB	antimicrobial peptide transport ABC transporter permease	-0.656661	5.73544	0.118928	0.191304	0.718275
BW25113_4253	yjgL	uncharacterized protein	-0.655999	7.63659	0.0204789	0.0446783	1.3499
BW25113_3895	fdhD	formate dehydrogenase formation protein	-0.655875	8.14174	0.000696333	0.00241546	2.617
BW25113_4375	prfC	peptide chain release factor RF-3	-0.654236	8.24612	0.00235482	0.00707519	2.15026
BW25113_2641	yfjV	pseudogene	-0.653219	7.15581	0.00816366	0.0204661	1.68896
BW25113_0618	citC	[citrate [pro-3S]-lyase] ligase	-0.652675	7.90917	0.00167265	0.00527424	2.27784
BW25113_2121	yehP	VMA domain putative YehL ATPase stimulator	-0.652013	7.82643	0.00761051	0.0193704	1.71286
BW25113_3214	gltF	periplasmic protein	-0.65185	10.1582	0.000389672	0.00144563	2.83994
BW25113_0600	ybdL	methionine aminotransferase, PLP-dependent	-0.651501	7.84453	0.00315745	0.00909926	2.04099
BW25113_2522	sseB	rhodanase-like enzyme, sulfur transfer from thiosulfate	-0.650554	8.25767	0.00499049	0.0134774	1.87039
BW25113_3392	hofP	DNA catabolic protein	-0.65011	7.82555	0.00301434	0.00875068	2.05796
BW25113_4116	adiY	adi system transcriptional activator	-0.649953	9.94432	0.000101829	0.000442604	3.35398
BW25113_3876	yihO	putative transporter	-0.649257	10.7359	2.63e-05	0.000130675	3.88381
BW25113_2068	alkA	3-methyl-adenine DNA glycosylase II	-0.648193	6.4665	0.0892313	0.151051	0.820877
BW25113_0602	ybdN	PAPS reductase-like domain protein	-0.647603	7.45281	0.00438448	0.0120803	1.91792
BW25113_0236	prfH	pseudogene	-0.644149	5.85089	0.114624	0.18614	0.730159
BW25113_1937	fliE	flagellar basal-body component	-0.643265	4.83657	0.146808	0.227996	0.642073
BW25113_3879	yihR	mutarotase superfamily protein, YihR family	-0.642618	9.95579	3.84e-05	0.000185723	3.73113
BW25113_2861	insC1	IS2 repressor TnpA	-0.642068	6.34566	0.0624571	0.112937	0.947163
BW25113_2123	yehR	lipoprotein, DUF1307 family	-0.640898	5.61044	0.142718	0.222525	0.652621
BW25113_1373	tfaR	Rac prophage; putative tail fiber assembly protein	-0.638906	6.29165	0.0436498	0.0842914	1.07422
BW25113_0300	ykgA	pseudogene	-0.637486	7.41761	0.0111483	0.026907	1.57013
BW25113_4161	rsgA	ribosome small subunit-dependent GTPase A	-0.637028	3.91182	0.249151	0.34772	0.458771
BW25113_1015	putP	proline:sodium symporter	-0.635968	8.8158	0.000387551	0.00144046	2.8415
BW25113_2198	ccmD	cytochrome c biogenesis protein	-0.635741	5.32524	0.114821	0.18623	0.72995
BW25113_1260	trpA	tryptophan synthase, alpha subunit	-0.634381	6.131	0.0799397	0.137982	0.860176
BW25113_2917	scpA	methylmalonyl-CoA mutase	-0.633764	8.65706	0.000318073	0.00121774	2.91445
BW25113_3996	nudC	NADH pyrophosphatase	-0.632256	8.72039	0.00162662	0.00515791	2.28753
BW25113_4650	yibS	pseudogene	-0.631396	9.38515	0.0064631	0.0168334	1.77383
BW25113_3210	arcB	aerobic respiration control sensor histidine protein kinase, cognate to two-component response regulators ArcA and RssB	-0.629395	7.97597	0.00203919	0.00624562	2.20442
BW25113_1578	insD1	pseudogene	-0.629166	7.72127	0.00509572	0.0137428	1.86193
BW25113_4380	yjjI	DUF3029 family protein, putative glycine radical enzyme	-0.628168	8.40594	0.0009047	0.0030421	2.51683
BW25113_4333	yjiK	SdiA-regulated family putative membrane-anchored protein; putative phytase-like esterase	-0.62691	7.30006	0.0149254	0.0341658	1.46641
BW25113_3862	yihG	inner membrane protein, inner membrane acyltransferase	-0.624665	8.65155	0.000378451	0.00141329	2.84977
BW25113_1192	ldcA	murein tetrapeptide carboxypeptidase; LD-carboxypeptidase A	-0.624278	6.22901	0.0881099	0.149473	0.825438
BW25113_0243	proA	gamma-glutamylphosphate reductase	-0.624255	8.04646	0.00275486	0.00810457	2.09127
BW25113_3821	pldA	outer membrane phospholipase A	-0.623749	8.60512	0.00246159	0.00734572	2.13397
BW25113_0681	chiP	chitoporin, uptake of chitosugars	-0.622762	7.0524	0.0143761	0.0332943	1.47763
BW25113_2151	galS	galactose- and fucose-inducible galactose regulon transcriptional isorepressor; mgl operon transcriptional repressor; autorepressor	-0.622677	6.56949	0.0401282	0.0788814	1.10303
BW25113_0043	fixC	putative oxidoreductase	-0.620296	7.99947	0.00319375	0.00918378	2.03698
BW25113_2131	osmF	putative ABC superfamily transporter periplasmic-binding protein	-0.6196	7.81395	0.00454122	0.0124341	1.90539
BW25113_0647	ybeT	Sel1 family TPR-like repeat protein	-0.619367	7.92318	0.00439516	0.0120918	1.91751
BW25113_0527	ybcI	DUF457 family inner membrane protein	-0.616632	5.35457	0.116327	0.188132	0.725537
BW25113_2463	maeB	malic enzyme: putative oxidoreductase/putative phosphotransacetylase	-0.615728	7.17296	0.0183281	0.0405909	1.39157
BW25113_3664	yicO	putative adenine permease	-0.61475	10.1652	0.00134384	0.00434495	2.36202
BW25113_4083	yjcS	metallo-beta-lactamase superfamily protein	-0.614629	10.0089	0.000119081	0.000508008	3.29413
BW25113_4013	metA	homoserine O-transsuccinylase	-0.613834	6.60633	0.074876	0.130184	0.885443
BW25113_3520	yhjB	putative DNA-binding transcriptional response regulator	-0.613597	8.91355	0.000464083	0.00168684	2.77293
BW25113_3044	insC1	IS2 repressor TnpA	-0.613502	6.19916	0.0654047	0.117195	0.931092
BW25113_3700	recF	gap repair protein	-0.613088	9.09507	0.0007232	0.00249988	2.60208
BW25113_3515	gadW	transcriptional activator of gadA and gadBC; repressor of gadX	-0.612489	8.72594	0.0025422	0.00754872	2.12213
BW25113_4076	nrfG	heme lyase (NrfEFG) for insertion of heme into c552, subunit NrfG	-0.609411	7.83301	0.00405639	0.0113263	1.94591
BW25113_4345	mcrC	5-methylcytosine-specific restriction enzyme McrBC, subunit McrC	-0.608794	7.37543	0.0128891	0.0303666	1.5176
BW25113_1597	asr	acid shock-inducible periplasmic protein	-0.608601	5.10631	0.159366	0.243392	0.613694
BW25113_4482	yigE	DUF2233 family protein	-0.608245	7.87468	0.00750212	0.0191479	1.71788
BW25113_2759	casB	CRISP RNA (crRNA) containing Cascade antiviral complex protein	-0.60617	7.26098	0.0112749	0.0271299	1.56655
BW25113_4317	fimD	fimbrial usher outer membrane porin protein; FimCD chaperone-usher	-0.605757	11.3945	7.72e-05	0.000345256	3.46186
BW25113_0662	ubiF	2-octaprenyl-3-methyl-6-methoxy-1,4-benzoquinol oxygenase	-0.604743	5.83969	0.0890492	0.150937	0.821205
BW25113_0491	fetB	iron exporter permease subunit, ABC transporter FetAB; peroxide resistance protein	-0.603802	8.52581	0.00643323	0.0167773	1.77528
BW25113_1402	insD1	IS2 transposase TnpB	-0.601546	7.79186	0.00481735	0.0130723	1.88365
BW25113_3468	yhhN	TMEM86 family putative inner membrane protein	-0.601346	9.64063	0.000479143	0.00173838	2.75986
BW25113_3074	ygjH	putative tRNA binding protein; putative tRNA corner chaperone	-0.601309	6.34081	0.0528329	0.09851	1.00652
BW25113_2279	nuoK	NADH:ubiquinone oxidoreductase, membrane subunit K	-0.601206	5.82177	0.142431	0.222209	0.653239
BW25113_4316	fimC	periplasmic chaperone	-0.601028	9.08342	0.000361733	0.00135727	2.86733
BW25113_0493	ybbO	putative oxidoreductase	-0.599529	7.37962	0.0115201	0.027605	1.55901
BW25113_4128	yjdK	uncharacterized protein	-0.598868	6.61442	0.0337395	0.0680821	1.16697
BW25113_0711	ybgJ	putative allophanate hydrolase, subunit 1	-0.597441	7.35378	0.0116073	0.0277606	1.55657
BW25113_1433	ydcO	BenE family inner membrane putative transporter	-0.595201	6.18829	0.0748945	0.130184	0.885443
BW25113_0683	fur	ferric iron uptake regulon transcriptional repressor; autorepressor	-0.594036	4.19049	0.272999	0.373871	0.427278
BW25113_0228	rayT	RAYT REP element-mobilizing transposase; TnpA(REP)	-0.593996	6.42441	0.0494479	0.0931213	1.03095
BW25113_4090	rpiB	ribose 5-phosphate isomerase B/allose 6-phosphate isomerase	-0.592051	7.0522	0.0184405	0.0408171	1.38916
BW25113_3344	tusC	mnm(5)-s(2)U34-tRNA synthesis 2-thiolation protein	-0.591005	4.35556	0.27459	0.375411	0.425493
BW25113_0263	afuB	pseudogene	-0.587981	6.34253	0.0592567	0.10824	0.965612
BW25113_0868	ybjS	putative NAD(P)H-dependent oxidoreductase with NAD(P)-binding Rossmann-fold domain	-0.587078	8.12028	0.00423137	0.0117568	1.92971
BW25113_3512	gadE	gad regulon transcriptional activator	-0.58672	5.75426	0.113645	0.184931	0.732991
BW25113_0189	rof	modulator of Rho-dependent transcription termination	-0.586482	6.0401	0.14697	0.228074	0.641924
BW25113_1486	ddpB	D-ala-D-ala transporter subunit	-0.585372	5.93875	0.116272	0.18812	0.725564
BW25113_2905	gcvT	aminomethyltransferase, tetrahydrofolate-dependent, subunit (T protein) of glycine cleavage complex	-0.584949	7.4188	0.0238525	0.05064	1.29551
BW25113_2484	hyfD	hydrogenase 4, membrane subunit	-0.584242	8.3987	0.00328997	0.00943299	2.02535
BW25113_3118	tdcA	tdc operon transcriptional activator	-0.584218	9.20531	0.0004629	0.00168409	2.77364
BW25113_4444	omrA		-0.583668	5.28991	0.269454	0.36961	0.432257
BW25113_2777	queE	7-carboxy-7-deazaguanine synthase; queosine biosynthesis	-0.583497	7.92134	0.00473933	0.0128882	1.88981
BW25113_3125	garR	tartronate semialdehyde reductase	-0.583473	7.26302	0.0201307	0.0440644	1.35591
BW25113_2437	eutR	eut operon transcriptional activator, AraC family	-0.583394	7.62942	0.00811641	0.0203876	1.69063
BW25113_4058	uvrA	ATPase and DNA damage recognition protein of nucleotide excision repair excinuclease UvrABC	-0.58335	10.6207	0.000373823	0.00139733	2.8547
BW25113_0929	ompF	outer membrane porin 1a (Ia;b;F)	-0.582882	6.89169	0.0693487	0.122758	0.910949
BW25113_0248	yafX	CP4-6 prophage; uncharacterized protein	-0.581476	7.17471	0.0192872	0.042406	1.37257
BW25113_4631	ykgQ	pseudogene	-0.580999	3.81916	0.29333	0.395076	0.403319
BW25113_4166	queG	epoxyqueuosine reductase, cobalamine-stimulated; queosine biosynthesis	-0.580742	8.77108	0.00232375	0.00698717	2.1557
BW25113_0535	sfmZ	response regulator family protein	-0.579989	6.70726	0.0604148	0.109949	0.958809
BW25113_3861	yihF	DUF945 family protein	-0.579569	9.54231	0.000531949	0.0019072	2.7196
BW25113_2771	ygcS	putative transporter	-0.578961	7.46617	0.0600108	0.109415	0.960922
BW25113_2363	yfdT	CPS-53 (KpLE1) prophage; uncharacterized protein	-0.578457	6.50652	0.0717152	0.125876	0.900057
BW25113_2064	asmA	suppressor of OmpF assembly mutants; putative outer membrane protein assembly factor; inner membrane-anchored periplasmic protein	-0.578148	7.71355	0.00890776	0.0219599	1.65837
BW25113_4320	fimH	minor component of type 1 fimbriae	-0.577832	7.82472	0.0120601	0.0287219	1.54179
BW25113_0547	ybcN	DLP12 prophage; uncharacterized protein	-0.574385	6.25137	0.0781393	0.135229	0.86893
BW25113_4018	iclR	transcriptional repressor	-0.573174	8.53803	0.00144559	0.00464351	2.33315
BW25113_4474	frlC	fructoselysine 3-epimerase	-0.573057	8.42971	0.0029508	0.00859147	2.06593
BW25113_2371	yfdE	acetyl-CoA:oxalate CoA-transferase	-0.572285	8.36489	0.00384266	0.0107829	1.96726
BW25113_1679	sufE	sulfur acceptor protein	-0.572155	4.87365	0.340366	0.445589	0.351066
BW25113_0685	ybfE	LexA-regulated protein, CopB family	-0.572094	4.85139	0.203429	0.296259	0.528329
BW25113_2119	yehL	putative ABC superfamily transporter ATP-binding subunit	-0.571861	7.01508	0.029696	0.061077	1.21412
BW25113_1752	ydjZ	TVP38/TMEM64 family inner membrane protein	-0.571574	6.07908	0.203703	0.296438	0.528066
BW25113_0485	glsA	glutaminase 1	-0.570862	7.53732	0.0272488	0.0567528	1.24601
BW25113_4659	yabP	pseudogene	-0.566877	10.53	0.000176042	0.000716317	3.14489
BW25113_1693	aroD	3-dehydroquinate dehydratase	-0.564028	5.78695	0.19528	0.286183	0.543356
BW25113_3918	cdh	CDP-diacylglycerol phosphotidylhydrolase	-0.563922	7.41112	0.0293315	0.0603901	1.21903
BW25113_0379	yaiY	DUF2755 family inner membrane protein	-0.563407	5.63167	0.186813	0.276235	0.558721
BW25113_4582	yoeA	pseudogene	-0.563374	8.72294	0.00133669	0.0043308	2.36343
BW25113_0788	ybhN	UPF0104 family inner membrane protein	-0.563048	7.17492	0.0357562	0.071392	1.14635
BW25113_4063	soxR	redox-sensitive transcriptional activator of soxS; autorepressor	-0.562305	6.46086	0.0631452	0.113921	0.943397
BW25113_1931	yedK	DUF159 family protein	-0.559791	5.31778	0.215259	0.30972	0.509031
BW25113_2122	yehQ	pseudogene	-0.558489	8.71634	0.00131647	0.00427393	2.36917
BW25113_2633	yfjQ	CP4-57 prophage; uncharacterized protein	-0.556664	7.13118	0.0532952	0.0991047	1.00391
BW25113_4371	rsmC	16S rRNA m(2)G1207 methyltransferase, SAM-dependent	-0.555769	8.18894	0.00378269	0.0106449	1.97286
BW25113_0715	abrB	regulator of aidB expression; inner membrane protein	-0.554507	7.69149	0.0142537	0.0330884	1.48032
BW25113_2545	yphC	putative Zn-dependent NAD(P)-binding oxidoreductase	-0.553135	7.91961	0.00578168	0.0153294	1.81447
BW25113_0649	djlC	J domain-containing HscC co-chaperone; Hsc56	-0.552863	7.83079	0.0133202	0.0312891	1.50461
BW25113_2108	yehA	putative fimbrial-like adhesin protein	-0.551493	6.21629	0.0864404	0.147325	0.831724
BW25113_0018	mokC	regulatory protein for HokC, overlaps CDS of hokC	-0.550545	5.5212	0.142349	0.222209	0.653239
BW25113_2448	yffQ	CPZ-55 prophage; uncharacterized protein	-0.548831	5.01772	0.321643	0.426304	0.370281
BW25113_1996	insD1	IS2 transposase TnpB	-0.54791	7.77027	0.0162332	0.0366708	1.43568
BW25113_3244	tldD	putative peptidase	-0.547324	9.46079	0.0018458	0.0057204	2.24257
BW25113_0360	insC1	IS2 repressor TnpA	-0.547294	6.1805	0.113933	0.185247	0.732249
BW25113_3949	frwC	putative enzyme IIC component of PTS	-0.545131	8.88222	0.00185123	0.00573215	2.24168
BW25113_1972	yedZ	inner membrane heme subunit for periplasmic YedYZ reductase	-0.545092	5.75889	0.118565	0.190815	0.719387
BW25113_4552	yrhC	pseudogene	-0.544175	6.27427	0.182252	0.270808	0.567339
BW25113_0568	nfrA	bacteriophage N4 receptor, outer membrane subunit	-0.543991	8.60071	0.00364511	0.0103091	1.98678
BW25113_2647	ypjA	adhesin-like autotransporter	-0.543764	11.1382	0.000288545	0.00111332	2.95338
BW25113_4452	gadY		-0.543547	7.95314	0.0144763	0.0333834	1.47647
BW25113_4387	ytjB	SMP_2 family putative membrane-anchored periplasmic protein	-0.543377	8.61061	0.0211086	0.0456986	1.3401
BW25113_2243	glpC	anaerobic sn-glycerol-3-phosphate dehydrogenase, C subunit, 4Fe-4S iron-sulfur cluster	-0.542184	8.1333	0.0146572	0.0336886	1.47252
BW25113_3625	waaY	lipopolysaccharide core biosynthesis protein	-0.541293	8.98438	0.00730036	0.0187054	1.72803
BW25113_2822	recC	exonuclease V (RecBCD complex), gamma chain	-0.541267	7.8274	0.0083032	0.020737	1.68325
BW25113_0250	ykfB	CP4-6 prophage; uncharacterized protein	-0.541007	6.54535	0.0685144	0.121663	0.914841
BW25113_3824	rhtB	homoserine, homoserine lactone and S-methyl-methionine efflux pump	-0.540992	7.94821	0.00832006	0.020766	1.68265
BW25113_2734	pphB	serine/threonine-specific protein phosphatase 2	-0.540192	8.10365	0.0142669	0.0330995	1.48018
BW25113_0554	essD	DLP12 prophage; putative phage lysis protein	-0.537626	6.94359	0.040803	0.07969	1.0986
BW25113_0118	acnB	bifunctional aconitate hydratase 2/2-methylisocitrate dehydratase	-0.537124	6.15189	0.126238	0.201115	0.696555
BW25113_3105	yhaJ	LysR family putative transcriptional regulator	-0.536558	8.3771	0.0138057	0.0322567	1.49138
BW25113_1940	fliH	negative regulator of FliI ATPase activity	-0.536003	7.13026	0.0302115	0.0619256	1.20813
BW25113_1182	hlyE	hemolysin E	-0.535733	6.40782	0.077776	0.134778	0.870382
BW25113_2637	yfjT	CP4-57 prophage; putative periplasmic protein	-0.535457	6.18437	0.117462	0.18958	0.722206
BW25113_0036	caiD	carnitinyl-CoA dehydratase	-0.534449	8.24848	0.00425859	0.0118241	1.92723
BW25113_0361	insD1	IS2 transposase TnpB	-0.532938	7.87755	0.0103429	0.0251786	1.59897
BW25113_3532	bcsB	regulator of cellulose synthase, cyclic di-GMP binding	-0.532058	9.89584	0.000629579	0.00221108	2.6554
BW25113_0030	rihC	ribonucleoside hydrolase 3	-0.530266	8.008	0.0100439	0.0245355	1.6102
BW25113_1847	yebF	extracellular Colicin M immunity family protein	-0.528774	4.19413	0.328617	0.433361	0.36315
BW25113_1852	zwf	glucose-6-phosphate 1-dehydrogenase	-0.52697	4.93234	0.224026	0.319771	0.495161
BW25113_0138	yadM	putative fimbrial-like adhesin protein	-0.526035	9.52008	0.000948572	0.00316538	2.49957
BW25113_2934	cmtB	putative mannitol-specific enzyme IIA component of PTS	-0.525519	7.68975	0.0173195	0.0387701	1.4115
BW25113_4356	yjjL	L-galactonate transporter	-0.524716	8.99333	0.00712846	0.0183005	1.73754
BW25113_2778	ygcG	uncharacterized protein	-0.524175	7.95433	0.0172255	0.0386034	1.41337
BW25113_4651	yibW	pseudogene	-0.523701	6.90907	0.0643042	0.115484	0.937477
BW25113_3597	yibH	putative membrane fusion protein (MFP) component of efflux pump	-0.522235	7.85406	0.0117939	0.0281387	1.5507
BW25113_4071	nrfB	nitrite reductase, formate-dependent, penta-heme cytochrome c	-0.521903	7.89441	0.0103987	0.0252988	1.5969
BW25113_3605	lldD	L-lactate dehydrogenase, FMN-linked	-0.521824	8.97123	0.00205419	0.00627762	2.2022
BW25113_3009	yghB	general envelope maintenance protein; DedA family inner membrane protein	-0.52052	6.90026	0.0574908	0.105797	0.975527
BW25113_0452	tesB	acyl-CoA thioesterase 2	-0.519647	7.45344	0.0402401	0.07899	1.10243
BW25113_1533	eamA	cysteine and O-acetyl-L-serine efflux system	-0.519576	5.50044	0.238993	0.336395	0.47315
BW25113_0244	thrW		-0.519163	4.22789	0.36087	0.465035	0.332514
BW25113_0798	ybiA	DUF1768 family protein	-0.518946	6.31858	0.256858	0.356712	0.447683
BW25113_3445	insB1	IS1 transposase B	-0.517986	7.96971	0.0111929	0.0269982	1.56866
BW25113_3106	yhaK	redox-sensitive bicupin	-0.517438	6.89191	0.0516308	0.096698	1.01458
BW25113_3403	pck	phosphoenolpyruvate carboxykinase	-0.517399	9.8102	0.000942236	0.00315222	2.50138
BW25113_4214	cysQ	3'(2'),5'-bisphosphate nucleotidase	-0.517037	8.124	0.0136766	0.0320309	1.49443
BW25113_2707	srlR	sorbitol-inducible srl operon transcriptional repressor	-0.516833	6.83641	0.162998	0.247694	0.606085
BW25113_1161	ycgX	DUF1398 family protein	-0.516267	5.14125	0.278672	0.379405	0.420897
BW25113_0218	yafU	pseudogene	-0.515592	6.66028	0.0798108	0.13782	0.860687
BW25113_0115	aceF	pyruvate dehydrogenase, dihydrolipoyltransacetylase component E2	-0.515197	4.7862	0.246322	0.34438	0.462962
BW25113_1038	csgF	curli nucleation outer membrane protein	-0.513816	5.86741	0.142459	0.222209	0.653239
BW25113_3142	yraH	putative fimbrial-like adhesin protein	-0.51373	8.44258	0.00517763	0.0139257	1.85618
BW25113_3574	yiaJ	transcriptional repressor of yiaK-S operon	-0.513704	7.59174	0.0828581	0.142089	0.847441
BW25113_3585	yiaU	putative DNA-binding transcriptional regulator	-0.513634	9.57811	0.0017934	0.00558202	2.25321
BW25113_0562	ybcY	pseudogene	-0.513305	7.45431	0.0445134	0.0854579	1.06825
BW25113_2718	hycH	hydrogenase 3 maturation protein	-0.513088	6.90888	0.0782393	0.135343	0.868564
BW25113_3506	slp	outer membrane lipoprotein	-0.512037	9.63378	0.00180698	0.00561271	2.25083
BW25113_3708	tnaA	tryptophanase/L-cysteine desulfhydrase, PLP-dependent	-0.51142	10.2034	0.00179427	0.00558202	2.25321
BW25113_3659	setC	putative arabinose efflux transporter	-0.510715	10.2993	0.00172302	0.0054115	2.26668
BW25113_2536	hcaT	putative 3-phenylpropionic transporter	-0.510153	7.92666	0.0327268	0.0664458	1.17753
BW25113_2110	yehC	putative periplasmic pilin chaperone	-0.510121	4.52983	0.290986	0.392786	0.405844
BW25113_4302	sgcA	putative phosphotransferase enzyme IIA component	-0.509785	6.46546	0.111296	0.181782	0.740449
BW25113_4194	ulaB	L-ascorbate-specific enzyme IIB component of PTS	-0.509479	5.95651	0.134609	0.21248	0.672681
BW25113_4692	oweE	pseudogene	-0.509038	5.24767	0.225203	0.32064	0.493982
BW25113_4703	pmrR	putative membrane-bound BasS regulator	-0.508936	4.63124	0.267358	0.367548	0.434686
BW25113_3894	fdoG	formate dehydrogenase-O, large subunit	-0.507434	10.2675	0.00257957	0.00764582	2.11658
BW25113_1055	yceA	putative rhodanese-related sulfurtransferase	-0.506907	6.7612	0.137819	0.216597	0.664349
BW25113_1997	insC1	IS2 repressor TnpA	-0.506594	6.30268	0.123812	0.197809	0.703755
BW25113_3110	yhaO	putative transporter	-0.505531	8.2978	0.026253	0.054948	1.26005
BW25113_0516	allC	allantoate amidohydrolase	-0.505266	9.00941	0.0021272	0.00646784	2.18924
BW25113_0773	ybhB	kinase inhibitor homolog, UPF0098 family	-0.504375	6.72959	0.0960087	0.160461	0.79463
BW25113_3562	yiaA	YiaAB family inner membrane protein, tandem domains	-0.500329	9.60893	0.0081516	0.0204489	1.68933
BW25113_4179	rnr	exoribonuclease R, RNase R	-0.500077	7.55856	0.0339768	0.0684561	1.16459
BW25113_4308	yjhR	pseudogene	-0.500041	10.0553	0.00365263	0.010323	1.98619
BW25113_3932	hslV	peptidase component of the HslUV protease	-0.499986	8.51594	0.00576589	0.0153201	1.81474
BW25113_3875	ompL	outer membrane porin L	-0.499856	9.38333	0.00200023	0.00613581	2.21213
BW25113_0937	ssuE	NAD(P)H-dependent FMN reductase	-0.499437	6.12861	0.195904	0.286886	0.542291
BW25113_4311	nanC	N-acetylnuraminic acid outer membrane channel protein	-0.499381	9.97397	0.001512	0.00483327	2.31576
BW25113_0241	phoE	outer membrane phosphoporin protein E	-0.499028	9.86632	0.0122237	0.0290867	1.53631
BW25113_2537	hcaR	hca operon transcriptional regulator	-0.498424	6.36615	0.106085	0.174715	0.757669
BW25113_0988	insB1	IS1 transposase B	-0.497874	7.7944	0.01649	0.0372084	1.42936
BW25113_4273	insD1	IS2 transposase TnpB	-0.495589	7.88843	0.0183251	0.0405909	1.39157
BW25113_0404	acpH	acyl carrier protein (ACP) phosphodiesterase; ACP hydrolyase	-0.494632	6.30502	0.161989	0.246351	0.608446
BW25113_0141	yadN	putative fimbrial-like adhesin protein	-0.494019	8.73782	0.00465052	0.0126719	1.89716
BW25113_2605	yfiB	OM lipoprotein putative positive effector of YfiN activity	-0.492607	5.58752	0.205175	0.298032	0.525737
BW25113_2539	hcaF	3-phenylpropionate dioxygenase, small (beta) subunit	-0.492601	5.10516	0.257867	0.357862	0.446285
BW25113_1095	fabF	3-oxoacyl-[acyl-carrier-protein] synthase II	-0.492463	6.99238	0.10202	0.168653	0.773005
BW25113_4348	hsdS	specificity determinant for hsdM and hsdR	-0.492395	8.92694	0.00610054	0.0160261	1.79517
BW25113_2120	yehM	uncharacterized protein	-0.49184	8.3977	0.0193605	0.0425199	1.37141
BW25113_3721	bglB	cryptic phospho-beta-glucosidase B	-0.491357	9.98929	0.00161094	0.00512053	2.29069
BW25113_0565	ompT	DLP12 prophage; outer membrane protease VII (outer membrane protein 3b)	-0.490876	9.20116	0.00302085	0.00876314	2.05734
BW25113_0691	ybfG	pseudogene	-0.490555	8.35003	0.0133689	0.0313847	1.50328
BW25113_1366	ydaY	pseudogene	-0.489503	6.14524	0.196769	0.287938	0.540701
BW25113_2509	xseA	exonuclease VII, large subunit	-0.489143	8.13541	0.0137286	0.0321146	1.4933
BW25113_3442	yhhZ	putative Hcp1 family polymorphic toxin protein; putative colicin-like DNase/tRNase activity	-0.488121	8.00449	0.0302183	0.0619256	1.20813
BW25113_2137	yohF	putative oxidoreductase	-0.487951	6.88742	0.0726562	0.127189	0.895552
BW25113_0297	eaeH	pseudogene	-0.487322	8.56314	0.00842999	0.0209609	1.67859
BW25113_2665	ygaU	uncharacterized protein	-0.487302	5.94253	0.187335	0.276799	0.557835
BW25113_0677	nagA	N-acetylglucosamine-6-phosphate deacetylase	-0.486167	6.91309	0.150849	0.232814	0.63299
BW25113_2844	yqeF	short chain acyltransferase	-0.485736	6.91875	0.0606586	0.110291	0.957461
BW25113_0550	rusA	DLP12 prophage; endonuclease RUS	-0.484611	6.09795	0.154106	0.237008	0.625238
BW25113_3884	yihW	DeoR family putative transcriptional regulator	-0.484514	7.48554	0.0508384	0.0953906	1.02049
BW25113_4312	fimB	tyrosine recombinase/inversion of on/off regulator of fimA	-0.483927	9.00748	0.00422982	0.0117568	1.92971
BW25113_4257	yjgN	DUF898 family inner membrane protein	-0.483778	8.48492	0.0156814	0.0355479	1.44919
BW25113_3421	rtcB	RNA-splicing ligase	-0.483757	9.10098	0.0442815	0.0851368	1.06988
BW25113_0543	emrE	DLP12 prophage; multidrug resistance protein	-0.483683	7.582	0.0455498	0.0871091	1.05994
BW25113_3459	panM	PanD autocleavage accelerator, panothenate synthesis	-0.482585	6.64842	0.0877193	0.148938	0.826994
BW25113_4210	ytfF	DMT transporter family inner membrane protein	-0.482336	8.12057	0.0206538	0.0449311	1.34745
BW25113_0295	ykgL	uncharacterized protein	-0.481102	6.23673	0.135027	0.21297	0.671681
BW25113_4281	yjhD	pseudogene	-0.480708	8.14153	0.0118586	0.028276	1.54858
BW25113_0933	ssuB	alkanesulfonate transporter subunit	-0.480599	7.66279	0.0461896	0.0881618	1.05472
BW25113_1141	xisE	e14 prophage; putative excisionase	-0.480564	5.49573	0.207384	0.300357	0.522362
BW25113_4386	lplA	lipoate-protein ligase A	-0.479862	8.58512	0.00711314	0.0182769	1.7381
BW25113_0306	ykgE	cysteine-rich LutA family protein; putative electron transport chain YkgEFG component	-0.479194	7.42058	0.0395554	0.0779468	1.1082
BW25113_1312	ycjP	inner membrane putative ABC superfamily sugar transporter permease	-0.47724	6.9001	0.205401	0.298247	0.525424
BW25113_2372	yfdV	putative transporter	-0.472911	8.24047	0.014344	0.0332568	1.47812
BW25113_4382	deoA	thymidine phosphorylase	-0.472794	8.33463	0.0114653	0.0275209	1.56034
BW25113_3941	metF	5,10-methylenetetrahydrofolate reductase	-0.470597	7.8505	0.0287729	0.0593329	1.2267
BW25113_2580	ung	uracil-DNA-glycosylase	-0.469422	7.03833	0.0968291	0.161559	0.791669
BW25113_3103	yhaH	DUF805 family inner membrane protein	-0.469188	6.93444	0.0764399	0.132637	0.877336
BW25113_3819	rarD	putative chloramphenical resistance permease	-0.468945	9.20524	0.00541117	0.0145143	1.8382
BW25113_0936	ssuA	aliphatic sulfonate binding protein, SsuABC ABC transporter	-0.468906	6.97748	0.173243	0.260062	0.584923
BW25113_2810	csdA	cysteine sulfinate desulfinase	-0.46798	7.93351	0.0223457	0.0478862	1.31979
BW25113_3969	gltT		-0.467935	3.91726	0.414915	0.518283	0.285433
BW25113_0074	leuA	2-isopropylmalate synthase	-0.466923	8.22911	0.0192829	0.042406	1.37257
BW25113_0832	gsiD	glutathione transporter, permease component, ABC superfamily	-0.465261	7.36136	0.0447036	0.0857815	1.06661
BW25113_3502	arsB	arsenite/antimonite transporter	-0.464934	8.02379	0.0477082	0.0904921	1.04339
BW25113_0337	codA	cytosine/isoguanine deaminase	-0.464894	7.84054	0.0239381	0.05074	1.29465
BW25113_4334	yjiL	putative ATPase, activator of (R)-hydroxyglutaryl-CoA dehydratase	-0.464462	7.61841	0.0338017	0.0681728	1.16639
BW25113_4634	aaaD	pseudogene	-0.464046	4.10854	0.336866	0.442032	0.354546
BW25113_0106	hofC	assembly protein in type IV pilin biogenesis, transmembrane protein	-0.463986	8.25565	0.0162444	0.0366753	1.43563
BW25113_1081	flgJ	flagellar rod assembly protein and murein hydrolase; flagellum-specific muramidase	-0.463883	7.30799	0.046428	0.0884886	1.05311
BW25113_3221	yhcH	DUF386 family protein, cupin superfamily	-0.463863	7.26296	0.145674	0.226597	0.644745
BW25113_0219	yafV	putative NAD(P)-binding C-N hydrolase family amidase	-0.463274	6.63731	0.122483	0.196162	0.707386
BW25113_0576	pheP	phenylalanine transporter	-0.461943	7.14727	0.0966747	0.161438	0.791995
BW25113_2603	yfiR	putative periplasmic inhibitor of YfiN activity	-0.461929	7.89491	0.0351486	0.070565	1.15141
BW25113_3443	yrhA	pseudogene	-0.461783	8.95168	0.00793608	0.0200391	1.69812
BW25113_2322	yfcJ	putative arabinose efflux transporter	-0.460601	8.71826	0.0169077	0.0379991	1.42023
BW25113_0757	galK	galactokinase	-0.45918	7.26562	0.0618488	0.112107	0.950368
BW25113_1158	pinE	e14 prophage; site-specific DNA recombinase	-0.458879	6.50398	0.160483	0.244685	0.611393
BW25113_1499	ydeO	UV-inducible global regulator, EvgA-, GadE-dependent	-0.458349	4.53269	0.363132	0.467036	0.330649
BW25113_0357	frmR	regulator protein that represses frmRAB operon	-0.458081	4.5675	0.316772	0.420553	0.37618
BW25113_2962	yggX	protein that protects iron-sulfur proteins against oxidative damage	-0.456861	6.22207	0.192369	0.283495	0.547454
BW25113_3061	ttdA	L-tartrate dehydratase, alpha subunit	-0.456856	8.32766	0.0228579	0.0488434	1.31119
BW25113_0183	rnhB	ribonuclease HII, degrades RNA of DNA-RNA hybrids	-0.456849	6.54516	0.118366	0.190727	0.719587
BW25113_2982	insH1	IS5 transposase and trans-activator	-0.456209	8.02461	0.0215361	0.0464207	1.33329
BW25113_0537	intD	DLP12 prophage; putative phage integrase	-0.455718	7.22825	0.0634366	0.114238	0.94219
BW25113_3565	xylA	D-xylose isomerase	-0.455511	8.28305	0.0204706	0.0446783	1.3499
BW25113_3880	yihS	aldose-ketose isomerase; D-mannose isomerase	-0.454315	8.6062	0.0124759	0.0295872	1.5289
BW25113_3873	yihM	putative sugar phosphate isomerase	-0.452896	9.96386	0.00361793	0.0102396	1.98972
BW25113_2052	wcaG	bifunctional GDP-fucose synthetase: GDP-4-dehydro-6-deoxy-D-mannose epimerase/ GDP-4-dehydro-6-L-deoxygalactose reductase	-0.452166	7.6073	0.037049	0.0737434	1.13228
BW25113_3028	mdaB	NADPH quinone reductase	-0.451405	7.15191	0.0671006	0.119583	0.922332
BW25113_3612	gpmM	phosphoglycero mutase III, cofactor-independent	-0.45098	9.94338	0.0252998	0.0532549	1.27364
BW25113_2221	atoD	acetyl-CoA:acetoacetyl-CoA transferase, alpha subunit	-0.450269	6.44726	0.150321	0.232363	0.633833
BW25113_0167	glnD	uridylyltransferase	-0.449665	6.6299	0.241881	0.339372	0.469323
BW25113_3425	glpE	thiosulfate:cyanide sulfurtransferase (rhodanese)	-0.449313	7.50361	0.0588785	0.107749	0.967589
BW25113_3707	tnaC	tryptophanase leader peptide	-0.448851	5.07937	0.296244	0.398522	0.399547
BW25113_3281	aroE	dehydroshikimate reductase, NAD(P)-binding	-0.448297	9.21911	0.0145857	0.0335827	1.47388
BW25113_2147	preA	dihydropyrimidine dehydrogenase, NADH-dependent, subunit C	-0.447699	6.61192	0.157075	0.240543	0.618808
BW25113_2623	yfjH	CP4-57 prophage; uncharacterized protein	-0.44758	8.04302	0.0277076	0.0574486	1.24072
BW25113_3927	glpF	glycerol facilitator	-0.447467	8.03987	0.0330125	0.0668541	1.17487
BW25113_3830	ysgA	putative carboxymethylenebutenolidase	-0.447118	9.04947	0.0126379	0.0299176	1.52407
BW25113_4322	uxuA	mannonate hydrolase	-0.446624	8.21235	0.0438226	0.0845013	1.07314
BW25113_3473	yhhS	putative arabinose efflux transporter	-0.446408	9.30084	0.0149039	0.0341364	1.46678
BW25113_2749	ygbE	DUF3561 family inner membrane protein	-0.445837	6.39996	0.137524	0.216391	0.664761
BW25113_2061	wzb	colanic acid production protein-tyrosine-phosphatase; Wzc-P dephosphorylase	-0.445178	4.93778	0.4767	0.577743	0.238265
BW25113_0880	cspD	inhibitor of DNA replication, cold shock protein homolog	-0.445041	4.45714	0.357409	0.461931	0.335423
BW25113_3484	yhhI	putative transposase	-0.442002	10.2834	0.0275389	0.0572363	1.24233
BW25113_0446	cof	thiamine pyrimidine pyrophosphate hydrolase; HMP-PP phosphatase	-0.441088	7.20907	0.0806644	0.13899	0.857015
BW25113_4319	fimG	minor component of type 1 fimbriae	-0.441082	6.1939	0.315861	0.419767	0.376992
BW25113_3598	yibI	DUF3302 family inner membrane protein	-0.440887	6.32224	0.179028	0.267223	0.573126
BW25113_3874	yihN	MFS transporter family protein	-0.440661	11.1483	0.00317991	0.0091573	2.03823
BW25113_3073	patA	putrescine:2-oxoglutaric acid aminotransferase, PLP-dependent	-0.438368	8.05784	0.0238144	0.0505865	1.29597
BW25113_2761	ygcB	R-loop helicase-annealase Cas3 needed for Cascade anti-viral activity	-0.437232	10.0898	0.00664283	0.0172443	1.76335
BW25113_3794	wecG	UDP-N-acetyl-D-mannosaminuronic acid transferase	-0.436605	7.79688	0.122628	0.196313	0.70705
BW25113_3908	sodA	superoxide dismutase, Mn	-0.435725	7.32981	0.0781098	0.135229	0.86893
BW25113_0445	ybaE	putative ABC superfamily transporter periplasmic-binding protein	-0.434981	8.86749	0.0242269	0.0513246	1.28967
BW25113_4315	fimI	fimbrial protein involved in type 1 pilus biosynthesis	-0.434901	8.44536	0.0214835	0.0463578	1.33388
BW25113_3897	frvR	putative frv operon regulator; contains a PTS EIIA domain	-0.434667	10.4198	0.0046101	0.0125787	1.90036
BW25113_2933	cmtA	putative mannitol-specific PTS enzymes: IIB component/IIC component	-0.434391	9.03187	0.0131277	0.0309102	1.5099
BW25113_2375	yfdX	uncharacterized protein	-0.433867	7.5403	0.0538575	0.100043	0.999815
BW25113_2715	ascF	fused cellobiose/arbutin/salicin-specific PTS enzymes: IIB component/IC component	-0.432783	7.92866	0.0592138	0.10824	0.965612
BW25113_3888	yiiD	putative acetyltransferase	-0.43261	8.08833	0.0504769	0.0948331	1.02304
BW25113_4487	yjdP	putative periplasmic protein	-0.432322	6.91898	0.117762	0.189987	0.721276
BW25113_4282	yjhE	pseudogene	-0.431182	7.83756	0.0352327	0.070698	1.15059
BW25113_3457	livH	leucine/isoleucine/valine transporter subunit	-0.43048	8.68786	0.0196497	0.0431072	1.36545
BW25113_1263	trpD	fused glutamine amidotransferase (component II) of anthranilate synthase/anthranilate phosphoribosyl transferase	-0.430362	7.47968	0.0522692	0.0975972	1.01056
BW25113_3928	zapB	FtsZ stabilizer; septal ring assembly factor, stimulates cell division	-0.430249	5.91077	0.377654	0.482364	0.316625
BW25113_0135	yadC	putative fimbrial-like adhesin protein	-0.427506	9.92361	0.0346799	0.0697305	1.15658
BW25113_3504	yhiS	pseudogene	-0.42741	9.15759	0.0171777	0.0385182	1.41433
BW25113_2355	yfdL	pseudogene	-0.424475	6.97635	0.120793	0.193769	0.712716
BW25113_2763	cysI	sulfite reductase, beta subunit, NAD(P)-binding, heme-binding	-0.424373	8.21739	0.0260491	0.0545705	1.26304
BW25113_3557	insJ	IS150 transposase A	-0.424301	8.08669	0.0526944	0.0982982	1.00745
BW25113_3957	argE	acetylornithine deacetylase	-0.422588	8.85183	0.0223185	0.0478721	1.31992
BW25113_3661	nlpA	cytoplasmic membrane lipoprotein-28	-0.422291	9.95386	0.0106868	0.0259039	1.58663
BW25113_1359	ydaU	Rac prophage; conserved protein	-0.422058	5.23581	0.28845	0.390296	0.408606
BW25113_2366	dsdA	D-serine dehydratase	-0.421949	6.83514	0.118516	0.190815	0.719387
BW25113_0545	ybcL	inactive polymorphonuclear leukocyte migration suppressor; DLP12 prophage; secreted protein, UPF0098 family	-0.421942	8.40704	0.0267414	0.0557841	1.25349
BW25113_1154	stfP	e14 prophage; uncharacterized protein	-0.421159	7.41311	0.127386	0.202454	0.693673
BW25113_2843	kduI	hexuronate isomerase; hexuronate utilization in high osmolarity	-0.421078	7.49551	0.0596877	0.108876	0.963067
BW25113_0383	phoA	bacterial alkaline phosphatase	-0.420932	8.03041	0.0406182	0.0794861	1.09971
BW25113_2055	wcaE	putative glycosyl transferase	-0.420549	6.39487	0.258398	0.358222	0.445848
BW25113_1799	dmlR	transcriptional activator of dmlA	-0.418713	7.04914	0.114818	0.18623	0.72995
BW25113_2534	yfhR	putative S9 family prolyl oligopeptidase	-0.418673	6.65657	0.140355	0.219796	0.657981
BW25113_4708	insI1	pseudogene	-0.417981	4.78363	0.330661	0.435336	0.361176
BW25113_1292	sapC	antimicrobial peptide transport ABC transporter permease	-0.417889	5.97523	0.264942	0.364861	0.437873
BW25113_1628	rsxB	SoxR iron-sulfur cluster reduction factor component; putative iron-sulfur protein	-0.417241	4.75584	0.341398	0.446644	0.350039
BW25113_4608	ohsC		-0.417227	4.72558	0.411695	0.515075	0.28813
BW25113_0326	yahL	uncharacterized protein	-0.417216	7.99895	0.0682418	0.121386	0.91583
BW25113_3723	bglG	transcriptional antiterminator of the bgl operon	-0.416482	9.75232	0.00811684	0.0203876	1.69063
BW25113_2818	argA	fused acetylglutamate kinase homolog (inactive)/amino acid N-acetyltransferase	-0.415919	7.72155	0.0578928	0.106339	0.973309
BW25113_2208	napF	ferredoxin-type protein, role in electron transfer to periplasmic nitrate reductase NapA	-0.414746	6.88947	0.127172	0.202196	0.694227
BW25113_3516	gadX	acid resistance regulon transcriptional activator; autoactivator	-0.41463	10.2737	0.0144481	0.0333437	1.47699
BW25113_4132	cadB	putative lysine/cadaverine transporter	-0.413549	10.2718	0.00665646	0.017257	1.76303
BW25113_0566	envY	porin thermoregulatory transcriptional activator	-0.412077	7.39462	0.0731129	0.127818	0.893407
BW25113_2475	ypfJ	putative neutral zinc metallopeptidase	-0.411946	7.2873	0.0941273	0.157583	0.80249
BW25113_2352	gtrS	serotype-specific glucosyl transferase, CPS-53 (KpLE1) prophage	-0.411904	6.74001	0.140968	0.220668	0.65626
BW25113_1503	ydeR	putative fimbrial-like adhesin protein	-0.411313	6.60628	0.153543	0.236418	0.626319
BW25113_4346	mcrB	5-methylcytosine-specific restriction enzyme McrBC, subunit McrB	-0.410827	9.68465	0.0276378	0.0573814	1.24123
BW25113_2505	yfgH	outer membrane integrity lipoprotein	-0.40966	6.97331	0.126369	0.201162	0.696454
BW25113_3910	yiiM	6-N-hydroxylaminopurine resistance protein	-0.409458	7.80157	0.13496	0.212951	0.671721
BW25113_0780	ybhK	putative NAD(P)-binding transferase	-0.408221	6.65046	0.151768	0.234141	0.630523
BW25113_2555	yfhG	putative outer membrane protein modulating the QseEF response	-0.407459	6.89804	0.139925	0.219377	0.658808
BW25113_0358	yaiO	outer membrane protein	-0.407134	8.36674	0.0334735	0.0676837	1.16952
BW25113_4524	ycjV	pseudogene	-0.406656	7.61208	0.069157	0.122529	0.911761
BW25113_4657	yjhZ	pseudogene	-0.404905	8.00943	0.0659557	0.117808	0.928826
BW25113_4504	ykfH	uncharacterized protein	-0.404616	5.43391	0.340052	0.445326	0.351322
BW25113_3169	nusA	transcription termination/antitermination L factor	-0.404196	5.20343	0.360241	0.464679	0.332847
BW25113_3709	tnaB	tryptophan transporter of low affinity	-0.404044	10.2803	0.00970258	0.0238054	1.62333
BW25113_3553	ghrB	glyoxylate/hydroxypyruvate reductase B	-0.403604	8.26025	0.0405786	0.0794861	1.09971
BW25113_2269	elaD	protease, capable of cleaving an AMC-ubiquitin model substrate	-0.402303	5.34145	0.327635	0.432938	0.363574
BW25113_1546	tfaQ	Qin prophage; putative tail fiber assembly protein	-0.401424	6.04809	0.263023	0.363101	0.439972
BW25113_0656	insH1	IS5 transposase and trans-activator	-0.401354	7.99864	0.0403864	0.0792056	1.10124
BW25113_0908	aroA	5-enolpyruvylshikimate-3-phosphate synthetase	-0.400933	7.05592	0.163595	0.24841	0.604831
BW25113_3584	yiaT	putative outer membrane protein	-0.400871	8.57938	0.0327198	0.0664458	1.17753
BW25113_3677	yidI	inner membrane protein	-0.399893	5.95333	0.258032	0.357907	0.44623
BW25113_4044	dinF	oxidative stress resistance protein; putative MATE family efflux pump; UV and mitomycin C inducible protein	-0.398831	8.63011	0.0473349	0.0900001	1.04576
BW25113_4579	yaiX	pseudogene	-0.398761	9.33873	0.0171425	0.0384612	1.41498
BW25113_0233	yafO	mRNA interferase toxin of the YafO-YafN toxin-antitoxin system	-0.398608	8.17933	0.0839929	0.143536	0.843038
BW25113_2069	yegD	Hsp70 chaperone family protein	-0.396164	7.9985	0.042952	0.0831308	1.08024
BW25113_1567	intK	pseudogene	-0.395902	3.64867	0.532959	0.629701	0.200866
BW25113_0117	yacH	uncharacterized protein	-0.395853	9.42915	0.0132123	0.0310909	1.50737
BW25113_2847	yqeI	putative transcriptional regulator	-0.394865	7.96523	0.0611158	0.110918	0.954998
BW25113_2175	mepS	murein DD-endopeptidase, space-maker hydrolase, mutational suppressor of prc thermosensitivity, outer membrane lipoprotein	-0.391587	6.22367	0.334746	0.439541	0.357
BW25113_0220	ivy	inhibitor of c-type lysozyme, periplasmic	-0.391494	7.43119	0.115398	0.187012	0.72813
BW25113_3045	insD1	IS2 transposase TnpB	-0.390263	7.88841	0.0537306	0.0998539	1.00063
BW25113_2677	proV	glycine betaine transporter subunit	-0.389978	10.506	0.0159645	0.0361258	1.44218
BW25113_2214	apbE	putative thiamine-synthetic flavin transferase lipoprotein	-0.389238	7.62848	0.101155	0.167504	0.775976
BW25113_2149	mglA	fused methyl-galactoside transporter subunits of ABC superfamily: ATP-binding components	-0.389199	8.67866	0.0251161	0.0529247	1.27634
BW25113_2278	nuoL	NADH:ubiquinone oxidoreductase, membrane subunit L	-0.387669	8.95034	0.0274684	0.0571498	1.24298
BW25113_0139	htrE	putative outer membrane usher protein	-0.387018	11.1557	0.0112505	0.0271158	1.56678
BW25113_1165	ymgA	RcsB connector protein for regulation of biofilm	-0.386868	5.10948	0.348844	0.453592	0.343335
BW25113_0799	dinG	ATP-dependent DNA helicase	-0.386302	8.62875	0.103668	0.171235	0.766408
BW25113_2799	fucO	L-1,2-propanediol oxidoreductase	-0.385547	7.74628	0.0666718	0.118872	0.92492
BW25113_0304	rclA	reactive chlorine stress species (RCS) resistance protein; pyridine nucleotide-dependent disulfide oxidoreductase family	-0.385547	9.88707	0.0192853	0.042406	1.37257
BW25113_3606	trmL	tRNA Leu mC34,mU34 2'-O-methyltransferase, SAM-dependent	-0.384727	8.2046	0.0608061	0.110508	0.956605
BW25113_3391	hofQ	DNA catabolic putative fimbrial transporter	-0.383675	9.1122	0.0208231	0.0451796	1.34506
BW25113_3060	ttdR	transcriptional activator of ttdABT	-0.383632	9.04739	0.0201801	0.0441482	1.35509
BW25113_3076	ebgA	evolved beta-D-galactosidase, alpha subunit	-0.381235	9.28005	0.0231873	0.0493872	1.30639
BW25113_3138	agaB	N-acetylgalactosamine-specific enzyme IIB component of PTS	-0.380831	7.97198	0.0516603	0.096698	1.01458
BW25113_3267	yhdV	putative outer membrane protein	-0.380398	8.24455	0.0623596	0.112818	0.947623
BW25113_2951	yggS	UPF0001 family protein, PLP-binding	-0.379768	6.03583	0.316569	0.420483	0.376252
BW25113_4266	idnO	5-keto-D-gluconate-5-reductase	-0.379103	8.08811	0.0880299	0.149401	0.825646
BW25113_2725	hycA	regulator of the transcriptional regulator FhlA	-0.37857	7.13046	0.223791	0.319771	0.495161
BW25113_3566	xylF	D-xylose transporter subunit	-0.37737	9.61597	0.0213323	0.046082	1.33647
BW25113_0363	yaiP	putative family 2 glycosyltransferase	-0.376583	8.94541	0.0325807	0.0662855	1.17858
BW25113_2625	yfjI	CP4-57 prophage; uncharacterized protein	-0.376058	7.94218	0.142356	0.222209	0.653239
BW25113_3476	nikA	nickel-binding, heme-binding periplasmic protein	-0.375933	9.53091	0.0429646	0.0831308	1.08024
BW25113_2167	fruA	fused fructose-specific PTS enzymes: IIBcomponent/IIC components	-0.371872	7.43729	0.114071	0.185395	0.731902
BW25113_0377	sbmA	microcin B17 transporter	-0.371715	7.52067	0.0914438	0.153808	0.813022
BW25113_2466	ypfG	DUF1176 family protein	-0.371298	6.8707	0.169092	0.255188	0.593139
BW25113_3660	yicL	EamA family inner membrane putative transporter	-0.370711	9.55888	0.0234684	0.0499588	1.30139
BW25113_4627	ykfL	pseudogene	-0.369911	5.24374	0.391993	0.497036	0.303612
BW25113_0717	ybgP	putative periplasmic pilin chaperone	-0.369841	5.78124	0.300044	0.402932	0.394769
BW25113_4609	ryfD		-0.368634	4.85862	0.474655	0.576149	0.239466
BW25113_2259	pmrD	inactive two-component system connector protein	-0.367918	5.42795	0.357136	0.46188	0.335471
BW25113_0448	mdlA	putative multidrug transporter subunit of ABC superfamily, ATP-binding component	-0.366829	8.70028	0.0402447	0.07899	1.10243
BW25113_3883	yihV	putative sugar kinase	-0.365972	8.0501	0.0573102	0.105631	0.976207
BW25113_2086	yegS	phosphatidylglycerol kinase, metal-dependent	-0.365935	7.7316	0.0821903	0.141189	0.8502
BW25113_1261	trpB	tryptophan synthase, beta subunit	-0.36532	6.37977	0.248609	0.347176	0.45945
BW25113_2339	yfcV	putative fimbrial-like adhesin protein	-0.365295	7.7994	0.0863791	0.147325	0.831724
BW25113_1238	tdk	thymidine kinase/deoxyuridine kinase	-0.364753	7.47125	0.182012	0.270552	0.567749
BW25113_0144	gluQ	glutamyl-Q tRNA(Asp) synthetase	-0.364371	7.029	0.160522	0.244685	0.611393
BW25113_4268	idnK	D-gluconate kinase, thermosensitive	-0.364103	7.9565	0.0633037	0.11405	0.942903
BW25113_3561	wecH	O-acetyltransferase for enterobacterial common antigen (ECA)	-0.363636	10.0673	0.0299049	0.0614108	1.21176
BW25113_2757	casD	CRISP RNA (crRNA) containing Cascade antiviral complex protein	-0.363542	7.60626	0.094089	0.157583	0.80249
BW25113_3158	yhbU	U32 peptidase family protein	-0.362359	9.16087	0.0694932	0.122904	0.910434
BW25113_0397	sbcC	exonuclease, dsDNA, ATP-dependent	-0.361387	9.07916	0.0281473	0.0582556	1.23466
BW25113_2735	ygbI	DeoR family putative transcriptional regulator	-0.360038	5.91766	0.301679	0.404709	0.392857
BW25113_2900	yqfB	UPF0267 family protein	-0.359789	5.27741	0.357005	0.46188	0.335471
BW25113_3505	insH1	IS5 transposase and trans-activator	-0.359407	8.0066	0.0656476	0.117417	0.93027
BW25113_1168	ycgG	putative membrane-anchored cyclic-di-GMP phosphodiesterase	-0.359148	8.30693	0.0574807	0.105797	0.975527
BW25113_3618	yibB	YibB family protein, function unknown	-0.357753	8.87463	0.154327	0.237163	0.624953
BW25113_4503	yafF	pseudogene	-0.357329	6.95513	0.196689	0.287929	0.540715
BW25113_3833	ubiE	bifunctional 2-octaprenyl-6-methoxy-1,4-benzoquinone methylase/ S-adenosylmethionine:2-DMK methyltransferase	-0.357192	5.04779	0.394695	0.499981	0.301046
BW25113_4337	mdtM	multidrug efflux system protein	-0.356054	7.6543	0.100734	0.166947	0.777421
BW25113_2852	ygeH	putative transcriptional regulator	-0.355045	6.85471	0.263676	0.363554	0.439431
BW25113_0253	ykfA	CP4-6 prophage; putative GTP-binding protein	-0.352342	7.83821	0.227614	0.323452	0.49019
BW25113_3143	yraI	putative periplasmic pilin chaperone	-0.352045	8.85392	0.038737	0.0765632	1.11598
BW25113_4039	ubiC	chorismate--pyruvate lyase	-0.351856	6.61013	0.239151	0.336497	0.473018
BW25113_3117	tdcB	L-threonine dehydratase, catabolic	-0.351545	9.80055	0.0357884	0.0714142	1.14622
BW25113_3181	greA	transcript cleavage factor	-0.35071	6.24994	0.273427	0.374327	0.426748
BW25113_4299	yjhI	putative DNA-binding transcriptional regulator	-0.350641	9.21904	0.081685	0.140504	0.852311
BW25113_2869	ygeV	putative sigma-54-interacting transcriptional activator	-0.350448	9.47559	0.0291925	0.0601352	1.22087
BW25113_0364	yaiS	putative PIG-L family deacetylase	-0.349846	8.0577	0.11577	0.187462	0.727086
BW25113_1767	ansA	cytoplasmic L-asparaginase 1	-0.349729	6.21013	0.28373	0.384965	0.414578
BW25113_3218	insH1	IS5 transposase and trans-activator	-0.348263	7.97702	0.0743563	0.129533	0.887618
BW25113_2196	ccmF	heme lyase, CcmF subunit	-0.346667	8.97309	0.0381327	0.0755937	1.12151
BW25113_3603	lldP	L-lactate permease	-0.346234	9.75648	0.0632589	0.114031	0.942977
BW25113_2863	ygeQ	pseudogene	-0.345632	9.13084	0.0483466	0.0914535	1.0388
BW25113_2681	ygaY	pseudogene	-0.344976	7.23404	0.149896	0.231887	0.634723
BW25113_0210	yafE	putative S-adenosyl-L-methionine-dependent methyltransferase	-0.343497	6.32127	0.28542	0.386859	0.412447
BW25113_0124	gcd	glucose dehydrogenase	-0.343432	9.93701	0.050846	0.0953906	1.02049
BW25113_4046	zur	transcriptional repressor, Zn(II)-binding	-0.34311	7.57149	0.121361	0.194602	0.710854
BW25113_0349	mhpC	pseudogene	-0.342411	8.25947	0.0716924	0.125876	0.900057
BW25113_3607	cysE	serine acetyltransferase	-0.341439	5.28573	0.402989	0.506589	0.295344
BW25113_2367	emrY	putative multidrug efflux system	-0.340973	8.64775	0.0623624	0.112818	0.947623
BW25113_0577	ybdG	mechanosensitive channel protein, miniconductance	-0.340794	9.70148	0.0349292	0.0701746	1.15382
BW25113_0587	fepE	regulator of length of O-antigen component of lipopolysaccharide chains	-0.340305	8.86623	0.16788	0.253941	0.595267
BW25113_2072	yegK	ser/thr phosphatase-related protein	-0.339787	5.89362	0.387129	0.491976	0.308056
BW25113_3418	malT	mal regulon transcriptional activator	-0.339546	10.4342	0.0517042	0.096725	1.01446
BW25113_0351	mhpF	acetaldehyde-CoA dehydrogenase II, NAD-binding	-0.33842	7.52171	0.156945	0.240439	0.618996
BW25113_2077	mdtD	putative arabinose efflux transporter	-0.337837	8.11841	0.0839271	0.143536	0.843038
BW25113_3323	gspA	general secretory pathway component, cryptic	-0.337194	10.5244	0.0263154	0.0549825	1.25978
BW25113_1696	ydiP	putative DNA-binding transcriptional regulator	-0.336354	6.66809	0.288258	0.39017	0.408746
BW25113_2644	yfjY	CP4-57 prophage; putative DNA repair protein	-0.334283	6.03276	0.396036	0.5007	0.300422
BW25113_3887	dtd	D-tyr-tRNA(Tyr) deacylase	-0.333803	6.91169	0.268581	0.368588	0.433459
BW25113_0532	sfmD	putative outer membrane export usher protein	-0.333607	10.0941	0.0422975	0.0820813	1.08576
BW25113_1189	dadA	D-amino acid dehydrogenase	-0.333582	7.39377	0.165329	0.250754	0.600752
BW25113_2272	yfbM	DUF1877 family protein	-0.333231	7.46584	0.1462	0.227147	0.643693
BW25113_4003	zraS	sensory histidine kinase in two-component regulatory system with ZraR	-0.333201	9.09432	0.0576213	0.105988	0.974744
BW25113_3377	yhfT	inner membrane protein	-0.333104	9.15106	0.0587302	0.107577	0.968282
BW25113_3912	cpxR	response regulator in two-component regulatory system with CpxA	-0.332988	8.43229	0.0683593	0.121497	0.915435
BW25113_3893	fdoH	formate dehydrogenase-O, Fe-S subunit	-0.331703	8.79033	0.0584053	0.107081	0.970288
BW25113_2274	yfbO	uncharacterized protein	-0.33104	6.92793	0.208969	0.30221	0.519691
BW25113_0741	pal	peptidoglycan-associated outer membrane lipoprotein	-0.330816	6.22942	0.376506	0.481118	0.317748
BW25113_4569	yhcE	pseudogene	-0.33038	8.61769	0.0625835	0.113114	0.946483
BW25113_0004	thrC	L-threonine synthase	-0.330032	8.73376	0.0645527	0.115826	0.936196
BW25113_0651	rihA	ribonucleoside hydrolase 1	-0.328095	7.71348	0.123206	0.197	0.705534
BW25113_2726	hypA	protein involved in nickel insertion into hydrogenases 3	-0.327993	6.23731	0.352891	0.457588	0.339525
BW25113_3786	wecB	UDP-N-acetyl glucosamine-2-epimerase	-0.327297	9.32666	0.0765222	0.132721	0.877059
BW25113_2860	insD1	IS2 transposase TnpB	-0.326888	7.90502	0.10917	0.179124	0.746845
BW25113_0572	cusC	copper/silver efflux system, outer membrane component	-0.326584	8.64694	0.0721164	0.126356	0.898405
BW25113_0996	torC	trimethylamine N-oxide (TMAO) reductase I, cytochrome c-type subunit	-0.326144	7.01269	0.290305	0.392269	0.406417
BW25113_4410	ecnA	entericidin A membrane lipoprotein, antidote entericidin B	-0.32585	5.40395	0.4293	0.532381	0.273778
BW25113_0132	yadD	transposase_31 family protein	-0.325382	7.40193	0.266081	0.366047	0.436463
BW25113_3264	acrS	acrAB operon transcriptional repressor	-0.323991	9.03308	0.0900204	0.152126	0.817796
BW25113_3518	yhjA	putative cytochrome C peroxidase	-0.323872	10.5962	0.0418346	0.0813428	1.08968
BW25113_2071	yegJ	uncharacterized protein	-0.323859	6.02558	0.357865	0.462217	0.335154
BW25113_0899	ycaM	putative transporter	-0.323712	7.93043	0.108144	0.177588	0.750587
BW25113_2679	proX	glycine betaine transporter subunit	-0.322264	7.73781	0.125096	0.199458	0.70015
BW25113_4254	argI	ornithine carbamoyltransferase 1	-0.322159	8.09353	0.116248	0.18812	0.725564
BW25113_2876	yqeC	putative selenium-dependent hydroxylase accessory protein	-0.321972	7.18105	0.233466	0.330381	0.480986
BW25113_2387	fryB	putative enzyme IIB component of PTS	-0.321717	5.48576	0.401576	0.505354	0.296405
BW25113_4061	yjcC	putative membrane-anchored cyclic-di-GMP phosphodiesterase	-0.321363	10.6862	0.0426903	0.0826811	1.08259
BW25113_1753	ynjA	carboxymuconolactone decarboxylase family protein	-0.319633	5.25336	0.511893	0.610655	0.214204
BW25113_1596	ynfM	putative arabinose efflux transporter	-0.319243	6.34391	0.304435	0.407737	0.38962
BW25113_0553	nmpC	pseudogene	-0.319087	9.34484	0.0491645	0.0926761	1.03303
BW25113_0290	ecpD	polymerized tip adhesin of ECP fibers	-0.318733	7.75978	0.172298	0.258938	0.586804
BW25113_4330	yjiH	nucleoside recognition pore and gate family putative inner membrane transporter	-0.318516	6.64262	0.300134	0.402932	0.394769
BW25113_0037	caiC	putative crotonobetaine/carnitine-CoA ligase	-0.31825	8.55959	0.15465	0.237475	0.624382
BW25113_1412	azoR	NADH-azoreductase, FMN-dependent	-0.317644	5.17381	0.425222	0.528983	0.276558
BW25113_4000	hupA	HU, DNA-binding transcriptional regulator, alpha subunit	-0.317302	7.12183	0.278326	0.379195	0.421138
BW25113_3452	ugpA	glycerol-3-phosphate transporter subunit	-0.316908	8.12484	0.157135	0.240543	0.618808
BW25113_1264	trpE	component I of anthranilate synthase	-0.31655	7.15218	0.360847	0.465035	0.332514
BW25113_0064	araC	ara regulon transcriptional activator; autorepressor	-0.315884	6.94319	0.24274	0.340457	0.467938
BW25113_4064	yjcD	inner membrane putative guanine permease	-0.31582	9.53589	0.0467724	0.0889734	1.05074
BW25113_3784	wecA	UDP-GlcNAc:undecaprenylphosphate GlcNAc-1-phosphate transferase	-0.313146	9.54592	0.0655815	0.117352	0.93051
BW25113_1736	chbA	N,N'-diacetylchitobiose-specific enzyme IIA component of PTS	-0.311724	5.59036	0.425979	0.529592	0.276058
BW25113_0754	aroG	3-deoxy-D-arabino-heptulosonate-7-phosphate synthase, phenylalanine repressible	-0.310482	6.79701	0.269513	0.36961	0.432257
BW25113_3491	yhiM	acid resistance protein, inner membrane	-0.310103	11.2659	0.0381663	0.0755937	1.12151
BW25113_3696	yidX	putative lipoprotein	-0.309551	7.69252	0.162928	0.247683	0.606104
BW25113_3079	ygjJ	putative periplasmic protein	-0.309547	8.50155	0.0870804	0.148108	0.829422
BW25113_0350	mhpD	2-keto-4-pentenoate hydratase	-0.308686	7.08001	0.215506	0.309961	0.508692
BW25113_3680	yidL	AraC family putative transcriptional regulator	-0.30867	10.1159	0.0507702	0.0953389	1.02073
BW25113_1139	lit	e14 prophage; cell death peptidase, inhibitor of T4 late gene expression	-0.308508	6.974	0.245106	0.343288	0.464342
BW25113_0870	ltaE	L-allo-threonine aldolase, PLP-dependent	-0.308399	7.65286	0.154639	0.237475	0.624382
BW25113_1034	ycdX	alkaline phosphatase	-0.306458	6.84618	0.272323	0.373075	0.428203
BW25113_2319	usg	putative semialdehyde dehydrogenase	-0.306403	6.29098	0.32872	0.433361	0.36315
BW25113_0871	poxB	pyruvate dehydrogenase (pyruvate oxidase), thiamine triphosphate-binding, FAD-binding	-0.305758	8.37408	0.125392	0.199848	0.699301
BW25113_3828	metR	methionine biosynthesis regulon transcriptional regulator	-0.304597	8.62529	0.0906562	0.153004	0.815297
BW25113_4251	bdcR	transcriptional repressor for divergent bdcA	-0.303749	7.29604	0.217981	0.312497	0.505154
BW25113_4314	fimA	major type 1 subunit fimbrin (pilin)	-0.302788	7.08755	0.256057	0.35585	0.448732
BW25113_0045	yaaU	putative transporter	-0.302524	8.25135	0.110225	0.180318	0.743962
BW25113_3050	yqiJ	DUF1449 family inner membrane protein	-0.301938	9.2547	0.063264	0.114031	0.942977
BW25113_1255	yciC	UPF0259 family inner membrane protein	-0.301708	6.42991	0.346256	0.451058	0.345768
BW25113_2424	cysU	sulfate/thiosulfate ABC transporter permease	-0.301627	7.59393	0.185948	0.275423	0.56
BW25113_1536	ydeI	hydrogen peroxide resistance OB fold protein; putative periplasmic protein	-0.301238	5.93282	0.455164	0.557456	0.253789
BW25113_3740	rsmG	16S rRNA m(7)G527 methyltransferase, SAM-dependent; glucose-inhibited cell-division protein	-0.300632	8.54177	0.16806	0.254116	0.594968
BW25113_2192	insH1	IS5 transposase and trans-activator	-0.298757	7.99803	0.131008	0.207377	0.683239
BW25113_1083	flgL	flagellar hook-filament junction protein	-0.298062	7.54608	0.205971	0.298638	0.524854
BW25113_3586	yiaV	membrane fusion protein (MFP) component of efflux pump, signal anchor	-0.29786	9.10532	0.0684887	0.121663	0.914841
BW25113_3322	gspB	part of gsp divergon involved in type II protein secretion	-0.297429	7.39491	0.201434	0.294112	0.531488
BW25113_0718	ybgQ	putative outer membrane protein	-0.297331	8.92173	0.0830196	0.142181	0.84716
BW25113_0678	nagB	glucosamine-6-phosphate deaminase	-0.2968	6.42741	0.39962	0.503957	0.297606
BW25113_0140	yadV	putative periplasmic pilin chaperone	-0.294729	8.67036	0.120513	0.193399	0.713546
BW25113_2626	yfjJ	CP4-57 prophage; uncharacterized protein	-0.29334	8.84478	0.148188	0.229785	0.638679
BW25113_2636	yfjS	CP4-57 prophage; uncharacterized protein	-0.293209	6.45764	0.384731	0.489713	0.310058
BW25113_2870	ygeW	putative carbamoyltransferase	-0.290954	8.0628	0.137812	0.216597	0.664349
BW25113_4280	yjhC	putative oxidoreductase	-0.289451	9.08618	0.145473	0.226375	0.645172
BW25113_1968	yedV	putative sensory kinase in two-component regulatory system with YedW	-0.289119	7.69869	0.179392	0.267464	0.572735
BW25113_1317	ycjU	beta-phosphoglucomutase	-0.287692	6.30907	0.477816	0.578665	0.237573
BW25113_0278	yagL	CP4-6 prophage; DNA-binding protein	-0.287687	8.40071	0.128297	0.203576	0.691274
BW25113_0405	queA	S-adenosylmethionine:tRNA ribosyltransferase-isomerase	-0.287684	7.43609	0.290737	0.392585	0.406067
BW25113_2005	cbtA	CP4-44 prophage; toxin of the YeeV-YeeU toxin-antitoxin system	-0.287057	5.34628	0.489149	0.589755	0.229328
BW25113_0401	brnQ	branched-chain amino acid transport system 2 carrier protein; LIV-II transport system for Ile, Leu, and Val	-0.286715	8.19421	0.129295	0.204994	0.68826
BW25113_2054	wcaF	putative acyl transferase	-0.286691	7.21074	0.233644	0.330515	0.480809
BW25113_4437	sibB		-0.286254	5.00334	0.600163	0.689114	0.161709
BW25113_2998	yghW	DUF2623 family protein	-0.285948	7.08826	0.34769	0.452479	0.344402
BW25113_0301	rclC	reactive chlorine species (RCS) stress resistance inner membrane protein	-0.285762	8.76146	0.111678	0.182255	0.739321
BW25113_2101	yegW	putative DNA-binding transcriptional regulator	-0.284658	6.42792	0.385196	0.490148	0.309673
BW25113_1994	insH1	IS5 transposase and trans-activator	-0.284386	7.63203	0.236863	0.333993	0.476263
BW25113_1303	pspF	psp operon transcriptional activator	-0.283906	6.17203	0.39034	0.495258	0.305168
BW25113_4160	psd	phosphatidylserine decarboxylase	-0.283564	4.49991	0.634621	0.718172	0.143771
BW25113_3150	yraP	outer membrane lipoprotein	-0.283108	8.68848	0.17259	0.259279	0.586232
BW25113_2986	yghT	putative ATP-binding protein	-0.282192	7.86159	0.161158	0.245464	0.610012
BW25113_1002	agp	glucose-1-phosphatase/inositol phosphatase	-0.281736	7.37308	0.254811	0.354831	0.449978
BW25113_3856	mobB	molybdopterin-guanine dinucleotide biosynthesis protein B	-0.281566	7.32899	0.252653	0.352109	0.453322
BW25113_4587	insN	pseudogene	-0.281141	8.18855	0.173755	0.260643	0.583954
BW25113_0557	borD	DLP12 prophage; putative lipoprotein	-0.280937	6.75428	0.341721	0.44677	0.349916
BW25113_4213	cpdB	2':3'-cyclic-nucleotide 2'-phosphodiesterase	-0.279162	9.3013	0.0813903	0.140058	0.853692
BW25113_4032	malG	maltose transporter subunit	-0.279	7.89023	0.225044	0.320529	0.494132
BW25113_2556	glrK	sensor protein kinase regulating glmY sRNA in two-component system with response regulator GlrR	-0.278579	7.73368	0.186196	0.27555	0.5598
BW25113_4340	yjiR	putative DNA-binding transcriptional regulator/putative aminotransferase	-0.278513	7.85329	0.192272	0.283458	0.547512
BW25113_0146	sfsA	sugar fermentation stimulation protein A	-0.278216	7.6359	0.279564	0.380357	0.419809
BW25113_0507	gcl	glyoxylate carboligase	-0.278035	8.51568	0.135682	0.213918	0.669752
BW25113_0259	insH1	IS5 transposase and trans-activator	-0.27707	7.98582	0.161033	0.245369	0.610181
BW25113_0375	yaiV	putative transcriptional regulator	-0.276923	7.33992	0.275668	0.376513	0.42422
BW25113_3898	frvX	putative peptidase	-0.276518	7.62771	0.229778	0.326097	0.486653
BW25113_3037	ygiB	DUF1190 family protein	-0.275938	7.97947	0.231556	0.328149	0.483929
BW25113_4204	yjfZ	uncharacterized protein	-0.275203	9.47161	0.115	0.186444	0.729452
BW25113_3952	pflC	putative [formate-C-acetyltransferase 2]-activating enzyme; pyruvate formate-lyase 1-activating enzyme	-0.274824	7.86357	0.180839	0.269214	0.569903
BW25113_3672	ivbL	ilvB operon leader peptide	-0.274602	5.33833	0.497669	0.597293	0.223813
BW25113_0325	yahK	aldehyde reductase, NADPH-dependent, Zn-containing, broad specificity	-0.274155	7.71078	0.2019	0.294683	0.530645
BW25113_3806	cyaA	adenylate cyclase	-0.273334	9.0836	0.124512	0.198605	0.702009
BW25113_3551	bisC	biotin sulfoxide reductase	-0.272145	9.39741	0.114312	0.18571	0.731164
BW25113_3929	rraA	ribonuclease E (RNase E) inhibitor protein	-0.271927	7.38498	0.24533	0.343442	0.464147
BW25113_1023	pgaB	poly-beta-1,6-N-acetyl-D-glucosamine (PGA) N-deacetylase outer membrane export lipoprotein	-0.271591	8.8217	0.113018	0.184061	0.735037
BW25113_3337	bfd	bacterioferritin-associated ferredoxin	-0.271496	6.39575	0.38752	0.492312	0.30776
BW25113_0061	araD	pseudogene	-0.271366	6.95899	0.29311	0.394979	0.403426
BW25113_4055	aphA	acid phosphatase/phosphotransferase, class B, non-specific	-0.270542	7.3494	0.246243	0.34438	0.462962
BW25113_0059	rapA	RNA polymerase remodeling/recycling factor ATPase; RNA polymerase-associated, ATP-dependent RNA translocase	-0.270049	9.55963	0.0958996	0.160347	0.79494
BW25113_1331	insH1	IS5 transposase and trans-activator	-0.269931	7.94177	0.174295	0.261245	0.582953
BW25113_2622	intA	CP4-57 prophage; integrase	-0.269636	7.40493	0.24957	0.348181	0.458195
BW25113_2030	insH1	IS5 transposase and trans-activator	-0.268747	8.05306	0.166979	0.252771	0.597272
BW25113_4335	yjiM	putative 2-hydroxyglutaryl-CoA dehydratase	-0.268277	7.43761	0.260205	0.359842	0.443888
BW25113_3575	yiaK	2,3-diketo-L-gulonate reductase, NADH-dependent	-0.268128	7.28518	0.307694	0.410848	0.386318
BW25113_0508	hyi	hydroxypyruvate isomerase	-0.267638	7.33485	0.316613	0.420483	0.376252
BW25113_2407	xapA	purine nucleoside phosphorylase II	-0.26738	7.20452	0.301765	0.404709	0.392857
BW25113_2648	pinH	pseudogene	-0.266956	8.28305	0.159976	0.244229	0.612203
BW25113_2930	yggF	fructose 1,6 bisphosphatase isozyme	-0.266441	7.62925	0.212573	0.306749	0.513217
BW25113_4133	cadC	cadBA operon transcriptional activator	-0.263059	10.2655	0.091867	0.154322	0.811571
BW25113_1088	yceD	DUF177 family protein	-0.262319	5.1205	0.555045	0.650544	0.186723
BW25113_3047	yqiH	putative periplasmic pilin chaperone	-0.260478	7.94248	0.21168	0.305571	0.514888
BW25113_0356	frmA	alcohol dehydrogenase class III/glutathione-dependent formaldehyde dehydrogenase	-0.26006	7.32606	0.312147	0.41553	0.381398
BW25113_2136	yohD	DedA family inner membrane protein	-0.259481	6.31843	0.484084	0.585435	0.232522
BW25113_3448	yhhA	DUF2756 family protein	-0.258988	7.3981	0.525879	0.623574	0.205112
BW25113_2878	ygfK	putative Fe-S subunit oxidoreductase subunit	-0.258975	8.93748	0.118031	0.190343	0.720462
BW25113_0552	insH1	IS5 transposase and trans-activator	-0.258899	8.05033	0.18621	0.27555	0.5598
BW25113_0787	ybhM	UPF0005 family inner membrane protein	-0.258407	8.45729	0.179921	0.26815	0.571622
BW25113_2428	murQ	N-acetylmuramic acid 6-phosphate (MurNAc-6-P) etherase	-0.257674	6.81887	0.365805	0.470014	0.327889
BW25113_2908	pepP	proline aminopeptidase P II	-0.256929	8.25903	0.265284	0.365205	0.437463
BW25113_2798	ygdG	Ssb-binding protein, misidentified as ExoIX	-0.2565	7.11891	0.307686	0.410848	0.386318
BW25113_0985	gfcC	putative O-antigen capsule production periplasmic protein	-0.254918	6.69897	0.381413	0.48596	0.313399
BW25113_4089	alsR	d-allose-inducible als operon transcriptional repressor; autorepressor; repressor of rpiR	-0.254785	8.90428	0.13055	0.206735	0.684585
BW25113_2893	dsbC	protein disulfide isomerase II	-0.254689	7.73727	0.267669	0.367719	0.434484
BW25113_2418	pdxK	pyridoxal-pyridoxamine kinase/hydroxymethylpyrimidine kinase	-0.253344	6.61318	0.395693	0.500602	0.300507
BW25113_3046	yqiG	pseudogene	-0.253134	10.9307	0.0964327	0.161102	0.7929
BW25113_3078	ygjI	putative transporter	-0.252522	10.0471	0.100945	0.167226	0.776696
BW25113_2112	yehE	DUF2574 family protein	-0.250843	7.38625	0.351201	0.455996	0.341039
BW25113_3324	gspC	general secretory pathway component, cryptic	-0.250292	9.64158	0.119619	0.192277	0.716073
BW25113_1468	narZ	nitrate reductase 2 (NRZ), alpha subunit	-0.249298	7.82482	0.254875	0.354831	0.449978
BW25113_1156	tfaE	e14 prophage; putative tail fiber assembly protein	-0.248993	7.93605	0.224832	0.320529	0.494132
BW25113_4216	ytfJ	putative transcriptional regulator	-0.248307	7.86429	0.242923	0.340593	0.467765
BW25113_0296	ykgM	50S ribosomal protein L31 type B; alternative L31 utilized during zinc limitation	-0.247621	6.31232	0.435289	0.538039	0.269186
BW25113_2443	yffL	CPZ-55 prophage; uncharacterized protein	-0.247404	6.0797	0.459317	0.561846	0.250383
BW25113_4127	yjdJ	putative acyl-CoA transferase	-0.245622	7.05005	0.337718	0.443003	0.353594
BW25113_3162	deaD	ATP-dependent RNA helicase	-0.245485	9.2974	0.184916	0.274148	0.562015
BW25113_1378	pfo	pyruvate-flavodoxin oxidoreductase	-0.245201	8.54016	0.305913	0.409577	0.387665
BW25113_2865	ygeR	LysM domain-containing M23 family putative peptidase; septation lipoprotein	-0.245145	7.61379	0.26843	0.368509	0.433552
BW25113_3149	diaA	DnaA initiator-associating factor for replication initiation	-0.244221	7.16689	0.408037	0.511785	0.290912
BW25113_2583	yfiP	DTW domain protein	-0.243965	6.30124	0.430307	0.533218	0.273095
BW25113_0150	fhuA	ferrichrome outer membrane transporter	-0.242602	9.13658	0.179263	0.267386	0.572862
BW25113_3955	eptC	LPS heptose I phosphoethanolamine transferase	-0.24216	9.47945	0.1418	0.221707	0.654221
BW25113_2019	hisG	ATP phosphoribosyltransferase	-0.241111	7.47506	0.280861	0.381597	0.418396
BW25113_4248	yjgH	UPF0131 family protein	-0.240621	5.81183	0.541288	0.637563	0.195477
BW25113_4309	nanS	9-O-acetyl N-acetylneuraminic acid esterase	-0.240572	9.70828	0.153791	0.236665	0.625865
BW25113_2062	wza	colanic acid export protein; outer membrane auxillary lipoprotein	-0.240062	7.66091	0.27653	0.377139	0.423499
BW25113_0277	yagK	CP4-6 prophage; conserved protein	-0.239358	8.8369	0.173204	0.260062	0.584923
BW25113_0548	ninE	DLP12 prophage; conserved protein	-0.238828	5.02262	0.579144	0.67024	0.17377
BW25113_0149	mrcB	fused glycosyl transferase and transpeptidase	-0.238599	10.0287	0.149111	0.230945	0.636492
BW25113_2374	frc	formyl-CoA transferase, NAD(P)-binding	-0.238456	8.73705	0.167663	0.25371	0.595662
BW25113_1028	ymdE	pseudogene	-0.237943	6.57464	0.476927	0.577841	0.238192
BW25113_0932	pepN	aminopeptidase N	-0.237932	8.75497	0.173902	0.260754	0.583768
BW25113_4465	yggP	putative Zn-binding dehydrogenase	-0.237624	9.42228	0.176716	0.264339	0.577838
BW25113_3943	yijE	EamA-like transporter family protein	-0.236737	8.34679	0.218681	0.313161	0.504233
BW25113_0661	miaB	tRNA-i(6)A37 methylthiotransferase	-0.236597	8.25931	0.205802	0.298613	0.524891
BW25113_0040	caiT	putative transporter	-0.235587	9.02955	0.176524	0.264184	0.578093
BW25113_3429	glgA	glycogen synthase	-0.233504	9.76237	0.168929	0.255188	0.593139
BW25113_3788	rffG	dTDP-glucose 4,6-dehydratase	-0.233367	9.30762	0.152093	0.234551	0.629763
BW25113_0939	elfD	putative periplasmic pilin chaperone	-0.232975	7.79667	0.267645	0.367719	0.434484
BW25113_1862	yebB	DUF830 family protein	-0.229955	6.67795	0.416181	0.519536	0.284384
BW25113_2950	yggR	putative PilT family AAA+ ATPase	-0.229894	7.60901	0.329009	0.433512	0.362998
BW25113_4020	yjbB	putative Na+/Pi-cotransporter	-0.229401	9.49421	0.149496	0.231422	0.635594
BW25113_2800	fucA	L-fuculose-1-phosphate aldolase	-0.227337	7.24415	0.342188	0.447233	0.349466
BW25113_0989	cspH	stress protein, member of the CspA-family	-0.226532	7.0396	0.39739	0.501576	0.299664
BW25113_0999	cbpM	modulator of CbpA co-chaperone	-0.22553	5.5698	0.56815	0.662367	0.178902
BW25113_0650	hscC	Hsp70 family chaperone Hsc62, binds to RpoD and inhibits transcription	-0.225505	8.29645	0.247594	0.346036	0.460878
BW25113_3567	xylG	fused D-xylose transporter subunits of ABC superfamily: ATP-binding components	-0.225219	11.0008	0.136264	0.21458	0.668411
BW25113_2429	murP	N-acetylmuramic acid permease, EIIBC component, PTS system	-0.223433	8.53017	0.235907	0.332882	0.477709
BW25113_3770	ilvE	branched-chain amino-acid aminotransferase	-0.222264	8.93179	0.18835	0.278021	0.555923
BW25113_2251	nudI	nucleoside triphosphatase	-0.22107	6.35913	0.524601	0.622245	0.206038
BW25113_0275	insA	IS1 repressor TnpA	-0.221007	5.78759	0.548981	0.644584	0.190721
BW25113_3049	glgS	motility and biofilm regulator	-0.219429	7.34278	0.389217	0.49431	0.306001
BW25113_3549	tag	3-methyl-adenine DNA glycosylase I, constitutive	-0.218909	7.17783	0.39615	0.5007	0.300422
BW25113_0294	ecpR	putative transcriptional regulator for the ecp operon	-0.217003	6.80842	0.464526	0.566989	0.246425
BW25113_0032	carA	carbamoyl phosphate synthetase small subunit, glutamine amidotransferase	-0.216962	7.63768	0.341545	0.446688	0.349996
BW25113_2365	dsdX	D-serine transporter	-0.215384	7.94343	0.291353	0.393147	0.405445
BW25113_2276	nuoN	NADH:ubiquinone oxidoreductase, membrane subunit N	-0.21527	7.51943	0.338817	0.444003	0.352614
BW25113_1897	otsB	trehalose-6-phosphate phosphatase, biosynthetic	-0.214289	6.23883	0.515685	0.613697	0.212046
BW25113_1337	abgB	p-aminobenzoyl-glutamate hydrolase, B subunit	-0.21407	6.6623	0.489135	0.589755	0.229328
BW25113_0239	frsA	fermentation-respiration switch protein; PTS Enzyme IIA(Glc)-binding protein; pNP-butyrate esterase activity	-0.213718	7.83922	0.300536	0.403335	0.394334
BW25113_1360	ydaV	Rac prophage; putative DNA replication protein	-0.213665	5.26688	0.615631	0.702993	0.153049
BW25113_4079	fdhF	formate dehydrogenase-H, selenopolypeptide subunit	-0.213209	9.55964	0.193621	0.284809	0.545446
BW25113_2267	elaA	putative acyl-CoA transferase	-0.212295	6.19053	0.528464	0.625325	0.203894
BW25113_3966	btuB	vitamin B12/cobalamin outer membrane transporter	-0.211901	9.21934	0.209925	0.30348	0.517869
BW25113_1397	paaJ	3-oxoadipyl-CoA/3-oxo-5,6-dehydrosuberyl-CoA thiolase	-0.211055	6.65345	0.46845	0.570721	0.243576
BW25113_3511	hdeD	acid-resistance membrane protein	-0.210182	9.89211	0.193262	0.284493	0.545929
BW25113_2481	hyfA	hydrogenase 4, 4Fe-4S subunit	-0.21002	6.52927	0.552394	0.648399	0.188158
BW25113_3789	rffH	glucose-1-phosphate thymidylyltransferase	-0.209956	9.19937	0.217257	0.311913	0.505967
BW25113_0644	ybeQ	Sel1 family TPR-like repeat protein	-0.209302	7.92862	0.288844	0.390695	0.408162
BW25113_3508	yhiD	putative Mg(2+) transport ATPase, inner membrane protein	-0.208707	10.4778	0.177383	0.265169	0.576477
BW25113_2370	evgS	hybrid sensory histidine kinase in two-component regulatory system with EvgA	-0.207923	9.79021	0.183538	0.272309	0.564939
BW25113_0398	sbcD	exonuclease, dsDNA, ATP-dependent	-0.207633	8.0434	0.290195	0.392255	0.406432
BW25113_2373	oxc	oxalyl CoA decarboxylase, ThDP-dependent	-0.207409	9.07531	0.225852	0.321333	0.493045
BW25113_0456	ybaA	DUF1428 family protein	-0.206707	5.92499	0.572146	0.664035	0.177809
BW25113_3051	yqiK	PHB family membrane protein, function unknown	-0.205742	7.3861	0.426834	0.530488	0.275325
BW25113_2632	yfjP	CP4-57 prophage; 50S ribosome-binding GTPase family protein	-0.204744	6.87516	0.475164	0.576412	0.239267
BW25113_4147	efp	polyproline-specific translation elongation factor EF-P	-0.204718	4.28249	0.69418	0.768265	0.114489
BW25113_2811	csdE	CsdA-binding activator; Fe-S protein	-0.204698	6.35781	0.516949	0.614645	0.211376
BW25113_3104	yhaI	DUF805 family inner membrane protein	-0.20433	7.95986	0.322301	0.427032	0.36954
BW25113_3554	yiaF	barrier effect co-colonization resistance factor; DUF3053 family lipoprotein	-0.203253	8.26178	0.276417	0.377139	0.423499
BW25113_3576	yiaL	DUF386 family protein	-0.201684	8.21953	0.352288	0.456957	0.340125
BW25113_2446	yffO	CPZ-55 prophage; uncharacterized protein	-0.201101	5.365	0.661641	0.739713	0.130937
BW25113_4666	ibsE	toxic membrane protein	-0.200964	3.59706	0.785957	0.845444	0.0729153
BW25113_4691	sroH		-0.200021	5.43115	0.636358	0.71959	0.142915
BW25113_3141	agaI	galactosamine-6-phosphate isomerase	-0.199806	7.55589	0.40426	0.508025	0.294115
BW25113_2445	yffN	CPZ-55 prophage; uncharacterized protein	-0.199804	5.00073	0.646546	0.727986	0.137877
BW25113_1047	opgC	osmoregulated periplasmic glucan succinylation membrane protein	-0.19877	8.65983	0.266529	0.366535	0.435884
BW25113_0903	pflB	formate C-acetyltransferase 1, anaerobic; pyruvate formate-lyase 1	-0.198565	8.74633	0.285737	0.387023	0.412263
BW25113_4349	hsdM	DNA methyltransferase M	-0.198493	8.23385	0.347915	0.452622	0.344264
BW25113_4654	yjdQ	pseudogene	-0.197474	6.22971	0.569725	0.66342	0.178211
BW25113_4185	yjfM	DUF1190 family protein	-0.197223	7.57314	0.427279	0.530707	0.275145
BW25113_1217	chaB	cation transport regulator	-0.19705	5.25831	0.613638	0.701325	0.15408
BW25113_0381	ddlA	D-alanine-D-alanine ligase A	-0.196865	7.06537	0.503831	0.603406	0.21939
BW25113_4393	trpR	transcriptional repressor, tryptophan-binding	-0.196713	5.25806	0.618203	0.705597	0.151443
BW25113_1206	dauA	C4-dicarboxylic acid transporter	-0.196378	7.47415	0.389529	0.494546	0.305793
BW25113_2095	gatZ	D-tagatose 1,6-bisphosphate aldolase 2, subunit	-0.195963	6.80946	0.521806	0.619929	0.207658
BW25113_1022	pgaC	biofilm PGA synthase PgaCD, catalytic subunit; poly-beta-1,6-N-acetyl-D-glucosamine synthase; c-di-GMP-stimulated activity and dimerization	-0.195669	9.30612	0.23001	0.326209	0.486504
BW25113_3802	hemY	putative protoheme IX synthesis protein	-0.195318	9.16995	0.276456	0.377139	0.423499
BW25113_4131	cadA	lysine decarboxylase, acid-inducible	-0.195009	10.4902	0.204046	0.296829	0.527494
BW25113_4456	glmZ		-0.194801	7.97161	0.342448	0.447277	0.349424
BW25113_4086	alsC	D-allose transporter subunit	-0.194133	7.87947	0.356414	0.4614	0.335923
BW25113_1125	potB	polyamine transporter subunit	-0.193985	6.04023	0.662641	0.740412	0.130527
BW25113_2211	yojI	microcin J25 efflux pump, TolC-dependent; fused ABC transporter permease and ATP-binding components	-0.193684	8.14311	0.307958	0.410923	0.38624
BW25113_2667	ygaV	tributyltin-inducible repressor of ygaVP	-0.192097	7.31472	0.486919	0.588323	0.230384
BW25113_0119	yacL	UPF0231 family protein	-0.189539	7.22797	0.494875	0.594778	0.225645
BW25113_2544	yphB	mutarotase superfamily protein, YphB family	-0.189139	7.45055	0.424463	0.528205	0.277197
BW25113_1497	ydeM	putative YdeN-specific sulfatase-maturating enzyme	-0.187506	6.13718	0.611615	0.69962	0.155137
BW25113_4037	malM	maltose regulon periplasmic protein	-0.187366	7.36356	0.428357	0.531377	0.274597
BW25113_4296	yjhF	putative transporter	-0.187262	10.0929	0.224317	0.319968	0.494894
BW25113_1502	ydeQ	putative fimbrial-like adhesin protein	-0.186281	6.73409	0.522964	0.620862	0.207005
BW25113_3389	aroB	3-dehydroquinate synthase	-0.186078	9.15401	0.325458	0.430205	0.366325
BW25113_2347	yfdC	putative inner membrane protein	-0.185036	7.29786	0.435281	0.538039	0.269186
BW25113_3211	yhcC	putative Fe-S oxidoreductase, Radical SAM superfamily protein	-0.184435	8.10056	0.362618	0.466831	0.33084
BW25113_2195	dsbE	periplasmic thioredoxin of cytochrome c-type biogenesis	-0.183433	6.81515	0.571382	0.663785	0.177973
BW25113_3964	yijD	DUF1422 family inner membrane protein	-0.183392	7.79181	0.397481	0.501576	0.299664
BW25113_4640	yoeG	pseudogene	-0.182135	6.49126	0.569978	0.663519	0.178146
BW25113_2872	ygeY	putative peptidase	-0.181645	7.28307	0.564045	0.658553	0.181409
BW25113_3564	xylB	xylulokinase	-0.181355	8.51492	0.397604	0.501576	0.299664
BW25113_0791	ybhQ	inner membrane protein	-0.180737	6.19248	0.637807	0.720632	0.142286
BW25113_4067	actP	acetate transporter	-0.180394	8.32898	0.340874	0.446105	0.350563
BW25113_0480	ushA	bifunctional UDP-sugar hydrolase/5'-nucleotidase	-0.180353	7.58908	0.41547	0.518812	0.28499
BW25113_3503	arsC	arsenate reductase	-0.179471	6.46628	0.559789	0.654481	0.184103
BW25113_3807	cyaY	iron-dependent inhibitor of iron-sulfur cluster formation; frataxin; iron-binding and oxidizing protein	-0.179201	6.9134	0.516	0.613886	0.211912
BW25113_4712	agrA		-0.179173	4.75194	0.706781	0.77959	0.108134
BW25113_4373	rimI	ribosomal-protein-S18-alanine N-acetyltransferase	-0.179125	6.97526	0.513399	0.611529	0.213583
BW25113_4547	ypfN	putative membrane protein, UPF0370 family	-0.17849	3.84949	0.753482	0.816962	0.0877984
BW25113_3781	trxA	thioredoxin 1	-0.177578	6.87184	0.508641	0.607876	0.216185
BW25113_1286	rnb	ribonuclease II	-0.176517	5.93181	0.672064	0.749034	0.125499
BW25113_2866	xdhA	xanthine dehydrogenase, molybdenum binding subunit	-0.175809	8.30908	0.371592	0.475903	0.322482
BW25113_0291	ecpC	ECP production outer membrane protein	-0.175188	8.44199	0.36724	0.471398	0.326612
BW25113_0160	dgt	deoxyguanosine triphosphate triphosphohydrolase	-0.174295	10.0821	0.255175	0.354999	0.449773
BW25113_1282	yciH	initiation factor function partial mimic, SUI1 family	-0.174292	5.57076	0.648532	0.729391	0.13704
BW25113_2024	hisA	N-(5'-phospho-L-ribosyl-formimino)-5-amino-1- (5'-phosphoribosyl)-4-imidazolecarboxamide isomerase	-0.173964	6.35021	0.649411	0.730172	0.136575
BW25113_2535	csiE	stationary phase inducible protein	-0.173411	7.42201	0.451743	0.553973	0.256512
BW25113_2953	yggU	UPF0235 family protein	-0.17297	5.36293	0.794231	0.851523	0.0698038
BW25113_2305	yfcI	transposase_31 family protein	-0.17259	8.30748	0.354799	0.459467	0.337746
BW25113_0193	yaeF	putative lipoprotein	-0.172332	7.30817	0.539178	0.635857	0.196641
BW25113_1797	yeaR	DUF1971 family protein, nitrate-inducible	-0.171849	6.72	0.586904	0.677039	0.169386
BW25113_3892	fdoI	formate dehydrogenase-O, cytochrome b556 subunit	-0.171465	7.29481	0.470093	0.572016	0.242592
BW25113_4365	yjjQ	putative transcriptional regulator	-0.17132	9.80876	0.281208	0.381937	0.418009
BW25113_3522	yhjD	inner membrane putative BrbK family alternate lipid exporter	-0.171246	7.67485	0.456825	0.558997	0.252591
BW25113_4154	frdA	fumarate reductase (anaerobic) catalytic and NAD/flavoprotein subunit	-0.171206	9.77745	0.425526	0.529195	0.276384
BW25113_0039	caiA	crotonobetaine reductase subunit II, FAD-binding	-0.170978	7.46819	0.510737	0.609644	0.214924
BW25113_1691	ydiN	MFS transporter superfamily protein	-0.170649	8.39316	0.404766	0.508337	0.293848
BW25113_2406	xapB	xanthosine transporter	-0.170547	7.74039	0.448782	0.551006	0.258843
BW25113_2664	csiR	transcriptional repressor of csiD	-0.169766	6.91403	0.527781	0.624717	0.204316
BW25113_0315	yahA	c-di-GMP-specific phosphodiesterase	-0.169404	9.06652	0.306303	0.409822	0.387405
BW25113_0247	ykfG	CP4-6 prophage; RadC-like JAB domain protein	-0.167299	6.19376	0.632626	0.716807	0.144598
BW25113_0208	yafC	LysR family putative transcriptional regulator	-0.166734	6.82408	0.545687	0.642051	0.19243
BW25113_0986	gfcB	O-antigen capsule production lipoprotein	-0.166378	8.08342	0.389673	0.494571	0.305771
BW25113_1368	tmpR	pseudogene	-0.16518	6.57811	0.650907	0.731229	0.135946
BW25113_2283	nuoG	NADH:ubiquinone oxidoreductase, chain G	-0.164781	9.20939	0.309357	0.412232	0.384858
BW25113_2467	nudK	GDP-mannose pyrophosphatase	-0.16438	6.41805	0.642983	0.725214	0.139534
BW25113_3870	glnA	glutamine synthetase	-0.16352	9.02809	0.345239	0.450178	0.346616
BW25113_3720	bglH	carbohydrate-specific outer membrane porin, cryptic	-0.162469	11.0376	0.278325	0.379195	0.421138
BW25113_2240	glpT	sn-glycerol-3-phosphate transporter	-0.16195	8.12608	0.411362	0.514821	0.288344
BW25113_0900	ycaN	LysR family putative transcriptional regulator	-0.161703	7.35819	0.482949	0.584241	0.233408
BW25113_4156	yjeM	putative transporter	-0.160025	11.1826	0.283299	0.384512	0.41509
BW25113_4209	ytfE	iron-sulfur cluster repair protein RIC	-0.159806	7.26198	0.505924	0.605362	0.217985
BW25113_3872	yihL	putative DNA-binding transcriptional regulator	-0.157698	7.85411	0.444344	0.547258	0.261808
BW25113_4029	yjbH	DUF940 family extracellular polysaccharide protein	-0.157281	9.31822	0.436276	0.538829	0.268549
BW25113_0246	yafW	CP4-6 prophage; antitoxin of the YkfI-YafW toxin-antitoxin system	-0.156779	6.60191	0.676042	0.75283	0.123303
BW25113_4178	nsrR	nitric oxide-sensitive repressor for NO regulon	-0.155765	7.03192	0.645687	0.727641	0.138083
BW25113_0879	macB	fused macrolide transporter subunits of ABC superfamily: ATP-binding component/membrane component	-0.154845	8.19425	0.428095	0.531377	0.274597
BW25113_2753	iap	aminopeptidase in alkaline phosphatase isozyme conversion	-0.154642	8.27818	0.538836	0.635695	0.196752
BW25113_4459	ryjA		-0.153834	4.73453	0.791451	0.849734	0.0707169
BW25113_3356	yhfA	OsmC family protein	-0.153498	6.7161	0.58973	0.679703	0.167681
BW25113_1692	ydiB	quinate/shikimate 5-dehydrogenase, NAD(P)-binding	-0.153255	6.2416	0.651322	0.73128	0.135916
BW25113_1057	yceJ	putative cytochrome b561	-0.152917	7.31524	0.556927	0.652043	0.185724
BW25113_2256	arnD	undecaprenyl phosphate-alpha-L-ara4FN deformylase	-0.151636	7.23032	0.530906	0.627651	0.202281
BW25113_2812	tcdA	tRNA threonylcarbamoyladenosine dehydratase; sulfur acceptor for CsdA	-0.151578	7.62652	0.488783	0.589674	0.229388
BW25113_3062	ttdB	L-tartrate dehydratase, beta subunit	-0.151265	7.24372	0.572947	0.664235	0.177678
BW25113_3801	aslA	putative Ser-type periplasmic non-aryl sulfatase	-0.151196	9.20318	0.372255	0.476598	0.321848
BW25113_0815	ybiP	putative EptAB family phosphoethanolamine transferase, inner membrane protein	-0.151091	7.95625	0.447444	0.550081	0.259574
BW25113_3521	yhjC	LysR family putative transcriptional regulator	-0.149758	7.38473	0.523799	0.621667	0.206442
BW25113_4471	tdcG	L-serine dehydratase 3, anaerobic	-0.149721	8.24867	0.450972	0.553352	0.256999
BW25113_3370	frlA	putative fructoselysine transporter	-0.149383	8.68723	0.406666	0.510399	0.29209
BW25113_4057	yjbR	DUF419 family protein	-0.149098	6.46522	0.628366	0.713823	0.14641
BW25113_1202	ycgV	putative adhesin	-0.147686	8.5084	0.43425	0.537338	0.269752
BW25113_4181	yjfI	DUF2170 family protein	-0.146102	7.74006	0.516472	0.614263	0.211646
BW25113_2032	wbbK	lipopolysaccharide biosynthesis protein	-0.145881	6.67886	0.647999	0.729207	0.137149
BW25113_0075	leuL	leu operon leader peptide	-0.145566	7.59873	0.526494	0.623777	0.20497
BW25113_0770	ybhI	putative transporter	-0.145275	9.25603	0.416561	0.519846	0.284126
BW25113_1633	nth	DNA glycosylase and apyrimidinic (AP) lyase (endonuclease III)	-0.144974	5.33453	0.73132	0.79841	0.0977743
BW25113_2775	yqcE	MFS transporter family protein	-0.144599	8.16759	0.475413	0.576536	0.239173
BW25113_2915	yqfE	pseudogene	-0.144333	5.97947	0.694482	0.768344	0.114444
BW25113_1162	bluR	repressor of blue light-responsive genes	-0.144097	6.91736	0.614721	0.702361	0.15344
BW25113_0940	elfC	putative outer membrane fimbrial subunit export usher protein	-0.143649	9.02159	0.382754	0.487355	0.312155
BW25113_1659	ydhB	LysR family putative transcriptional regulator	-0.143328	5.91224	0.724181	0.792367	0.101073
BW25113_3485	yhhJ	inner membrane putative ABC transporter permease	-0.142038	8.36751	0.448199	0.550633	0.259138
BW25113_1751	ydjY	putative ferrodoxin-like lipoprotein	-0.141977	5.41433	0.769578	0.831447	0.0801652
BW25113_2290	alaA	valine-pyruvate aminotransferase 2	-0.141415	7.92589	0.497562	0.597293	0.223813
BW25113_2143	cdd	cytidine/deoxycytidine deaminase	-0.141207	6.39075	0.747536	0.81154	0.0906899
BW25113_1036	ycdZ	DUF1097 family inner membrane protein	-0.141118	5.79323	0.708938	0.781097	0.107295
BW25113_2436	hemF	coproporphyrinogen III oxidase	-0.141012	7.70492	0.534528	0.631177	0.199849
BW25113_1743	spy	periplasmic ATP-independent protein refolding chaperone, stress-induced	-0.140903	5.91261	0.777039	0.837447	0.0770426
BW25113_4539	yoeB	toxin of the YoeB-YefM toxin-antitoxin system	-0.140329	4.87354	0.817189	0.870742	0.0601103
BW25113_0423	thiI	tRNA s(4)U8 sulfurtransferase	-0.140193	8.12409	0.46816	0.570543	0.243711
BW25113_3215	yhcA	putative periplasmic chaperone protein	-0.139424	9.07973	0.455113	0.557456	0.253789
BW25113_1361	ydaW	pseudogene	-0.13838	4.77986	0.781082	0.840887	0.0752624
BW25113_1413	hrpA	putative ATP-dependent helicase	-0.137662	7.5877	0.557783	0.652785	0.18523
BW25113_0857	potI	putrescine transporter subunit: membrane component of ABC superfamily	-0.137475	6.68144	0.685178	0.76086	0.118695
BW25113_3657	yicJ	putative transporter	-0.136559	8.36662	0.492388	0.592936	0.226992
BW25113_3817	yigF	putative inner membrane protein	-0.136549	6.95207	0.646973	0.72826	0.137714
BW25113_0897	ycaC	putative isochorismatase family hydrolase	-0.136497	5.74064	0.724629	0.792638	0.100925
BW25113_4496	yedS	pseudogene	-0.135899	7.23998	0.586157	0.676375	0.169813
BW25113_4077	gltP	glutamate/aspartate:proton symporter	-0.135883	9.01347	0.414602	0.518056	0.285623
BW25113_0895	dmsB	dimethyl sulfoxide reductase, anaerobic, subunit B	-0.135879	6.07958	0.703103	0.776184	0.110035
BW25113_4153	frdB	fumarate reductase (anaerobic), Fe-S subunit	-0.135652	8.34736	0.478453	0.578979	0.237337
BW25113_1674	ydhY	putative 4Fe-4S ferridoxin-type protein; FNR, Nar, NarP-regulated protein; putative subunit of YdhYVWXUT oxidoreductase complex	-0.134718	7.33106	0.569512	0.663367	0.178246
BW25113_1904	yecR	lipoprotein, function unknown	-0.134358	5.39477	0.745663	0.810262	0.0913743
BW25113_3691	dgoT	D-galactonate transporter	-0.13421	8.53817	0.456219	0.558575	0.252918
BW25113_0256	insI1	IS30 transposase	-0.133556	7.52749	0.57079	0.663712	0.17802
BW25113_0107	hofB	T2SE secretion family protein; P-loop ATPase superfamily protein	-0.133543	8.30823	0.474291	0.576002	0.239576
BW25113_4158	yjeO	inner membrane protein	-0.132812	6.18497	0.719907	0.789526	0.102634
BW25113_1908	yecA	UPF0149 family protein	-0.132556	5.9513	0.718341	0.788379	0.103265
BW25113_1037	csgG	curli production assembly/transport outer membrane lipoprotein	-0.130962	7.10535	0.602864	0.692014	0.159885
BW25113_2543	yphA	DoxX family inner membrane protein	-0.130842	6.10621	0.728265	0.795734	0.0992319
BW25113_4075	nrfF	heme lyase (NrfEFG) for insertion of heme into c552, subunit NrfF	-0.130018	7.02888	0.629356	0.714536	0.145976
BW25113_2503	yfgF	cyclic-di-GMP phosphodiesterase, anaerobic	-0.129487	8.03292	0.510072	0.609219	0.215227
BW25113_0849	grxA	glutaredoxin 1, redox coenzyme for ribonucleotide reductase (RNR1a)	-0.128706	6.46211	0.691209	0.76636	0.115567
BW25113_4042	dgkA	diacylglycerol kinase	-0.127989	6.90293	0.657592	0.736732	0.13269
BW25113_4521	ycgI	pseudogene	-0.12675	5.61536	0.775785	0.836552	0.077507
BW25113_0292	ecpB	ECP production pilus chaperone	-0.126348	6.17155	0.710534	0.781547	0.107045
BW25113_0305	rclR	reactive chlorine species (RCS)-specific activator of the rcl genes	-0.126091	8.55568	0.54751	0.64333	0.191566
BW25113_4559	yjdO	uncharacterized protein	-0.125814	6.34823	0.691296	0.76636	0.115567
BW25113_2871	ygeX	2,3-diaminopropionate ammonia lyase, PLP-dependent	-0.125233	7.52687	0.63011	0.714926	0.145739
BW25113_1287	yciW	putative oxidoreductase	-0.124588	6.02191	0.725018	0.792844	0.100812
BW25113_4310	nanM	N-acetylneuraminic acid mutarotase	-0.124293	10.6892	0.41122	0.514807	0.288355
BW25113_2326	epmC	Elongation Factor P Lys34 hydroxylase	-0.123336	6.11122	0.769101	0.831159	0.0803158
BW25113_4255	rraB	protein inhibitor of RNase E	-0.123322	6.32991	0.697682	0.771118	0.112879
BW25113_3755	yieP	putative transcriptional regulator	-0.121509	8.29965	0.526653	0.623777	0.20497
BW25113_1256	ompW	outer membrane protein W	-0.121201	7.4099	0.62703	0.712715	0.147084
BW25113_1505	ydeT	pseudogene	-0.121156	6.97658	0.6534	0.732988	0.134903
BW25113_0195	tsaA	tRNA-Thr(GGU) m(6)t(6)A37 methyltransferase, SAM-dependent	-0.120768	7.59949	0.600157	0.689114	0.161709
BW25113_0629	ybeF	LysR family putative transcriptional regulator	-0.120505	8.53098	0.506313	0.605644	0.217782
BW25113_2980	glcC	glycolate-inducible glc operon transcriptional repressor; autorepressor	-0.120487	7.46407	0.619146	0.705784	0.151328
BW25113_1785	yeaI	putative membrane-anchored diguanylate cyclase	-0.12048	7.00287	0.660003	0.738508	0.131645
BW25113_1410	ynbC	putative esterase	-0.120341	7.01324	0.639381	0.722183	0.141353
BW25113_1041	csgB	curlin nucleator protein, minor subunit in curli complex	-0.120157	6.44968	0.710411	0.781547	0.107045
BW25113_3698	yidB	DUF937 family protein	-0.119865	6.9757	0.65228	0.731984	0.135498
BW25113_1619	hdhA	7-alpha-hydroxysteroid dehydrogenase, NAD-dependent	-0.119297	6.9647	0.649809	0.730354	0.136466
BW25113_1902	ftnB	ferritin B, putative ferrous iron reservoir	-0.119221	5.95445	0.746538	0.810767	0.0911039
BW25113_3533	bcsA	cellulose synthase, catalytic subunit	-0.119157	9.66097	0.470509	0.572326	0.242357
BW25113_4038	yjbI	pseudogene	-0.118152	8.62892	0.570441	0.663712	0.17802
BW25113_4267	idnD	L-idonate 5-dehydrogenase, NAD-binding	-0.117129	9.56493	0.471067	0.572496	0.242228
BW25113_3354	yheU	UPF0270 family protein	-0.11679	7.3129	0.618577	0.705597	0.151443
BW25113_1938	fliF	flagellar basal-body MS-ring and collar protein	-0.116616	7.22042	0.699436	0.772782	0.111943
BW25113_3338	chiA	periplasmic endochitinase	-0.11597	10.848	0.463907	0.566584	0.246736
BW25113_2774	ygcW	putative dehydrogenase	-0.115777	8.30321	0.539295	0.635857	0.196641
BW25113_3777	yifN	pseudogene	-0.115614	7.61438	0.606897	0.695433	0.157745
BW25113_3147	lpoA	OM lipoprotein stimulator of MrcA transpeptidase	-0.11511	9.89915	0.475043	0.576412	0.239267
BW25113_0265	insA	IS1 repressor TnpA	-0.114324	5.75348	0.762412	0.825285	0.0833961
BW25113_2488	hyfH	hydrogenase 4, Fe-S subunit	-0.111837	6.30687	0.741822	0.807846	0.0926713
BW25113_3816	corA	magnesium/nickel/cobalt transporter	-0.111698	8.05665	0.58282	0.673114	0.171911
BW25113_3086	ygjQ	DUF218 superfamily protein	-0.111503	6.6335	0.710871	0.781701	0.106959
BW25113_3558	insK	IS150 transposase B	-0.110961	9.29283	0.626114	0.711878	0.147595
BW25113_0864	artP	arginine transporter subunit	-0.110824	7.11928	0.730632	0.79788	0.0980626
BW25113_2377	yfdY	DUF2545 family putative inner membrane protein	-0.110378	5.71369	0.795784	0.852302	0.0694064
BW25113_0355	frmB	S-formylglutathione hydrolase	-0.109061	6.55516	0.712914	0.783486	0.105969
BW25113_3717	cbrC	UPF0167 family protein	-0.109018	7.76756	0.612237	0.699927	0.154947
BW25113_2275	yfbP	TPR-like repeats-containing protein	-0.108359	7.26532	0.661207	0.739437	0.131099
BW25113_2166	psuK	pseudouridine kinase	-0.107597	8.21965	0.572217	0.664035	0.177809
[truncated: 2,174 more rows]

## Sheet: BWKan_clsA
Gene fitness scores in DclsA
[truncated: 3,943 more rows]

## Sheet: BWKan_clsB
Gene fitness scores in DclsB
[truncated: 3,904 more rows]

[truncated: 1 more sheets: BWKan_clsC]
